# Supplementary material for: Various Forms of Programmed Cell Death Are Concurrently Activated in the Population of Retinal Ganglion Cells after Ischemia and Reperfusion
Source: Int J Mol Sci. 2023 Jun 8;24(12):9892. doi: 10.3390/ijms24129892 (PMC10298358; doi:10.3390/ijms24129892)
Supplement: Supplementary file 1 [file ijms-24-09892-s001.zip]

Archive with 3 entries (3 files):
- Supplementary Data/Supplementary Data S1.xlsx
- Supplementary Data/Supplementary Data S2.xlsx
- Supplementary Data/Supplementary Data S3.xlsx
