# Supplementary material for: Various Forms of Programmed Cell Death Are Concurrently Activated in the Population of Retinal Ganglion Cells after Ischemia and Reperfusion
Source: Int J Mol Sci. 2023 Jun 8;24(12):9892. doi: 10.3390/ijms24129892 (PMC10298358; doi:10.3390/ijms24129892)
Supplement: Supplementary file 1 [file ijms-24-09892-s001.zip › Supplementary Data/Supplementary Data S1.xlsx]

## Sheet: title page 
Title: Various forms of programmed cell death are concurrently activated in the population of retinal ganglion cells after ischemia and reperfusion
Galina Dvoriantchikova1, Emily Adis1, Karin Lypka1, Dmitry Ivanov1,2*
1Bascom Palmer Eye Institute, Department of Ophthalmology, University of Miami Miller School of Medicine, Miami, FL, USA
2Department of Microbiology and Immunology, University of Miami Miller School of Medicine, Miami, FL, USA
*corresponding author
Correspondence: Dr. D. Ivanov, Bascom Palmer Eye Institute, Department of Ophthalmology, University of Miami Miller School of Medicine, 1638 NW 10th Ave, Miami, FL 33136, USA, E-mail: divanov@med.miami.edu.

## Sheet: RGCsIR edgeR data
gene id	gene	logFC	logCPM	F	PValue	FDR
ENSMUSG00000062345.11	Serpinb2	9.59316	0.422459	92.2814	1.17067e-05	0.000263717
ENSMUSG00000089724.2	Krtap4-8	9.22998	0.0797038	90.094	1.27926e-05	0.000280916
ENSMUSG00000078668.4	Gm11595	8.71062	-0.405591	135.746	2.7568e-06	9.40532e-05
ENSMUSG00000027919.6	Lce1g	8.59847	-0.509714	137.481	2.62733e-06	9.12268e-05
ENSMUSG00000078262.6	Krtap4-9	8.03939	-1.0107	59.5917	5.74137e-05	0.000828807
ENSMUSG00000050359.8	Sprr1a	7.77696	2.92316	698.197	1.45218e-10	6.6408e-07
ENSMUSG00000046474.10	Krtap4-16	7.60658	0.398837	132.885	4.36071e-07	2.81269e-05
ENSMUSG00000116755.2	6430553K19Rik	7.57788	-1.42075	90.1876	1.27437e-05	0.000280177
ENSMUSG00000042379.9	Esm1	7.54393	1.09921	182.876	9.688e-08	1.18456e-05
ENSMUSG00000029377.6	Ereg	7.45572	2.16966	158.598	1.90134e-07	1.68016e-05
ENSMUSG00000030069.16	Prok2	7.3619	-1.60753	73.9017	2.64514e-05	0.000481761
ENSMUSG00000049723.15	Mmp12	7.31353	3.2155	899.186	4.17211e-11	5.47525e-07
ENSMUSG00000078776.10	9530053A07Rik	7.12128	-1.80494	65.9016	4.00394e-05	0.000644152
ENSMUSG00000033107.7	Rnf125	6.9354	0.531007	95.4793	2.00398e-06	7.65279e-05
ENSMUSG00000022218.17	Tgm1	6.86616	2.38493	191.851	7.71406e-08	1.04727e-05
ENSMUSG00000099839.2	Gm29374	6.55771	0.169001	147.027	2.71589e-07	2.04441e-05
ENSMUSG00000029762.7	Akr1b8	6.36774	2.9284	392.279	2.44891e-09	2.07615e-06
ENSMUSG00000056758.15	Hmga2	6.12211	4.18646	350.553	4.23343e-09	2.58126e-06
ENSMUSG00000050335.18	Lgals3	6.05004	5.96813	544.303	4.93628e-10	9.53677e-07
ENSMUSG00000074813.15	Morrbid	5.9708	2.02408	315.082	7.10501e-09	3.61014e-06
ENSMUSG00000029816.11	Gpnmb	5.93387	6.24389	769.768	8.97975e-11	5.47525e-07
ENSMUSG00000038591.4	Colec10	5.92485	-1.13414	54.6185	2.37491e-05	0.000447855
ENSMUSG00000039518.8	Cdsn	5.85553	2.49791	249.649	2.18677e-08	5.92619e-06
ENSMUSG00000022382.16	Wnt7b	5.82045	0.327373	103.107	1.41056e-06	6.14656e-05
ENSMUSG00000066363.13	Serpina3f	5.60687	-0.704266	115.867	8.24292e-07	4.35779e-05
ENSMUSG00000015134.16	Aldh1a3	5.44517	3.66732	143.429	3.05075e-07	2.2057e-05
ENSMUSG00000034457.11	Eda2r	5.31593	0.750249	170.381	1.35518e-07	1.43289e-05
ENSMUSG00000046223.11	Plaur	5.26657	2.00349	340.346	4.88702e-09	2.88366e-06
ENSMUSG00000037362.9	Ccn3	5.22109	0.044784	100.083	1.61645e-06	6.73298e-05
ENSMUSG00000048779.6	P2ry6	5.2072	-0.585356	62.2392	1.35123e-05	0.000293548
ENSMUSG00000105987.5	AI506816	5.05429	5.59224	559.907	4.29715e-10	9.53677e-07
ENSMUSG00000085810.8	Gm16325	4.94457	-1.95958	49.1089	3.7306e-05	0.0006105
ENSMUSG00000025081.14	Tdrd1	4.78151	-2.08142	41.4332	7.56129e-05	0.00102226
ENSMUSG00000053654.8	Krt42	4.75708	-2.10569	37.8662	0.000109022	0.00134201
ENSMUSG00000103560.2	Gm38070	4.7552	-2.10545	37.1879	0.000117249	0.00140921
ENSMUSG00000030353.16	Tead4	4.74668	-1.44951	48.3499	3.98332e-05	0.000641399
ENSMUSG00000040605.8	Bace2	4.73913	1.30251	139.628	3.45987e-07	2.42482e-05
ENSMUSG00000035373.3	Ccl7	4.70825	0.182472	129.58	4.90409e-07	3.06163e-05
ENSMUSG00000001131.12	Timp1	4.69413	3.39022	376.724	2.98246e-09	2.30475e-06
ENSMUSG00000086163.2	Gm14206	4.64229	-1.09137	80.0634	4.44019e-06	0.000130369
ENSMUSG00000091055.3	Siglec15	4.62901	-0.0629267	158.632	1.89944e-07	1.68016e-05
ENSMUSG00000090222.3	Ifi203-ps	4.54793	-1.15732	41.6782	7.38068e-05	0.00100303
ENSMUSG00000022122.16	Ednrb	4.50947	6.97432	252.716	2.06199e-08	5.92619e-06
ENSMUSG00000043333.13	Rhbdl2	4.44843	-0.903529	46.6893	4.61184e-05	0.000712498
ENSMUSG00000039109.18	F13a1	4.38429	-1.74184	39.7042	8.99843e-05	0.00116571
ENSMUSG00000055926.4	Gm14137	4.37898	-1.74377	36.3597	0.000128327	0.00149991
ENSMUSG00000031844.9	Hsd17b2	4.33125	3.7773	527.908	5.73499e-10	9.53677e-07
ENSMUSG00000046402.11	Rbp1	4.26526	7.84521	605.165	2.93383e-10	9.53677e-07
ENSMUSG00000001622.16	Csn3	4.26318	-1.40467	48.0588	4.08567e-05	0.000653163
ENSMUSG00000030208.16	Emp1	4.21531	5.28349	160.236	1.81139e-07	1.63395e-05
ENSMUSG00000112854.2	Gm38403	4.19749	-1.46702	55.5451	2.20976e-05	0.000424712
ENSMUSG00000001025.9	S100a6	4.15208	5.55486	253.45	2.0334e-08	5.92619e-06
ENSMUSG00000074603.4	Gm10729	4.14621	-1.93596	28.35	0.000338572	0.00304482
ENSMUSG00000023000.6	Dhh	4.1399	-1.17388	38.4373	0.000102629	0.00128683
ENSMUSG00000042228.15	Lyn	4.128	2.42545	241.964	2.54154e-08	5.92619e-06
ENSMUSG00000001473.8	Tubb6	4.1128	4.66146	373.355	3.11575e-09	2.30475e-06
ENSMUSG00000078252.2	Krtap17-1	4.08945	-1.5547	34.0716	0.000166154	0.00181556
ENSMUSG00000024912.7	Fosl1	4.05474	5.05459	472.746	9.84611e-10	1.2007e-06
ENSMUSG00000020911.15	Krt19	4.05168	-0.566619	92.1676	2.35292e-06	8.47236e-05
ENSMUSG00000063851.13	Rnf183	4.00774	-1.60949	39.5082	9.18126e-05	0.00118353
ENSMUSG00000058427.11	Cxcl2	3.96667	0.940124	78.9582	4.72528e-06	0.000136548
ENSMUSG00000026547.16	Tagln2	3.96344	6.01989	243.485	2.46615e-08	5.92619e-06
ENSMUSG00000074743.5	Thbd	3.92936	1.57121	71.7074	7.25484e-06	0.000184827
ENSMUSG00000022952.18	Runx1	3.92169	2.02565	115.774	8.27368e-07	4.36145e-05
ENSMUSG00000115219.3	Eef1akmt4	3.88938	-0.00785463	95.0444	2.04608e-06	7.76491e-05
ENSMUSG00000039232.13	Stx11	3.87612	1.54104	86.6279	3.11519e-06	0.000102467
ENSMUSG00000022346.18	Myc	3.86482	5.05076	291.142	1.0416e-08	4.15218e-06
ENSMUSG00000026822.15	Lcn2	3.82395	5.9879	99.1119	1.69014e-06	6.90092e-05
ENSMUSG00000041782.15	Lad1	3.81038	-1.18335	56.8626	1.99803e-05	0.000392988
ENSMUSG00000027022.15	Xirp2	3.80127	-1.78262	42.4838	6.82236e-05	0.000945414
ENSMUSG00000029622.17	Arpc1b	3.79478	4.0102	220.7	3.95151e-08	7.54175e-06
ENSMUSG00000079014.5	Serpina3i	3.79066	-1.46569	40.5525	8.2558e-05	0.00109431
ENSMUSG00000028480.15	Glipr2	3.76238	3.3586	259.565	1.81285e-08	5.81766e-06
ENSMUSG00000020407.14	Upp1	3.7593	2.03843	239.845	2.6513e-08	5.92619e-06
ENSMUSG00000073489.7	Ifi204	3.74561	-1.24149	27.4986	0.000379926	0.00331407
ENSMUSG00000026247.14	Ecel1	3.7342	4.19485	558.982	4.33216e-10	9.53677e-07
ENSMUSG00000033501.6	Crygs	3.68891	-1.55186	39.5927	9.10187e-05	0.00117496
ENSMUSG00000027947.12	Il6ra	3.68635	1.70781	168.584	1.42491e-07	1.48093e-05
ENSMUSG00000035778.18	Ggta1	3.64337	1.22012	100.887	1.55837e-06	6.55304e-05
ENSMUSG00000024066.10	Xdh	3.62185	0.3533	115.044	8.51914e-07	4.45234e-05
ENSMUSG00000068220.7	Lgals1	3.60086	6.16843	532.161	5.51373e-10	9.53677e-07
ENSMUSG00000073555.2	Gm4951	3.58891	-1.38308	41.1615	7.76778e-05	0.00104323
ENSMUSG00000039377.8	Hlx	3.57736	-1.95859	23.4235	0.000686842	0.00513848
ENSMUSG00000031775.6	Pllp	3.57458	1.49903	178.406	1.08959e-07	1.23794e-05
ENSMUSG00000036480.10	Prss56	3.56581	7.23596	357.792	3.83296e-09	2.44354e-06
ENSMUSG00000024749.10	Tmc1	3.49918	-1.02969	40.2093	8.547e-05	0.00112476
ENSMUSG00000020427.12	Igfbp3	3.47125	2.88934	372.519	3.14994e-09	2.30475e-06
ENSMUSG00000037411.11	Serpine1	3.46562	3.76928	199.831	6.35247e-08	9.52454e-06
ENSMUSG00000067219.10	Nipal1	3.44733	-1.4857	32.5874	0.000197942	0.00207256
ENSMUSG00000031490.7	Eif4ebp1	3.44514	3.36772	241.294	2.57564e-08	5.92619e-06
ENSMUSG00000027412.13	Lpin3	3.43482	1.81516	133.412	4.28081e-07	2.78897e-05
ENSMUSG00000020932.15	Gfap	3.4316	7.87975	220.623	3.95806e-08	7.54175e-06
ENSMUSG00000114660.2	Gm47881	3.41865	-1.50202	39.6974	9.00471e-05	0.00116571
ENSMUSG00000015468.15	Notch4	3.41328	3.59665	154.376	2.15916e-07	1.82849e-05
ENSMUSG00000032231.15	Anxa2	3.41311	5.42318	248.358	2.24199e-08	5.92619e-06
ENSMUSG00000028036.7	Ptgfr	3.38885	2.36987	198.496	6.55885e-08	9.52795e-06
ENSMUSG00000060594.7	Layn	3.37147	2.7935	178.583	1.08449e-07	1.23794e-05
ENSMUSG00000029484.13	Anxa3	3.32548	1.53104	137.194	3.75668e-07	2.5931e-05
ENSMUSG00000023019.13	Gpd1	3.30624	4.78254	291.14	1.04163e-08	4.15218e-06
ENSMUSG00000000290.14	Itgb2	3.30616	-1.84479	35.1524	0.000146822	0.00164967
ENSMUSG00000026536.10	Ifi211	3.29965	-1.84457	25.9177	0.000474065	0.0038991
ENSMUSG00000112080.2	Gm47595	3.29343	-1.05131	75.0926	5.9115e-06	0.000159254
ENSMUSG00000037705.14	Tecta	3.27983	1.03565	182.228	9.85288e-08	1.18456e-05
ENSMUSG00000027800.15	Tm4sf1	3.27827	2.12395	157.296	1.9767e-07	1.73004e-05
ENSMUSG00000112058.2	Gm47593	3.25841	-0.67097	43.2945	6.31089e-05	0.000885947
ENSMUSG00000027907.5	S100a11	3.25186	4.34432	232.78	3.06061e-08	6.5709e-06
ENSMUSG00000021678.10	F2rl1	3.24869	1.40949	108.819	1.1011e-06	5.32838e-05
ENSMUSG00000005413.9	Hmox1	3.24666	5.53401	422.525	1.70464e-09	1.7323e-06
ENSMUSG00000004891.17	Nes	3.22722	6.24541	208.612	5.17356e-08	9.01284e-06
ENSMUSG00000026834.14	Acvr1c	3.2268	-0.709262	71.7458	7.23767e-06	0.000184646
ENSMUSG00000063628.3	Gm7665	3.22443	0.260976	103.768	1.36984e-06	6.11151e-05
ENSMUSG00000004098.8	Col5a3	3.21318	3.33001	96.4678	1.91211e-06	7.41637e-05
ENSMUSG00000074151.14	Nlrc5	3.21113	3.26091	555.975	4.44835e-10	9.53677e-07
ENSMUSG00000071714.8	Csf2rb2	3.19336	-1.28269	25.502	0.000503326	0.00408285
ENSMUSG00000041959.15	S100a10	3.18224	6.51136	333.981	5.35613e-09	2.96892e-06
ENSMUSG00000097101.4	1810034E14Rik	3.17464	-0.98968	52.1109	2.90211e-05	0.000515392
ENSMUSG00000098559.3	Gm15013	3.16924	-1.9577	26.4533	0.000439319	0.00368794
ENSMUSG00000047501.4	Cldn4	3.15662	-0.769571	58.431	1.77687e-05	0.000363562
ENSMUSG00000053175.18	Bcl3	3.14556	2.1405	266.919	1.58445e-08	5.54998e-06
ENSMUSG00000000184.13	Ccnd2	3.14515	3.0792	213.507	4.63052e-08	8.30407e-06
ENSMUSG00000075463.4	4930594M22Rik	3.14483	0.417783	102.293	1.4627e-06	6.32522e-05
ENSMUSG00000031146.7	Plp2	3.12344	3.9071	286.173	1.132e-08	4.31387e-06
ENSMUSG00000118106.2	ENSMUSG00000118106	3.08749	-1.76019	28.924	0.000313732	0.00289838
ENSMUSG00000085304.2	Gm12802	3.08593	2.08126	109.475	1.07105e-06	5.21055e-05
ENSMUSG00000042377.9	Fam83g	3.08155	-0.336125	90.5359	2.55151e-06	8.97544e-05
ENSMUSG00000005087.18	Cd44	3.05972	7.15613	197.843	6.66266e-08	9.59632e-06
ENSMUSG00000026728.10	Vim	3.04898	10.052	206.369	5.44773e-08	9.14902e-06
ENSMUSG00000037716.16	Ccdc33	3.03866	-1.80185	41.7179	7.35195e-05	0.00100061
ENSMUSG00000043556.11	Fbxl7	3.03823	0.793955	44.5294	5.61748e-05	0.000816163
ENSMUSG00000022548.15	Apod	3.03704	0.372789	134.147	4.17242e-07	2.73555e-05
ENSMUSG00000054072.13	Iigp1	2.99501	0.083603	25.4415	0.000507764	0.00410547
ENSMUSG00000046607.7	Hrk	2.98524	1.84208	190.928	7.89324e-08	1.04727e-05
ENSMUSG00000027536.7	Chmp4c	2.96539	0.849762	70.4041	7.86803e-06	0.000196346
ENSMUSG00000050747.15	Trim15	2.95957	0.194795	59.9533	1.58974e-05	0.000332718
ENSMUSG00000039079.2	Trhr2	2.95192	-0.535581	86.5974	3.12015e-06	0.000102467
ENSMUSG00000029084.6	Cd38	2.9245	1.27653	53.5516	2.58382e-05	0.000475007
ENSMUSG00000043091.10	Tuba1c	2.91735	5.93499	222.973	3.76223e-08	7.46783e-06
ENSMUSG00000023905.16	Tnfrsf12a	2.90342	5.97383	445.467	1.31668e-09	1.50529e-06
ENSMUSG00000034394.15	Lif	2.89906	5.53822	308.758	7.83844e-09	3.67643e-06
ENSMUSG00000068699.13	Flnc	2.89299	5.69903	182.483	9.78753e-08	1.18456e-05
ENSMUSG00000114184.2	Gm7143	2.87894	-0.351848	80.9415	4.2283e-06	0.000126586
ENSMUSG00000030681.19	Mvp	2.86795	5.85405	361.661	3.63762e-09	2.44354e-06
ENSMUSG00000072789.5	Gm10420	2.86748	-1.2514	37.5605	0.000112641	0.00137088
ENSMUSG00000022514.15	Il1rap	2.85862	4.3029	164.329	1.60798e-07	1.54916e-05
ENSMUSG00000056737.15	Capg	2.85502	2.57988	116.813	7.9388e-07	4.23372e-05
ENSMUSG00000082895.2	Rpsa-ps9	2.84157	0.341389	126.133	5.56008e-07	3.31286e-05
ENSMUSG00000013483.15	Card14	2.84042	0.294262	126.326	5.52068e-07	3.30014e-05
ENSMUSG00000001228.15	Uhrf1	2.80928	1.34764	167.614	1.46433e-07	1.49951e-05
ENSMUSG00000039997.17	Ifi203	2.80835	0.18036	81.4875	4.10268e-06	0.000123839
ENSMUSG00000035385.6	Ccl2	2.78444	1.47171	202.314	5.98908e-08	9.44417e-06
ENSMUSG00000027978.10	Prss12	2.78363	0.507508	77.1915	5.22806e-06	0.000147126
ENSMUSG00000022221.15	Ripk3	2.77318	-1.60293	12.1244	0.00592439	0.0246854
ENSMUSG00000030666.12	Calcb	2.76967	-1.46565	26.3228	0.000447497	0.00373773
ENSMUSG00000075602.11	Ly6a	2.76456	-1.46356	31.7237	0.000219811	0.00223625
ENSMUSG00000018774.14	Cd68	2.7423	3.04771	180.484	1.03131e-07	1.20372e-05
ENSMUSG00000030905.6	Crym	2.72564	8.32919	202.363	5.98212e-08	9.44417e-06
ENSMUSG00000040663.10	Clcf1	2.71993	5.56903	219.383	4.0664e-08	7.66832e-06
ENSMUSG00000019966.19	Kitl	2.71535	5.29009	135.022	4.04767e-07	2.69236e-05
ENSMUSG00000115518.2	Gm10791	2.70962	-1.35445	21.6654	0.000907996	0.00630255
ENSMUSG00000029378.6	Areg	2.69911	-1.37007	14.4415	0.00350106	0.0167161
ENSMUSG00000099364.3	5730419F03Rik	2.69643	-0.821974	47.5766	4.26229e-05	0.000672698
ENSMUSG00000021822.4	Plau	2.67823	1.06854	113.633	9.01913e-07	4.62123e-05
ENSMUSG00000080875.5	Gm7332	2.67732	0.520907	100.383	1.59449e-06	6.67424e-05
ENSMUSG00000104280.2	Rps2-ps11	2.67656	-1.86639	18.0213	0.00171252	0.00996009
ENSMUSG00000050108.13	Bpifc	2.6691	-1.40041	41.4841	7.52331e-05	0.00101787
ENSMUSG00000020901.14	Pik3r5	2.66095	1.97639	78.6374	4.81209e-06	0.000137967
ENSMUSG00000046993.7	Gm5637	2.65989	-1.70029	29.2361	0.000301143	0.00281047
ENSMUSG00000081684.5	Rps2-ps13	2.65792	1.66871	3.3949	0.0952823	0.189611
ENSMUSG00000030088.16	Aldh1l1	2.65749	7.27915	291.276	1.0393e-08	4.15218e-06
ENSMUSG00000070348.6	Ccnd1	2.65544	7.21698	198.469	6.5631e-08	9.52795e-06
ENSMUSG00000042816.5	Gpr151	2.65424	-0.96452	33.626	0.000175009	0.00188088
ENSMUSG00000056612.8	Ppp1r14b	2.65356	4.76464	357.01	3.87396e-09	2.44354e-06
ENSMUSG00000056313.6	Tcim	2.64857	3.43014	84.9233	3.40732e-06	0.00010883
ENSMUSG00000023031.9	Cela1	2.64216	2.90314	195.623	7.03088e-08	9.88387e-06
ENSMUSG00000022098.11	Bmp1	2.64193	7.11272	200.263	6.28741e-08	9.52454e-06
ENSMUSG00000031841.20	Cdh13	2.64036	7.0427	232.328	3.08932e-08	6.5709e-06
ENSMUSG00000030847.9	Bag3	2.62316	6.20586	202.553	5.95543e-08	9.44417e-06
ENSMUSG00000039899.6	Fgl2	2.61724	1.45876	54.154	2.46328e-05	0.000459756
ENSMUSG00000067285.5	Gm16223	2.61019	-0.988552	34.3895	0.000160166	0.00176597
ENSMUSG00000117975.2	Itprip	2.60781	1.90283	98.0906	1.77201e-06	7.13958e-05
ENSMUSG00000025887.11	Casp12	2.60154	-1.44981	39.2006	9.47733e-05	0.00121146
ENSMUSG00000023249.16	Parp3	2.59323	5.23769	391.143	2.48377e-09	2.07615e-06
ENSMUSG00000053746.9	Ptrh1	2.56083	2.725	181.517	1.00375e-07	1.18456e-05
ENSMUSG00000030077.12	Chl1	2.54785	6.39218	125.626	5.66518e-07	3.35705e-05
ENSMUSG00000000555.9	Itga5	2.54502	3.69339	242.13	2.5332e-08	5.92619e-06
ENSMUSG00000046733.8	Gprc5a	2.54354	-0.85573	36.6644	0.000124111	0.00146751
ENSMUSG00000020712.12	Tcam1	2.53803	-0.189051	69.7396	8.20455e-06	0.000203082
ENSMUSG00000026029.15	Casp8	2.53201	2.37049	103.557	1.38267e-06	6.11788e-05
ENSMUSG00000085639.2	Gm15410	2.52551	-0.566854	63.611	1.22869e-05	0.000272427
ENSMUSG00000040212.13	Emp3	2.51687	2.04376	216.443	4.33762e-08	8.09631e-06
ENSMUSG00000096755.3	Ftl1-ps2	2.51597	-0.888118	37.8886	0.000108763	0.00134063
ENSMUSG00000024883.9	Rin1	2.50995	2.32882	191.359	7.80893e-08	1.04727e-05
ENSMUSG00000021175.16	Cdca7l	2.50683	1.97959	66.3134	1.02411e-05	0.00023804
ENSMUSG00000032860.6	P2ry2	2.49073	3.09302	152.07	2.31766e-07	1.87932e-05
ENSMUSG00000078771.11	Evi2a	2.48604	-1.07686	19.3787	0.00133903	0.0083448
ENSMUSG00000070526.3	Peg12	2.47393	0.868471	54.4741	2.40198e-05	0.000451426
ENSMUSG00000081076.4	Rpsa-ps4	2.46461	-0.163099	31.3134	0.000231213	0.00232127
ENSMUSG00000048612.17	Myof	2.46265	6.80775	160.2	1.81332e-07	1.63395e-05
ENSMUSG00000040138.8	Ndp	2.4606	5.52709	254.234	2.0034e-08	5.92619e-06
ENSMUSG00000083553.2	Gm11989	2.45007	-2.02836	15.4832	0.00281218	0.0142771
ENSMUSG00000021091.9	Serpina3n	2.44723	6.61778	108.75	1.10434e-06	5.32996e-05
ENSMUSG00000021281.16	Tnfaip2	2.43202	-0.955705	22.9359	0.000740962	0.00543452
ENSMUSG00000083500.2	Gm15470	2.42957	-1.58679	25.0541	0.000537319	0.00429614
ENSMUSG00000022146.13	Osmr	2.42703	5.93673	172.76	1.26904e-07	1.36722e-05
ENSMUSG00000044533.16	Rps2	2.42462	8.76796	226.853	3.46369e-08	7.19975e-06
ENSMUSG00000028583.15	Pdpn	2.424	8.86744	141.497	3.25099e-07	2.30493e-05
ENSMUSG00000041323.7	Ak7	2.4201	-0.796883	45.1781	5.28999e-05	0.000783518
ENSMUSG00000086517.2	Gm12534	2.39842	-0.426789	33.1996	0.000184015	0.00195925
ENSMUSG00000015243.5	Abca1	2.39691	5.81971	241.681	2.55589e-08	5.92619e-06
ENSMUSG00000046186.9	Cd109	2.39647	-0.373053	47.321	4.35962e-05	0.000683343
ENSMUSG00000028862.7	Map3k6	2.39487	1.84344	70.0156	8.06274e-06	0.000200385
ENSMUSG00000033581.18	Igf2bp2	2.39188	1.45482	38.2762	0.000104387	0.00130071
ENSMUSG00000035021.14	Baz1a	2.39063	1.59007	97.8776	1.78968e-06	7.16342e-05
ENSMUSG00000017868.17	Sgk2	2.38999	-1.072	34.0666	0.000166251	0.00181556
ENSMUSG00000044986.11	Tst	2.37602	4.0956	262.449	1.71886e-08	5.81766e-06
ENSMUSG00000032577.17	Mapkapk3	2.37161	3.22133	157.88	1.94245e-07	1.70824e-05
ENSMUSG00000074825.5	Itpripl1	2.36606	0.959713	60.3633	1.54346e-05	0.000326016
ENSMUSG00000023800.16	Tiam2	2.36271	2.42565	103.176	1.40626e-06	6.14656e-05
ENSMUSG00000085893.2	Gm12091	2.35926	-1.62347	22.1826	0.000835027	0.00592257
ENSMUSG00000081833.2	Gm13669	2.34738	-1.38172	17.3787	0.0019326	0.0108672
ENSMUSG00000038843.19	Gcnt1	2.34329	1.91674	108.401	1.12078e-06	5.35283e-05
ENSMUSG00000031383.9	Dusp9	2.33352	-1.6421	22.8523	0.000750741	0.00548863
ENSMUSG00000039911.14	Spsb1	2.32829	3.08925	132.291	4.45276e-07	2.85789e-05
ENSMUSG00000026043.19	Col3a1	2.32508	2.30782	46.4341	4.71868e-05	0.000721086
ENSMUSG00000060019.7	Gm10073	2.31743	1.12444	84.9902	3.39524e-06	0.000108766
ENSMUSG00000032518.7	Rpsa	2.31447	9.28696	298.421	9.24327e-09	4.0854e-06
ENSMUSG00000115149.2	9330188P03Rik	2.31377	3.31656	58.2612	1.79934e-05	0.000366112
ENSMUSG00000110575.2	6330537M06Rik	2.31309	-1.53196	24.5244	0.000581151	0.00454097
ENSMUSG00000025351.15	Cd63	2.30959	7.7866	269.287	1.51836e-08	5.44586e-06
ENSMUSG00000030218.3	Mgp	2.30255	3.30908	222.548	3.79678e-08	7.46783e-06
ENSMUSG00000081640.2	Rplp0-ps1	2.29886	-0.284351	64.7155	1.13964e-05	0.000258318
ENSMUSG00000032487.9	Ptgs2	2.28619	3.73358	93.7769	2.17495e-06	8.09877e-05
ENSMUSG00000009376.16	Met	2.28083	5.63117	152.431	2.29195e-07	1.87932e-05
ENSMUSG00000030341.18	Tnfrsf1a	2.27695	5.95334	260.279	1.78902e-08	5.81766e-06
ENSMUSG00000007041.10	Clic1	2.27278	6.2867	260.874	1.76942e-08	5.81766e-06
ENSMUSG00000019970.16	Sgk1	2.2613	6.12018	106.316	1.22546e-06	5.68939e-05
ENSMUSG00000082292.4	Gm12250	2.26125	-1.97918	17.3329	0.00194957	0.0109391
ENSMUSG00000031875.8	Cmtm3	2.25831	3.77021	130.455	4.75279e-07	2.99872e-05
ENSMUSG00000020913.4	Krt24	2.25702	0.18738	37.6214	0.00011191	0.00136329
ENSMUSG00000080002.3	Gm5566	2.25566	-1.17647	27.6352	0.000372897	0.00326678
ENSMUSG00000040658.8	Dnph1	2.25554	2.70679	132.844	4.36695e-07	2.81269e-05
ENSMUSG00000042312.11	S100a13	2.24797	2.85158	96.7337	1.88827e-06	7.36766e-05
ENSMUSG00000028874.15	Fgr	2.24733	-1.35281	18.9215	0.00145273	0.00880789
ENSMUSG00000038059.8	Smim3	2.2464	3.4884	198.658	6.53333e-08	9.52795e-06
ENSMUSG00000045055.6	Rpsa-ps2	2.24342	1.64522	138.963	3.53811e-07	2.4608e-05
ENSMUSG00000079138.4	Gm8818	2.23763	-1.10557	11.9236	0.00621808	0.0256272
ENSMUSG00000017057.10	Il13ra1	2.23365	1.15949	44.7258	5.51583e-05	0.000806519
ENSMUSG00000022144.5	Gdnf	2.23165	0.633581	70.49	7.82576e-06	0.000195558
ENSMUSG00000109509.2	Rps12-ps4	2.22977	0.140137	36.2595	0.000129752	0.00150789
ENSMUSG00000006219.13	Fblim1	2.22912	3.50201	120.743	6.81042e-07	3.86883e-05
ENSMUSG00000022324.16	Matn2	2.22142	3.30845	154.946	2.12199e-07	1.80537e-05
ENSMUSG00000116753.2	Gm36001	2.22061	-1.38591	17.2429	0.00198338	0.0110644
ENSMUSG00000030717.10	Nupr1	2.21264	5.2723	202.538	5.95751e-08	9.44417e-06
ENSMUSG00000040152.9	Thbs1	2.20571	3.69428	94.0517	2.1462e-06	8.06168e-05
ENSMUSG00000111875.2	Gm5425	2.1943	0.417742	70.6393	7.75292e-06	0.000194536
ENSMUSG00000027555.9	Car13	2.19361	-1.49699	17.8071	0.00178235	0.0102589
ENSMUSG00000007892.9	Rplp1	2.19209	8.67495	390.717	2.49701e-09	2.07615e-06
ENSMUSG00000024803.10	Ankrd1	2.19155	-1.11377	15.1959	0.00298445	0.0149402
ENSMUSG00000031103.13	Elf4	2.18418	-1.76097	11.7494	0.00648738	0.0263529
ENSMUSG00000047676.7	Rpsa-ps10	2.16799	3.79463	185.398	9.07776e-08	1.16119e-05
ENSMUSG00000067274.11	Rplp0	2.16664	8.893	246.997	2.30208e-08	5.92619e-06
ENSMUSG00000117438.2	Rpsa-ps7	2.16517	1.10105	84.779	3.43352e-06	0.000109228
ENSMUSG00000035493.11	Tgfbi	2.16509	0.289231	50.6861	3.26431e-05	0.000555697
ENSMUSG00000041449.17	Serpina3h	2.16363	-1.66167	9.96552	0.0102458	0.0369805
ENSMUSG00000001056.4	Nhp2	2.16112	4.78156	240.096	2.63799e-08	5.92619e-06
ENSMUSG00000078249.6	Hmga1b	2.15951	1.17724	112.559	9.4231e-07	4.77472e-05
ENSMUSG00000045394.10	Epcam	2.15528	-2.05302	19.6981	0.00126593	0.00799592
ENSMUSG00000091952.4	Gm17709	2.15475	0.0898992	67.5331	9.45315e-06	0.00022486
ENSMUSG00000052942.14	Glis3	2.15316	3.53611	133.086	4.32999e-07	2.80866e-05
ENSMUSG00000024165.10	Jpt2	2.1489	4.87481	176.056	1.16032e-07	1.28956e-05
ENSMUSG00000052776.11	Oas1a	2.14888	-1.5475	23.7952	0.000648747	0.00492606
ENSMUSG00000012519.15	Mlkl	2.14749	-1.25014	24.8141	0.000556666	0.00439281
ENSMUSG00000053469.15	Tg	2.14453	-1.4473	25.4191	0.000509419	0.00411404
ENSMUSG00000081695.2	Rpsa-ps5	2.14061	0.968232	52.0801	2.90939e-05	0.000515685
ENSMUSG00000030790.16	Adm	2.1367	2.8505	145.39	2.86244e-07	2.10204e-05
ENSMUSG00000078532.10	Nkain1	2.13382	4.16992	182.323	9.82843e-08	1.18456e-05
ENSMUSG00000091957.4	Rps2-ps10	2.13118	0.267048	55.8748	2.15433e-05	0.000417018
ENSMUSG00000052688.13	Rab7b	2.12812	3.39692	101.838	1.49288e-06	6.42819e-05
ENSMUSG00000080746.4	Rpsa-ps12	2.12621	0.748041	36.4904	0.000126498	0.00148613
ENSMUSG00000110126.2	Gm9347	2.11682	-0.249067	48.0327	4.09503e-05	0.000653163
ENSMUSG00000054690.18	Emcn	2.11269	-0.549145	31.0252	0.000239648	0.00237707
ENSMUSG00000026605.15	Cenpf	2.11124	-1.5681	24.2755	0.000603226	0.00468146
ENSMUSG00000025888.7	Casp1	2.10964	-1.46655	19.1415	0.00139662	0.00856709
ENSMUSG00000002603.16	Tgfb1	2.10833	2.15326	190.889	7.90088e-08	1.04727e-05
ENSMUSG00000094955.3	Gm3699	2.10703	-1.80057	19.4343	0.00132595	0.00828242
ENSMUSG00000074457.11	S100a16	2.10352	6.69315	167.231	1.48029e-07	1.49951e-05
ENSMUSG00000042759.13	Apobr	2.10048	0.208898	41.0364	7.86512e-05	0.00105398
ENSMUSG00000083087.2	Gm11249	2.09282	-1.3835	21.195	0.000981106	0.00664927
ENSMUSG00000038508.8	Gdf15	2.09151	3.23673	87.5906	2.96351e-06	9.98017e-05
ENSMUSG00000069682.7	Gm10275	2.08886	3.50573	162.602	1.69027e-07	1.58556e-05
ENSMUSG00000038900.18	Rpl12	2.087	7.99059	198.879	6.49885e-08	9.52795e-06
ENSMUSG00000096842.2	Gm10736	2.08697	4.47458	225.757	3.54503e-08	7.20508e-06
ENSMUSG00000043079.18	Synpo	2.07976	5.05631	203.349	5.845e-08	9.44417e-06
ENSMUSG00000022769.10	Sdf2l1	2.07809	3.51186	239.67	2.66061e-08	5.92619e-06
ENSMUSG00000069188.6	Gm13192	2.07713	-0.195331	59.3181	1.6648e-05	0.000345658
ENSMUSG00000030669.14	Calca	2.07184	2.31787	72.5877	6.87306e-06	0.000178237
ENSMUSG00000080006.5	Rps19-ps7	2.07086	-0.522229	33.6485	0.000174548	0.00187924
ENSMUSG00000032035.17	Ets1	2.06762	2.45493	55.0045	2.30437e-05	0.000438166
ENSMUSG00000116657.2	Gm49774	2.06444	0.707462	57.3101	1.93171e-05	0.000383658
ENSMUSG00000061983.8	Rps12	2.0634	7.6188	181.617	1.00114e-07	1.18456e-05
ENSMUSG00000086712.3	Mexis	2.06288	0.00385196	38.4893	0.00010207	0.00128335
ENSMUSG00000105355.2	Gm40117	2.05695	-1.4996	8.929	0.0136544	0.0456694
ENSMUSG00000040856.18	Dlk1	2.05591	0.186271	44.6495	5.55507e-05	0.00081096
ENSMUSG00000090272.10	Mndal	2.0523	-0.941607	12.6483	0.00523332	0.0225311
ENSMUSG00000060143.8	Gm10076	2.04972	4.77946	240.936	2.59411e-08	5.92619e-06
ENSMUSG00000106037.2	Gm4332	2.04375	2.63297	163.355	1.65381e-07	1.56744e-05
ENSMUSG00000031762.8	Mt2	2.04324	6.92327	107.443	1.16752e-06	5.53272e-05
ENSMUSG00000116090.2	Rpl19-ps6	2.04062	-1.51204	23.3213	0.000697771	0.00519691
ENSMUSG00000072940.6	Gm10443	2.04048	0.688324	59.4555	1.6482e-05	0.000343381
ENSMUSG00000025492.7	Ifitm3	2.03657	4.64287	91.0513	2.48668e-06	8.88407e-05
ENSMUSG00000028780.14	Sema3c	2.02989	-0.361232	43.8018	6.01426e-05	0.000856619
ENSMUSG00000089663.2	Gm15651	2.0297	-1.24496	29.4608	0.000292456	0.00275185
ENSMUSG00000042087.6	4933440N22Rik	2.02874	-0.524459	16.0359	0.00251325	0.0131125
ENSMUSG00000004105.9	Angptl2	2.02759	3.00621	150.363	2.44408e-07	1.93481e-05
ENSMUSG00000017204.5	Gsdma	2.01499	0.300744	39.1335	9.54344e-05	0.00121735
ENSMUSG00000094344.2	Gm11942	2.01312	3.1936	162.018	1.71924e-07	1.5883e-05
ENSMUSG00000082419.4	Gm11425	2.01303	-0.567737	33.6571	0.000174372	0.00187846
ENSMUSG00000056515.10	Rab31	2.0128	4.92256	127.071	5.37169e-07	3.24287e-05
ENSMUSG00000034664.14	Itga2b	2.0117	2.17723	113.91	8.91833e-07	4.59533e-05
ENSMUSG00000031375.18	Bgn	2.00652	2.78618	101.003	1.55023e-06	6.55304e-05
ENSMUSG00000082510.2	Gm11793	2.00619	-1.64022	26.0211	0.000467108	0.00386097
ENSMUSG00000036781.14	Rps27l	2.00613	3.69638	165.84	1.53992e-07	1.51442e-05
ENSMUSG00000078238.5	Gm12854	2.0013	-1.35446	16.22	0.00242228	0.0127678
ENSMUSG00000110686.2	Gm45855	2.0002	-0.296828	32.5162	0.000199643	0.0020844
ENSMUSG00000028128.14	F3	1.99943	5.87096	76.0342	5.59239e-06	0.000154293
ENSMUSG00000080774.2	Gm9143	1.99482	-1.12291	31.6882	0.00022077	0.00224476
ENSMUSG00000074516.7	Gm10709	1.99039	-0.00169211	63.5323	1.23535e-05	0.000273573
ENSMUSG00000002602.17	Axl	1.98963	7.02303	172.024	1.29498e-07	1.38525e-05
ENSMUSG00000070867.5	Trabd2b	1.98552	2.5246	54.7011	2.3596e-05	0.000445426
ENSMUSG00000001930.18	Vwf	1.98426	-0.620322	26.7971	0.000418629	0.00357163
ENSMUSG00000079435.10	Rpl36a	1.98334	6.57806	254.335	1.99958e-08	5.92619e-06
ENSMUSG00000074170.6	Plekhf1	1.97272	2.48226	63.2826	1.25677e-05	0.000277308
ENSMUSG00000053398.12	Phgdh	1.97171	5.3843	183.788	9.46177e-08	1.17244e-05
ENSMUSG00000073599.11	Ecscr	1.96827	-1.65772	13.5365	0.0042707	0.0194191
ENSMUSG00000063696.8	Gm8730	1.96739	3.94316	241.954	2.54204e-08	5.92619e-06
ENSMUSG00000006270.8	Vax1	1.96393	-0.997463	32.7916	0.00019316	0.00204
ENSMUSG00000023067.15	Cdkn1a	1.95745	5.21806	230.976	3.17704e-08	6.67983e-06
ENSMUSG00000027803.15	Wwtr1	1.95723	5.04836	82.185	3.94865e-06	0.000121597
ENSMUSG00000057657.5	Rps18-ps3	1.95496	0.891743	27.9391	0.000357814	0.00316956
ENSMUSG00000033386.11	Frrs1	1.94896	1.79144	57.6291	1.88605e-05	0.000377045
ENSMUSG00000082762.2	Gm12366	1.94734	-0.106937	17.9031	0.00175061	0.0101127
ENSMUSG00000046711.17	Hmga1	1.94131	7.81258	242.343	2.52253e-08	5.92619e-06
ENSMUSG00000018648.16	Dusp14	1.94002	2.68326	93.9108	2.16088e-06	8.0832e-05
ENSMUSG00000024610.16	Cd74	1.93914	-1.39762	16.131	0.0024658	0.0129239
ENSMUSG00000022074.7	Tnfrsf10b	1.93808	1.90987	56.3462	2.07797e-05	0.000405659
ENSMUSG00000012428.10	Steap4	1.93561	2.50487	51.7268	2.99476e-05	0.000525722
ENSMUSG00000046589.8	Lrrc8e	1.93431	-0.961941	15.4721	0.00281862	0.014298
ENSMUSG00000037185.10	Krt80	1.93138	-1.70004	15.5942	0.00274887	0.0140296
ENSMUSG00000101431.2	Gm7901	1.92909	-0.772937	29.3543	0.000296535	0.00277738
ENSMUSG00000004864.14	Mapk13	1.92672	1.47178	96.7924	1.88306e-06	7.36766e-05
ENSMUSG00000052397.9	Ezr	1.92556	5.87104	118.283	7.49221e-07	4.09097e-05
ENSMUSG00000034957.11	Cebpa	1.91886	3.47273	115.343	8.41775e-07	4.41794e-05
ENSMUSG00000024778.14	Fas	1.9164	1.64848	51.1706	3.13535e-05	0.00054259
ENSMUSG00000009687.15	Fxyd5	1.91315	2.25339	58.118	1.81855e-05	0.000368382
ENSMUSG00000030123.16	Plxnd1	1.91216	6.1165	136.35	3.86665e-07	2.62673e-05
ENSMUSG00000074034.2	Gm5921	1.90933	-0.369424	26.6941	0.000424706	0.00360665
ENSMUSG00000097906.2	Gm9625	1.89929	1.75915	80.2896	4.3844e-06	0.000129563
ENSMUSG00000108624.2	Gm45091	1.89927	-1.53383	9.79359	0.010733	0.0382407
ENSMUSG00000116972.2	Gm6278	1.89647	-1.33247	17.255	0.00197879	0.0110421
ENSMUSG00000085939.4	Cd63-ps	1.89546	0.805546	53.1983	2.65784e-05	0.000483272
ENSMUSG00000063506.15	Arhgap22	1.8944	3.83991	155.169	2.10769e-07	1.80158e-05
ENSMUSG00000022686.15	B3gnt5	1.89259	-1.42949	27.3	0.000390431	0.00338448
ENSMUSG00000082769.4	Gm15793	1.89204	-1.26205	20.5862	0.00108655	0.0071442
ENSMUSG00000057262.3	Rpl15-ps6	1.89122	-0.650832	28.1452	0.000348003	0.00310672
ENSMUSG00000045136.7	Tubb2b	1.8912	6.14229	134.49	4.12295e-07	2.71284e-05
ENSMUSG00000041736.8	Tspo	1.89045	3.39749	116.363	8.08188e-07	4.28503e-05
ENSMUSG00000025083.19	Afap1l2	1.89031	0.711634	43.1394	6.40511e-05	0.000897108
ENSMUSG00000105388.2	Rpl36a-ps2	1.88866	0.479454	61.3261	1.44097e-05	0.000309006
ENSMUSG00000079018.11	Ly6c1	1.88555	-1.27451	25.1649	0.000528659	0.00423761
ENSMUSG00000086443.2	4933421A08Rik	1.88367	-1.53127	19.0776	0.00141266	0.00864143
ENSMUSG00000041731.14	Pgm5	1.87942	0.0992403	36.3732	0.000128138	0.00149938
ENSMUSG00000063328.7	Gm9396	1.87837	0.427624	36.598	0.000125016	0.00147155
ENSMUSG00000024312.11	Wdr46	1.8708	4.22701	178.447	1.0884e-07	1.23794e-05
ENSMUSG00000080198.3	Rpl10a-ps4	1.86645	-1.52873	10.1552	0.00973912	0.0356351
ENSMUSG00000108239.2	Gm19434	1.8593	-0.578318	25.4093	0.000510146	0.00411809
ENSMUSG00000005148.9	Klf5	1.85846	0.408628	51.4319	3.06833e-05	0.00053506
ENSMUSG00000060377.5	Rpl36a-ps1	1.85428	0.829236	50.429	3.33532e-05	0.000564916
ENSMUSG00000027514.15	Zbp1	1.84828	-0.348824	26.4201	0.000441386	0.00369851
ENSMUSG00000109171.2	Gm5735	1.84434	-1.08192	17.2644	0.00197523	0.0110357
ENSMUSG00000025491.15	Ifitm1	1.84355	0.472121	58.0629	1.82601e-05	0.000369483
ENSMUSG00000105031.2	Gm3511	1.84198	-1.30488	27.7283	0.000368198	0.00323739
ENSMUSG00000097039.9	Pvt1	1.83988	1.18657	46.9049	4.52383e-05	0.00070127
ENSMUSG00000113275.2	Tubb2a-ps2	1.83902	-0.894372	22.7851	0.000758724	0.00553152
ENSMUSG00000078180.5	Gm20900	1.83878	-0.367098	25.6265	0.00049434	0.00402245
ENSMUSG00000093674.8	Rpl41	1.83558	8.05659	302.964	8.59141e-09	3.92885e-06
ENSMUSG00000117324.2	Gm32432	1.83485	-1.3968	20.6713	0.00107102	0.0070702
ENSMUSG00000041189.10	Chrnb1	1.8227	2.5556	75.2341	5.86217e-06	0.000158158
ENSMUSG00000033356.4	Pus7l	1.82243	1.35275	80.739	4.27609e-06	0.000127599
ENSMUSG00000112105.2	Rps7-ps2	1.82074	-0.928718	22.1841	0.000834834	0.00592257
ENSMUSG00000062896.4	Rpl31-ps11	1.81685	-1.24772	21.6637	0.000908239	0.00630255
ENSMUSG00000109372.2	Gm19410	1.81195	0.320301	28.1844	0.000346174	0.00309493
ENSMUSG00000020080.9	Hkdc1	1.81028	5.74596	143.911	3.00307e-07	2.17985e-05
ENSMUSG00000036136.10	Fam110c	1.80504	0.0800354	23.8953	0.000638936	0.00487179
ENSMUSG00000031538.7	Plat	1.80478	6.17186	76.4462	5.45931e-06	0.000151535
ENSMUSG00000099875.2	Rbm3-ps	1.80477	0.708586	67.0652	9.74653e-06	0.000230228
ENSMUSG00000062083.2	Rpl13a-ps1	1.79658	-0.0596861	32.7146	0.000194947	0.00204824
ENSMUSG00000084284.2	Tpt1-ps6	1.79322	0.565632	52.1416	2.89484e-05	0.0005146
ENSMUSG00000032495.9	Lrrc2	1.79252	0.712198	57.4158	1.91643e-05	0.000381866
ENSMUSG00000062093.6	Gm10110	1.79105	1.22885	72.9169	6.7365e-06	0.000175533
ENSMUSG00000104623.2	Gm6394	1.79	0.0922513	58.2121	1.8059e-05	0.000366692
ENSMUSG00000054409.6	Tmem74	1.78846	2.42946	153.928	2.18895e-07	1.83671e-05
ENSMUSG00000025225.16	Nfkb2	1.78518	4.37794	89.8677	2.63861e-06	9.14118e-05
ENSMUSG00000082481.2	Rps12-ps19	1.78359	-1.06763	23.0959	0.000722647	0.00534087
ENSMUSG00000116725.2	Gm29686	1.78282	0.0378711	29.4989	0.000291013	0.00274211
ENSMUSG00000017144.9	Rnd3	1.78185	6.42855	87.8621	2.92235e-06	9.88088e-05
ENSMUSG00000006732.15	Mettl1	1.78171	4.34331	129.815	4.86289e-07	3.0463e-05
ENSMUSG00000068324.6	Gm10029	1.77817	-1.34881	25.8259	0.000480345	0.00393659
ENSMUSG00000032060.11	Cryab	1.77814	7.77052	101.115	1.54239e-06	6.55243e-05
ENSMUSG00000008668.16	Rps18	1.77741	7.68103	181.629	1.0008e-07	1.18456e-05
ENSMUSG00000030247.10	Kcnj8	1.77606	1.95105	67.2362	9.63803e-06	0.000228071
ENSMUSG00000028234.7	Rps20	1.77472	6.79364	210.202	4.9892e-08	8.86043e-06
ENSMUSG00000057036.8	Gm7536	1.77273	2.72261	130.35	4.77054e-07	2.99872e-05
ENSMUSG00000002885.15	Adgre5	1.7687	1.26826	55.3932	2.23587e-05	0.000428036
ENSMUSG00000000078.8	Klf6	1.76596	8.28886	49.3434	3.65642e-05	0.000603639
ENSMUSG00000040952.17	Rps19	1.76588	7.20344	187.159	8.67874e-08	1.11797e-05
ENSMUSG00000057841.6	Rpl32	1.75979	7.32117	209.303	5.09239e-08	8.95673e-06
ENSMUSG00000029314.15	Gpat3	1.75878	0.7051	34.0819	0.000165956	0.0018146
ENSMUSG00000031207.17	Msn	1.75791	6.90395	106.326	1.22494e-06	5.68939e-05
ENSMUSG00000062997.7	Rpl35	1.7545	6.9326	194.079	7.30147e-08	1.01181e-05
ENSMUSG00000041143.17	Tmco4	1.75394	2.74682	51.7352	2.9927e-05	0.000525722
ENSMUSG00000113061.2	Rps18-ps5	1.75384	3.28813	166.31	1.51945e-07	1.50237e-05
ENSMUSG00000041859.11	Mcm3	1.74309	2.26001	76.1266	5.5622e-06	0.000153692
ENSMUSG00000033788.16	Dysf	1.7417	2.11951	106.536	1.21392e-06	5.67905e-05
ENSMUSG00000046805.11	Mpeg1	1.73808	-1.27582	3.10993	0.108367	0.208592
ENSMUSG00000108442.2	Rpl15-ps5	1.73458	-2.05181	16.1522	0.00245535	0.0129024
ENSMUSG00000102135.2	Gm37108	1.73451	-1.22952	15.8028	0.00263445	0.0135859
ENSMUSG00000097129.3	4930507D05Rik	1.73447	-1.71842	7.2559	0.0226054	0.0661773
ENSMUSG00000029999.15	Tgfa	1.73315	4.41972	121.518	6.61127e-07	3.82701e-05
ENSMUSG00000079641.4	Rpl39	1.73121	6.26204	90.1068	2.60704e-06	9.1201e-05
ENSMUSG00000050022.17	Amz1	1.7311	0.0960053	20.4757	0.00110712	0.00725099
ENSMUSG00000021213.13	Akr1c13	1.72181	0.316857	16.7709	0.00217286	0.0117696
ENSMUSG00000087168.2	Gm15983	1.72162	-0.537116	33.7576	0.000172335	0.0018598
ENSMUSG00000073802.6	Cdkn2b	1.71998	1.46391	26.4886	0.000437145	0.00367644
ENSMUSG00000071419.8	Rps15-ps2	1.71988	-1.10873	27.9029	0.000359574	0.00317898
ENSMUSG00000034361.11	Cpne2	1.71905	4.26306	154.212	2.17e-07	1.8292e-05
ENSMUSG00000116529.2	Gm4600	1.71838	-0.671299	22.3016	0.000819256	0.00585842
ENSMUSG00000044471.13	Lncpint	1.71795	1.12322	60.3712	1.54258e-05	0.000326016
ENSMUSG00000062382.10	Ftl1-ps1	1.71761	2.50345	78.7903	4.77046e-06	0.000137602
ENSMUSG00000032501.10	Trib1	1.71477	7.65577	100.976	1.5521e-06	6.55304e-05
ENSMUSG00000004040.17	Stat3	1.713	7.4973	322.437	6.35294e-09	3.32023e-06
ENSMUSG00000051159.17	Cited1	1.71081	4.1114	80.119	4.4264e-06	0.000130369
ENSMUSG00000024816.13	Frmd8	1.70948	4.63587	166.782	1.49922e-07	1.49951e-05
ENSMUSG00000083911.2	Gm4342	1.70937	-1.66134	7.2525	0.02263	0.0661998
ENSMUSG00000081400.2	Gm13680	1.70282	2.23826	98.9091	1.70604e-06	6.9361e-05
ENSMUSG00000037686.7	Aspg	1.69934	-1.18719	19.6962	0.00126636	0.00799592
ENSMUSG00000112908.2	Gm7392	1.69431	2.14094	92.4848	2.3165e-06	8.35767e-05
ENSMUSG00000043903.5	Zfp469	1.69155	1.12998	69.4238	8.37053e-06	0.000206911
ENSMUSG00000099583.3	H3c4	1.69018	-0.365471	23.5639	0.000672143	0.00505961
ENSMUSG00000022500.16	Litaf	1.68933	3.43892	116.611	8.00272e-07	4.2554e-05
ENSMUSG00000046718.9	Bst2	1.68731	2.64691	84.165	3.54778e-06	0.00011189
ENSMUSG00000066809.2	Gm10180	1.6847	-1.86474	10.6487	0.00855605	0.0323295
ENSMUSG00000011179.9	Odc1	1.68386	7.34229	136.731	3.8165e-07	2.61466e-05
ENSMUSG00000056427.11	Slit3	1.68076	0.0409299	27.8174	0.000363768	0.00320676
ENSMUSG00000082197.2	Gm8577	1.67913	-1.7577	11.9468	0.0061833	0.0255431
ENSMUSG00000028927.7	Padi2	1.67902	7.43956	120.536	6.8649e-07	3.88745e-05
ENSMUSG00000028044.7	Cks1b	1.6786	2.01767	100.909	1.55687e-06	6.55304e-05
ENSMUSG00000012848.16	Rps5	1.67784	7.65915	248.031	2.25625e-08	5.92619e-06
ENSMUSG00000054136.7	Adm2	1.67741	0.0554478	34.0915	0.000165772	0.0018146
ENSMUSG00000117585.2	Gm5047	1.67733	-1.08518	12.0303	0.00605985	0.0251582
ENSMUSG00000005124.11	Ccn4	1.67668	-0.711905	27.5509	0.000377218	0.00329516
ENSMUSG00000034906.16	Ncaph	1.67547	0.0860935	42.0017	7.15013e-05	0.000977506
ENSMUSG00000036305.8	Rpl39-ps	1.67099	1.90183	81.1969	4.16898e-06	0.00012522
ENSMUSG00000024907.8	Gal	1.66626	1.3807	54.5503	2.38764e-05	0.000449329
ENSMUSG00000091613.2	Gm17046	1.66592	-1.20378	12.1966	0.00582289	0.0243685
ENSMUSG00000053475.6	Tnfaip6	1.66297	3.83102	37.6507	0.000111559	0.00136134
ENSMUSG00000055538.8	Zcchc24	1.66217	5.58318	93.5548	2.19853e-06	8.14078e-05
ENSMUSG00000050708.17	Ftl1	1.66162	8.54907	162.333	1.70356e-07	1.5883e-05
ENSMUSG00000053553.12	3110082I17Rik	1.65814	3.1274	113.669	9.00602e-07	4.62123e-05
ENSMUSG00000052151.13	Plpp2	1.65582	2.92668	146.104	2.79741e-07	2.08e-05
ENSMUSG00000073640.4	Rpl27-ps3	1.65351	-0.984006	23.9677	0.000631941	0.00483255
ENSMUSG00000063586.2	Gm5513	1.6529	0.202965	35.7565	0.000137194	0.00157143
ENSMUSG00000063632.7	Sox11	1.65278	3.28243	105.044	1.29515e-06	5.86408e-05
ENSMUSG00000084932.2	Gm15156	1.65036	-1.09345	18.3326	0.00161678	0.00954624
ENSMUSG00000081087.2	Rps15a-ps7	1.64972	0.555879	32.2009	0.000207389	0.00214689
ENSMUSG00000039680.11	Mrps6	1.64384	4.20646	152.011	2.32192e-07	1.87932e-05
ENSMUSG00000059883.17	Irak4	1.63809	2.04689	58.6075	1.75386e-05	0.000360084
ENSMUSG00000034765.7	Dusp5	1.63612	6.06453	112.745	9.35181e-07	4.75176e-05
ENSMUSG00000015312.10	Gadd45b	1.63389	7.11738	104.711	1.31415e-06	5.90626e-05
ENSMUSG00000025140.16	Pycr1	1.63165	2.11975	84.1868	3.54365e-06	0.00011189
ENSMUSG00000044609.7	Gm9294	1.63094	0.518672	37.9887	0.000107611	0.00133002
ENSMUSG00000031320.10	Rps4x	1.62863	8.53504	164.305	1.60912e-07	1.54916e-05
ENSMUSG00000075284.11	Wipf1	1.62734	2.23182	45.191	5.28372e-05	0.000783467
ENSMUSG00000099764.2	Rps10-ps2	1.62683	2.55725	99.162	1.68625e-06	6.90041e-05
ENSMUSG00000025508.14	Rplp2	1.6247	7.3366	135.235	4.01792e-07	2.68233e-05
ENSMUSG00000026864.14	Hspa5	1.62402	10.123	79.0147	4.71016e-06	0.000136326
ENSMUSG00000060126.15	Tpt1	1.62349	8.97839	108.548	1.11384e-06	5.34761e-05
ENSMUSG00000104699.2	Rps4x-ps	1.62175	1.76034	68.9639	8.61956e-06	0.000212206
ENSMUSG00000026073.14	Il1r2	1.62158	-1.53066	15.606	0.0027422	0.0139995
ENSMUSG00000031255.15	Sytl4	1.61964	-1.52968	8.71094	0.014538	0.0478132
ENSMUSG00000093594.2	Gm20707	1.61959	-1.37782	14.4947	0.00346125	0.0165698
ENSMUSG00000026069.16	Il1rl1	1.61837	-0.839448	15.6941	0.00269332	0.0138039
ENSMUSG00000056498.14	Tmem154	1.61795	-1.52993	16.0572	0.00250255	0.0130641
ENSMUSG00000027611.13	Procr	1.61542	-0.395695	9.61148	0.0112799	0.0396945
ENSMUSG00000084314.2	Rps15a-ps3	1.61453	1.75203	77.3846	5.17007e-06	0.000146168
ENSMUSG00000024538.9	Ppic	1.61423	-0.0933119	8.41291	0.0158607	0.0509079
ENSMUSG00000078193.3	Gm2000	1.61256	3.45051	174.888	1.19752e-07	1.31958e-05
ENSMUSG00000027068.7	Dhrs9	1.6121	-1.79685	10.1695	0.00970205	0.0355473
ENSMUSG00000089876.4	Tmem102	1.60559	-0.47646	24.9289	0.000547308	0.00434019
ENSMUSG00000006390.16	Elovl1	1.60393	4.14512	173.348	1.24877e-07	1.35968e-05
ENSMUSG00000081434.4	Gm14165	1.60285	-0.385027	5.96719	0.0347421	0.090219
ENSMUSG00000038539.16	Atf5	1.60232	6.6415	118.783	7.34728e-07	4.04809e-05
ENSMUSG00000067288.14	Rps28	1.59887	6.53538	277.36	1.31665e-08	4.91514e-06
ENSMUSG00000081926.2	Gm15536	1.5978	0.707291	44.7452	5.50587e-05	0.00080626
ENSMUSG00000035831.3	Krt25	1.59725	-1.13542	24.4285	0.000589545	0.00459087
ENSMUSG00000025510.15	Cd151	1.59711	6.20611	162.914	1.67506e-07	1.57939e-05
ENSMUSG00000037474.14	Dtl	1.59706	-1.07334	10.2993	0.00937438	0.0346067
ENSMUSG00000025362.7	Rps26	1.59665	7.08845	207.205	5.34352e-08	9.13493e-06
ENSMUSG00000008398.17	Elk3	1.59598	3.15656	62.4128	1.33494e-05	0.000290698
ENSMUSG00000027852.15	Nras	1.59467	5.1572	103.603	1.37984e-06	6.11788e-05
ENSMUSG00000039384.9	Dusp10	1.59458	5.66304	103.805	1.3676e-06	6.11151e-05
ENSMUSG00000084416.4	Rpl10a-ps1	1.59268	3.55159	185.061	9.15652e-08	1.16147e-05
ENSMUSG00000062742.5	Gm5239	1.59228	-0.446653	24.9786	0.00054332	0.00432669
ENSMUSG00000110679.2	Rpl10-ps5	1.59157	-0.973415	15.1153	0.003035	0.0151271
ENSMUSG00000102550.2	Gm8276	1.59037	0.621862	40.1721	8.57934e-05	0.00112655
ENSMUSG00000108801.2	Gm39090	1.58746	-0.227427	29.8713	0.00027735	0.00263958
ENSMUSG00000060438.6	Rps10-ps1	1.58741	2.77501	69.9938	8.07384e-06	0.000200389
ENSMUSG00000032023.8	Jhy	1.58624	-2.02558	11.2527	0.00733584	0.0288349
ENSMUSG00000091449.4	Gm10269	1.58563	1.7553	51.4315	3.06844e-05	0.00053506
ENSMUSG00000052565.8	H1f3	1.58486	0.92797	52.5966	2.78979e-05	0.000499813
ENSMUSG00000059776.8	Rpl13-ps6	1.58422	0.455432	45.855	4.97238e-05	0.000749216
ENSMUSG00000022385.12	Gtse1	1.58247	-0.051955	18.0946	0.00168938	0.00984723
ENSMUSG00000025355.8	Mmp19	1.58051	0.507211	46.0819	4.87106e-05	0.000738381
ENSMUSG00000063816.4	Gm4987	1.58026	-0.974367	16.8221	0.00215126	0.0116907
ENSMUSG00000051220.3	Ercc6l	1.58008	-0.0283908	36.3118	0.000129006	0.00150209
ENSMUSG00000116637.2	Gm8130	1.57841	1.29837	77.1313	5.2463e-06	0.000147205
ENSMUSG00000062175.14	Tgif2	1.5766	3.19242	81.8136	4.02979e-06	0.000122855
ENSMUSG00000099471.2	Gm8451	1.57457	3.17786	156.945	1.99761e-07	1.73084e-05
ENSMUSG00000118345.2	Gm7105	1.5745	-1.08374	16.687	0.00220877	0.0119147
ENSMUSG00000066245.6	Gm10156	1.57295	0.773575	27.9531	0.000357137	0.0031651
ENSMUSG00000028599.11	Tnfrsf1b	1.56903	1.98267	59.7731	1.61061e-05	0.000336316
ENSMUSG00000084319.4	Tpt1-ps3	1.56902	4.70988	150.94	2.40045e-07	1.90915e-05
ENSMUSG00000024486.7	Hbegf	1.56757	6.17685	128.625	5.07607e-07	3.11582e-05
ENSMUSG00000067058.8	Rps15a-ps5	1.56649	-0.163985	29.2482	0.000300666	0.00280745
ENSMUSG00000059336.15	Slc14a1	1.56521	6.58245	84.9133	3.40912e-06	0.00010883
ENSMUSG00000050931.8	Sgms2	1.5648	1.62314	42.8666	6.57486e-05	0.000915277
ENSMUSG00000047123.9	Ticam1	1.56263	2.97444	133.388	4.28439e-07	2.78897e-05
ENSMUSG00000041920.15	Slc16a6	1.56208	3.17385	103.702	1.37382e-06	6.11432e-05
ENSMUSG00000024236.19	Svil	1.56012	4.84742	68.4197	8.92574e-06	0.000215882
ENSMUSG00000021814.18	Anxa7	1.56011	6.72371	161.429	1.74905e-07	1.59968e-05
ENSMUSG00000083833.5	Gm13841	1.55743	1.68435	66.5545	1.00793e-05	0.000235466
ENSMUSG00000022283.16	Pabpc1	1.55683	8.34987	149.668	2.49789e-07	1.93481e-05
ENSMUSG00000023186.15	Vwa5a	1.55602	5.72742	225.953	3.53031e-08	7.20508e-06
ENSMUSG00000031609.4	Sap30	1.55556	3.03188	35.3407	0.000143736	0.00162297
ENSMUSG00000109905.2	Gm7380	1.55523	-1.75741	11.1872	0.00745761	0.0291796
ENSMUSG00000070343.4	Gm10288	1.5543	1.04936	61.8192	1.39165e-05	0.000300544
ENSMUSG00000011305.12	Plin5	1.55373	-1.34795	11.1025	0.00761858	0.029605
ENSMUSG00000103933.2	Gm36964	1.55261	-0.782388	13.7151	0.00410376	0.0188481
ENSMUSG00000083022.2	Rps15a-ps6	1.55209	-0.931873	14.938	0.00315	0.015531
ENSMUSG00000082516.2	Gm13342	1.55194	-0.0853622	28.4434	0.000334372	0.00301412
ENSMUSG00000097166.2	9330179D12Rik	1.54962	-1.09751	11.9211	0.00622186	0.0256272
ENSMUSG00000032269.9	Htr3a	1.5494	4.90925	96.8628	1.87682e-06	7.36766e-05
ENSMUSG00000033502.16	Cdc14a	1.54917	6.0821	52.0463	2.91743e-05	0.000516386
ENSMUSG00000099492.2	Gm5525	1.54682	0.759359	28.823	0.00031794	0.00291955
ENSMUSG00000057863.7	Rpl36	1.54658	6.84804	114.757	8.61818e-07	4.49127e-05
ENSMUSG00000112605.2	Gm7476	1.54606	-1.58034	13.9017	0.00393775	0.0182399
ENSMUSG00000026479.14	Lamc2	1.54365	2.02869	68.4211	8.92495e-06	0.000215882
ENSMUSG00000090467.4	Gm4613	1.54209	0.445029	52.1571	2.8912e-05	0.000514453
ENSMUSG00000059252.6	Tpt1-ps5	1.53865	-0.036305	31.2294	0.000233634	0.00233659
ENSMUSG00000087443.2	Ppp1r18os	1.53673	-1.11233	9.56074	0.0114382	0.0401128
ENSMUSG00000082465.2	Rps6-ps3	1.53656	-0.94244	11.8339	0.00635505	0.0260131
ENSMUSG00000114034.2	Gm9267	1.53522	-1.17402	18.2698	0.00163557	0.00962606
ENSMUSG00000020372.16	Rack1	1.53486	8.20151	195.347	7.07844e-08	9.88387e-06
ENSMUSG00000024197.11	Plin3	1.5333	4.81596	96.7251	1.88904e-06	7.36766e-05
ENSMUSG00000090877.4	Hspa1b	1.53233	8.56163	86.9885	3.0573e-06	0.000101496
ENSMUSG00000026456.19	Cyb5r1	1.53207	4.52572	152.166	2.31086e-07	1.87932e-05
ENSMUSG00000051048.18	P4ha3	1.53193	2.09747	37.0437	0.000119093	0.00142569
ENSMUSG00000063556.6	Gm10132	1.53155	1.79796	95.7684	1.97658e-06	7.60704e-05
ENSMUSG00000114931.2	Gm32256	1.53154	-1.75445	11.0146	0.00779014	0.0301236
ENSMUSG00000078126.5	Rpl23a-ps3	1.53146	1.72386	93.2228	2.23434e-06	8.20695e-05
ENSMUSG00000042462.5	Dctpp1	1.5296	2.61735	65.6622	1.06941e-05	0.000246679
ENSMUSG00000048007.5	Timm8a1	1.52902	2.00847	65.0513	1.11411e-05	0.000253594
ENSMUSG00000003429.12	Rps11	1.52889	7.37084	201.2	6.14903e-08	9.47319e-06
ENSMUSG00000100078.2	Gm6170	1.52478	1.10031	51.0554	3.16546e-05	0.00054568
ENSMUSG00000082476.2	Gm12242	1.52287	-1.02003	14.543	0.00342564	0.0164726
ENSMUSG00000068523.13	Gng5	1.52152	4.6987	53.754	2.54255e-05	0.000470731
ENSMUSG00000102162.2	Gm2367	1.5211	-0.96134	21.2142	0.000977991	0.00663921
ENSMUSG00000010830.9	Kdelr3	1.52079	2.01253	50.6807	3.26577e-05	0.000555697
ENSMUSG00000081929.2	Rps11-ps2	1.51937	0.726594	51.2559	3.11328e-05	0.000540752
ENSMUSG00000031273.17	Col4a6	1.51875	4.27411	81.529	4.09331e-06	0.00012376
ENSMUSG00000039001.13	Rps21	1.51869	6.67475	189.779	8.12333e-08	1.06901e-05
ENSMUSG00000112474.2	Gm46209	1.51768	-1.13192	13.1354	0.00467635	0.0207219
ENSMUSG00000087412.5	Gm15501	1.51766	1.87763	93.5592	2.19805e-06	8.14078e-05
ENSMUSG00000020865.17	Abcc3	1.51525	-1.31895	12.4649	0.00546359	0.0232527
ENSMUSG00000067870.6	Rpl31-ps8	1.51418	2.0774	63.466	1.241e-05	0.00027449
ENSMUSG00000046364.15	Rpl27a	1.51374	7.84653	169.48	1.38964e-07	1.46088e-05
ENSMUSG00000059775.6	Rps26-ps1	1.51359	0.995506	50.0884	3.43227e-05	0.000576521
ENSMUSG00000066902.8	Rps23-ps2	1.51269	2.52699	90.5728	2.54681e-06	8.97544e-05
ENSMUSG00000074141.14	Il4i1	1.51044	-1.77686	10.8329	0.00815967	0.0311536
ENSMUSG00000020592.15	Sdc1	1.50956	2.25214	53.9802	2.49736e-05	0.000464245
ENSMUSG00000087006.4	Gm13889	1.50864	6.04862	335.469	5.24183e-09	2.96892e-06
ENSMUSG00000110623.2	Gm32005	1.50564	-1.32011	14.7815	0.00325585	0.0158563
ENSMUSG00000058542.4	Gm15590	1.50465	0.269723	32.2457	0.000206267	0.00214012
ENSMUSG00000038037.6	Socs1	1.50393	2.82007	53.797	2.53388e-05	0.000469603
ENSMUSG00000062937.8	Mtap	1.50277	4.18651	91.2844	2.458e-06	8.81604e-05
ENSMUSG00000025779.11	Ly96	1.50055	-0.0345679	26.6146	0.000429466	0.00363521
ENSMUSG00000048126.17	Col6a3	1.50043	-0.145205	13.6534	0.00416056	0.0190501
ENSMUSG00000074800.5	Gm4149	1.4972	-0.239585	19.4607	0.0013198	0.00825641
ENSMUSG00000058064.7	Gm10036	1.49668	3.26481	112.298	9.52487e-07	4.81295e-05
ENSMUSG00000030249.16	Abcc9	1.4959	3.4307	148.546	2.58782e-07	1.96417e-05
ENSMUSG00000091845.2	Rpl36-ps12	1.49424	2.31156	100.634	1.57638e-06	6.61355e-05
ENSMUSG00000002233.14	Rhoc	1.4905	5.62702	92.786	2.28253e-06	8.3337e-05
ENSMUSG00000020706.14	Ftsj3	1.48954	5.58366	128.41	5.1159e-07	3.12038e-05
ENSMUSG00000045273.9	Cenph	1.48898	-1.88575	5.69662	0.0382302	0.0965306
ENSMUSG00000030339.8	Ltbr	1.48817	5.20446	92.6199	2.30119e-06	8.33531e-05
ENSMUSG00000022945.13	Chaf1b	1.48729	-0.0654433	26.7389	0.00042205	0.00358909
ENSMUSG00000002459.18	Rgs20	1.48624	3.64131	93.7449	2.17833e-06	8.09877e-05
ENSMUSG00000082361.7	Btc	1.48592	1.79767	39.6779	9.02273e-05	0.00116639
ENSMUSG00000113240.2	Gm48338	1.48565	-0.625902	26.2796	0.000450245	0.00375553
ENSMUSG00000027510.18	Rbm38	1.48443	2.38049	30.7591	0.000247764	0.002434
ENSMUSG00000114003.2	Gm9616	1.48362	3.60223	164.067	1.62018e-07	1.54996e-05
ENSMUSG00000030082.15	Sec61a1	1.48281	7.28802	149.743	2.49205e-07	1.93481e-05
ENSMUSG00000000386.17	Mx1	1.48259	-1.47526	11.4831	0.00692664	0.0276823
ENSMUSG00000028755.4	Cda	1.48195	3.00928	95.1064	2.04002e-06	7.758e-05
ENSMUSG00000015850.12	Adamtsl4	1.48085	4.77883	93.4136	2.21367e-06	8.16382e-05
ENSMUSG00000001349.6	Cnn1	1.48025	-1.38036	4.42162	0.0618609	0.137509
ENSMUSG00000028494.13	Plin2	1.47735	4.25802	72.4571	6.92813e-06	0.000178996
ENSMUSG00000083337.2	Gm11539	1.47726	-1.21199	12.5742	0.00532494	0.0228409
ENSMUSG00000006333.15	Rps9	1.4771	8.06402	115.309	8.42915e-07	4.41794e-05
ENSMUSG00000103502.2	9330121J05Rik	1.47617	2.90067	47.7074	4.21351e-05	0.000666726
ENSMUSG00000110275.2	Gm5905	1.47433	3.21016	86.78	3.09061e-06	0.000102416
ENSMUSG00000017697.4	Ada	1.47386	0.493588	36.4094	0.000127629	0.00149557
ENSMUSG00000026956.16	Uap1l1	1.47385	4.53588	108.463	1.11784e-06	5.35278e-05
ENSMUSG00000071052.5	Rpl7a-ps5	1.47226	-1.63609	11.0707	0.00768012	0.029789
ENSMUSG00000117428.2	Gm4833	1.472	2.12161	30.4221	0.000258526	0.00250209
ENSMUSG00000099980.2	Gm5619	1.47198	1.98639	95.982	1.95662e-06	7.55073e-05
ENSMUSG00000100837.8	1700063D05Rik	1.47024	0.860039	23.7264	0.00065561	0.00497198
ENSMUSG00000117345.2	Gm7926	1.46879	0.142138	30.2139	0.000265456	0.00255027
ENSMUSG00000040158.13	Tax1bp3	1.46824	2.79181	54.9163	2.32027e-05	0.000439824
ENSMUSG00000107092.2	Gm7993	1.46804	0.393624	16.7843	0.00216718	0.0117423
ENSMUSG00000107388.2	Gm42788	1.46756	-0.981279	10.5483	0.00878203	0.0329926
ENSMUSG00000081562.2	Gm11575	1.46622	-1.63534	10.888	0.00804538	0.0308717
ENSMUSG00000073702.12	Rpl31	1.46476	7.67927	187.481	8.608e-08	1.11672e-05
ENSMUSG00000046330.11	Rpl37a	1.46281	6.88936	247.434	2.28256e-08	5.92619e-06
ENSMUSG00000115584.2	Gm5854	1.46233	0.13676	25.3991	0.000510903	0.00412238
ENSMUSG00000101188.2	Eif4a-ps4	1.46136	4.33791	139.75	3.44575e-07	2.42422e-05
ENSMUSG00000071532.7	Gm10335	1.46131	2.87973	74.1931	6.23697e-06	0.000165224
ENSMUSG00000110057.2	Gm2225	1.46023	1.92902	80.332	4.37405e-06	0.000129563
ENSMUSG00000092183.2	4930515G01Rik	1.46011	-1.05866	15.5214	0.00279021	0.0141834
ENSMUSG00000073982.12	Rhog	1.45939	2.88985	65.055	1.11384e-05	0.000253594
ENSMUSG00000056481.8	Cd248	1.45915	2.23775	70.9645	7.59705e-06	0.000191941
ENSMUSG00000022148.17	Fyb	1.45876	-1.47483	7.80567	0.0190382	0.0582448
ENSMUSG00000026546.17	Cfap45	1.45704	-1.71563	11.2988	0.00725173	0.0286127
ENSMUSG00000059901.13	Adamts14	1.45517	-1.21587	9.94056	0.0103149	0.0371564
ENSMUSG00000115193.2	Gm6533	1.45483	0.86469	49.9583	3.47019e-05	0.000581822
ENSMUSG00000057322.13	Rpl38	1.45462	6.43364	184.847	9.20693e-08	1.16147e-05
ENSMUSG00000112145.2	Gm6218	1.4542	-1.0098	10.346	0.00925973	0.0343449
ENSMUSG00000058546.9	Rpl23a	1.45232	7.77289	172.714	1.27065e-07	1.36722e-05
ENSMUSG00000040322.11	Slc25a24	1.45158	2.49451	71.4619	7.36587e-06	0.000187394
ENSMUSG00000008393.10	Carhsp1	1.44956	5.38579	66.8199	9.90471e-06	0.000232576
ENSMUSG00000024349.11	Sting1	1.44915	0.153304	32.0558	0.000211075	0.00217398
ENSMUSG00000042784.10	Muc1	1.44868	0.943586	51.2344	3.11881e-05	0.000540752
ENSMUSG00000045455.9	Gm9797	1.44729	-1.15756	8.50356	0.0154435	0.0499898
ENSMUSG00000066315.10	Gm12918	1.44511	0.287014	23.778	0.000650461	0.00493703
ENSMUSG00000059182.9	Skap2	1.44418	3.23909	77.1026	5.25503e-06	0.000147205
ENSMUSG00000032456.14	Nmnat3	1.44383	2.5092	52.0054	2.9272e-05	0.000516838
ENSMUSG00000084899.2	Gm15344	1.44344	1.59347	40.1512	8.59757e-05	0.00112655
ENSMUSG00000030744.14	Rps3	1.4425	8.38541	146.004	2.80633e-07	2.08e-05
ENSMUSG00000114590.2	5930438M14Rik	1.44221	-1.51112	9.80948	0.0106868	0.0381356
ENSMUSG00000081453.2	Gm6767	1.44213	0.901203	40.2943	8.47376e-05	0.00111745
ENSMUSG00000028635.8	Edn2	1.4418	-0.467914	20.4039	0.00112074	0.00731904
ENSMUSG00000024014.9	Pim1	1.44175	6.51338	50.8372	3.22342e-05	0.000553122
ENSMUSG00000104802.2	Gm5869	1.44103	2.48574	68.5397	8.85714e-06	0.000215882
ENSMUSG00000113389.2	Gm9512	1.4398	1.91458	38.0461	0.000106958	0.00132284
ENSMUSG00000024737.3	Slc15a3	1.43662	-1.30334	17.4486	0.00190706	0.0107656
ENSMUSG00000049517.9	Rps23	1.43655	7.52304	155.213	2.10489e-07	1.80158e-05
ENSMUSG00000118270.2	Gm17819	1.43645	-0.59402	14.5123	0.00344824	0.0165412
ENSMUSG00000020541.13	Tom1l1	1.43564	4.03662	59.4268	1.65166e-05	0.00034371
ENSMUSG00000021996.17	Esd	1.43541	6.29802	134.589	4.10885e-07	2.71284e-05
ENSMUSG00000020123.7	Avpr1a	1.43539	-1.36372	9.21572	0.0125895	0.042972
ENSMUSG00000053004.10	Hrh1	1.43473	0.639396	24.6586	0.000569651	0.00446638
ENSMUSG00000089764.3	Gm16580	1.43458	2.11718	81.575	4.08297e-06	0.00012376
ENSMUSG00000100755.2	Rps23-ps1	1.43392	2.52734	90.6489	2.53713e-06	8.97544e-05
ENSMUSG00000025132.14	Arhgdia	1.43375	8.12391	151.497	2.35924e-07	1.90111e-05
ENSMUSG00000068246.7	Apol9b	1.43332	-0.833438	21.2582	0.000970893	0.00660945
ENSMUSG00000020803.4	Txndc17	1.43195	4.17775	120.94	6.75931e-07	3.86379e-05
ENSMUSG00000036390.9	Gadd45a	1.43161	5.25706	87.1375	3.03377e-06	0.000101266
ENSMUSG00000024205.8	Rpl36-ps2	1.43089	-1.12984	13.3637	0.00444006	0.0199797
ENSMUSG00000021367.9	Edn1	1.42982	2.33646	56.6518	2.0302e-05	0.000398033
ENSMUSG00000060950.13	Trmt61a	1.42917	3.84008	83.2987	3.71684e-06	0.000116154
ENSMUSG00000095600.3	Gm9457	1.42916	-1.65833	11.8146	0.00638492	0.0261048
ENSMUSG00000009927.10	Rps25	1.4287	7.58128	161.738	1.73333e-07	1.59327e-05
ENSMUSG00000066278.7	Vps37b	1.42838	6.01215	86.1589	3.19245e-06	0.000104093
ENSMUSG00000029994.18	Anxa4	1.42537	3.65246	53.4625	2.60225e-05	0.000477436
ENSMUSG00000059291.16	Rpl11	1.4241	7.62687	162.121	1.71411e-07	1.5883e-05
ENSMUSG00000057696.5	Rpl30-ps1	1.42399	-0.567572	12.5454	0.00536101	0.0229442
ENSMUSG00000115503.2	Gm6392	1.42378	-1.38319	9.92726	0.0103519	0.0372456
ENSMUSG00000091732.2	Gm17541	1.42351	-0.319545	24.2398	0.000606476	0.00469672
ENSMUSG00000024732.8	Ccdc86	1.42154	3.83026	99.1898	1.68409e-06	6.90041e-05
ENSMUSG00000060147.16	Serpinb6a	1.42151	4.55869	76.5856	5.41514e-06	0.000150731
ENSMUSG00000035407.9	Kank4	1.4215	3.97312	136.513	3.84508e-07	2.62441e-05
ENSMUSG00000118353.2	Nsa2-ps1	1.42036	1.14506	36.7351	0.000123157	0.00145812
ENSMUSG00000026305.16	Lrrfip1	1.41645	5.77128	76.2092	5.5354e-06	0.000153414
ENSMUSG00000032000.18	Birc3	1.41565	-0.00341702	29.4961	0.00029112	0.00274211
ENSMUSG00000036330.13	Slc18a1	1.41544	-1.58141	11.0639	0.00769325	0.0298251
ENSMUSG00000028249.16	Sdcbp	1.414	6.78641	85.1779	3.36165e-06	0.000108069
ENSMUSG00000109241.2	Gm7434	1.41356	0.027862	34.9566	0.000150114	0.00167535
ENSMUSG00000028873.17	Cdca8	1.41189	-0.272481	27.8706	0.000361149	0.00318675
ENSMUSG00000048277.16	Syngr2	1.41051	2.5316	69.3785	8.39467e-06	0.000207227
ENSMUSG00000021710.12	Nln	1.41027	4.35591	97.4877	1.82258e-06	7.26331e-05
ENSMUSG00000092203.8	1110038B12Rik	1.40964	4.06064	80.1809	4.41111e-06	0.000130142
ENSMUSG00000107176.2	Gm9794	1.40945	2.06685	45.7827	5.00517e-05	0.000751679
ENSMUSG00000014444.18	Piezo1	1.40935	4.87585	94.1216	2.13896e-06	8.06168e-05
ENSMUSG00000059159.7	Gm8129	1.40862	1.52786	59.0345	1.69968e-05	0.000351305
ENSMUSG00000059070.17	Rpl18	1.40784	7.47423	150.939	2.40053e-07	1.90915e-05
ENSMUSG00000049526.9	Tmem202	1.40768	0.796723	28.1137	0.000349485	0.00311539
ENSMUSG00000018008.9	Cyth4	1.40677	-1.46188	9.38908	0.0119943	0.0415215
ENSMUSG00000011257.20	Pabpc4	1.40631	5.80961	145.738	2.83048e-07	2.08771e-05
ENSMUSG00000020473.14	Aebp1	1.40625	5.77155	103.285	1.39945e-06	6.14656e-05
ENSMUSG00000020075.9	Ddx21	1.40619	6.15636	107.139	1.18283e-06	5.55443e-05
ENSMUSG00000057685.9	Gm8526	1.40484	-0.639253	11.0289	0.00776195	0.0300492
ENSMUSG00000000740.13	Rpl13	1.40415	8.35752	156.9	2.00035e-07	1.73084e-05
ENSMUSG00000048758.15	Rpl29	1.40137	7.14324	168.846	1.4145e-07	1.47852e-05
ENSMUSG00000006442.11	Srm	1.40093	5.7382	164.411	1.60422e-07	1.54916e-05
ENSMUSG00000106239.2	Gm9260	1.40029	-0.604326	18.9937	0.00143402	0.00872533
ENSMUSG00000100215.2	Gm8292	1.39996	0.752354	27.3511	0.000387693	0.00337057
ENSMUSG00000025967.17	Eef1b2	1.39985	7.36434	126.394	5.50685e-07	3.30014e-05
ENSMUSG00000058325.7	Dock1	1.39976	5.7558	95.6176	1.99082e-06	7.6213e-05
ENSMUSG00000078612.10	Fyb2	1.39961	-1.33427	11.9323	0.00620498	0.0256096
ENSMUSG00000041801.6	Phlda3	1.39957	5.0445	106.418	1.2201e-06	5.68939e-05
ENSMUSG00000082272.2	Gm11675	1.39816	-0.0932052	20.8024	0.00104762	0.00695045
ENSMUSG00000028970.10	Abcb1b	1.39691	2.11849	50.27	3.38015e-05	0.000570912
ENSMUSG00000001864.14	Aif1l	1.39358	5.38772	75.7489	5.68685e-06	0.000155724
ENSMUSG00000074063.11	Osgin1	1.39191	3.69515	51.2407	3.11721e-05	0.000540752
ENSMUSG00000072980.4	Oip5	1.39004	-1.60065	10.4226	0.00907521	0.0338231
ENSMUSG00000055093.11	Rps27a-ps3	1.38975	2.49536	99.2924	1.67616e-06	6.90041e-05
ENSMUSG00000032715.10	Trib3	1.38893	2.29882	44.2885	5.74528e-05	0.000828807
ENSMUSG00000066592.4	Gm7589	1.38675	-1.27711	8.54991	0.0152353	0.0494823
ENSMUSG00000022544.15	Eef2kmt	1.38432	3.29792	111.767	9.73506e-07	4.85214e-05
ENSMUSG00000061787.16	Rps17	1.38379	7.15025	136.977	3.78451e-07	2.60249e-05
ENSMUSG00000058443.6	Rpl10-ps3	1.38291	-1.33109	10.5	0.00889328	0.0333359
ENSMUSG00000087367.2	Gm15491	1.38267	-1.17637	7.46818	0.021139	0.0629454
ENSMUSG00000081049.2	Rps24-ps3	1.3826	0.383183	26.4931	0.000436866	0.00367644
ENSMUSG00000080921.5	Rpl38-ps2	1.38249	3.08563	87.2408	3.01758e-06	0.000100909
ENSMUSG00000037280.13	Galnt6	1.38188	0.239834	21.4691	0.000937687	0.00644576
ENSMUSG00000008682.14	Rpl10	1.38147	7.92898	129.404	4.93538e-07	3.07068e-05
ENSMUSG00000081669.2	Npm3-ps1	1.381	-1.28987	9.90437	0.010416	0.0373869
ENSMUSG00000113198.2	Gm6988	1.37911	-0.343654	24.031	0.000625906	0.00480448
ENSMUSG00000104649.2	Gm43712	1.37775	0.0751778	37.7911	0.000109899	0.00134918
ENSMUSG00000006301.18	Tmbim1	1.37585	6.05528	105.939	1.24564e-06	5.73937e-05
ENSMUSG00000117446.2	Gm35551	1.37555	-1.95442	8.61067	0.0149675	0.0488384
ENSMUSG00000067344.8	Rps25-ps1	1.37444	0.0514415	23.0123	0.000732154	0.00539153
ENSMUSG00000071415.7	Rpl23	1.37436	7.87453	126.408	5.50414e-07	3.30014e-05
ENSMUSG00000083716.5	Gm13436	1.37388	2.92052	57.0902	1.96396e-05	0.000388796
ENSMUSG00000117515.2	Gm6883	1.37334	0.59685	30.466	0.000257092	0.00249614
ENSMUSG00000095597.3	Rps7-ps3	1.37332	1.77493	42.8201	6.60434e-05	0.000918682
ENSMUSG00000025324.9	Atp10a	1.3732	1.31827	51.0452	3.16812e-05	0.00054568
ENSMUSG00000084111.5	Gm15710	1.37073	3.64264	111.057	1.00257e-06	4.94314e-05
ENSMUSG00000020928.15	Higd1b	1.37009	0.367214	35.445	0.00014206	0.00161002
ENSMUSG00000061272.9	Gm14173	1.36968	-0.793694	19.8566	0.00123145	0.00785667
ENSMUSG00000039330.6	Tsga10ip	1.36895	-0.385529	22.1573	0.000838426	0.00593747
ENSMUSG00000038523.11	1700003F12Rik	1.36892	1.61345	60.1532	1.56697e-05	0.000329485
ENSMUSG00000053559.14	Smagp	1.36876	-1.15787	9.13904	0.0128641	0.0436262
ENSMUSG00000024027.9	Glp1r	1.36798	-1.36406	6.30314	0.0309365	0.0828177
ENSMUSG00000094446.2	Gm6344	1.36781	0.904285	30.4256	0.00025841	0.00250209
ENSMUSG00000038527.10	C1rl	1.36739	1.97411	68.5107	8.87366e-06	0.000215882
ENSMUSG00000022114.6	Spry2	1.36738	6.87744	52.0309	2.92112e-05	0.000516386
ENSMUSG00000035673.11	Sbno2	1.36731	6.27504	121.324	6.6605e-07	3.83125e-05
ENSMUSG00000118220.2	Gm6192	1.36644	1.25791	53.8883	2.5156e-05	0.00046716
ENSMUSG00000026167.15	Wnt10a	1.36588	-0.117318	21.5679	0.000922601	0.00638245
ENSMUSG00000039886.9	Tmem120a	1.36508	4.17162	107.916	1.14417e-06	5.43613e-05
ENSMUSG00000061815.12	Rufy4	1.36391	-0.556868	12.3263	0.00564575	0.0238614
ENSMUSG00000078915.3	Hsp25-ps1	1.36353	1.43945	41.2926	7.66732e-05	0.00103201
ENSMUSG00000085442.2	Gm3362	1.36235	-0.971038	16.4376	0.00231985	0.0123428
ENSMUSG00000059796.17	Eif4a1	1.36164	8.45341	111.995	9.64422e-07	4.84649e-05
ENSMUSG00000116835.2	Gm49594	1.36036	-0.752376	21.4088	0.000947026	0.00648558
ENSMUSG00000001525.11	Tubb5	1.35872	9.02511	101.093	1.5439e-06	6.55243e-05
ENSMUSG00000024854.5	Pold4	1.35568	3.4532	103.047	1.41432e-06	6.14656e-05
ENSMUSG00000037820.16	Tgm2	1.35434	3.90921	55.409	2.23314e-05	0.000428036
ENSMUSG00000026730.13	Pter	1.35337	1.46869	25.1129	0.000532702	0.00426442
ENSMUSG00000068243.7	Gm7079	1.3527	1.56616	25.1731	0.000528026	0.00423439
ENSMUSG00000037742.15	Eef1a1	1.35195	11.4863	86.655	3.11079e-06	0.000102467
ENSMUSG00000071078.7	Nr2c2ap	1.35137	3.6286	103.143	1.40831e-06	6.14656e-05
ENSMUSG00000085795.9	Zfp703	1.35096	4.80856	66.7304	9.96316e-06	0.000233051
ENSMUSG00000051639.4	Fbl-ps2	1.35023	1.3396	56.9179	1.98968e-05	0.000392135
ENSMUSG00000107383.2	Gm4366	1.34932	3.97542	121.044	6.73234e-07	3.86044e-05
ENSMUSG00000113113.2	Gm2614	1.34823	-0.342614	18.6197	0.00153417	0.00917092
ENSMUSG00000041974.11	Spidr	1.34644	3.44861	53.5557	2.58299e-05	0.000475007
ENSMUSG00000113741.2	Gm48236	1.34578	-1.79746	10.2194	0.00957446	0.035179
ENSMUSG00000113769.2	5033406O09Rik	1.3454	-1.49577	10.9507	0.00791772	0.0305036
ENSMUSG00000079942.6	Rpl28-ps3	1.34514	2.92968	87.007	3.05438e-06	0.000101496
ENSMUSG00000083596.5	Rpl21-ps15	1.34425	0.175251	23.3845	0.000690981	0.00515474
ENSMUSG00000040659.4	Efhd2	1.34407	6.94752	142.435	3.15181e-07	2.255e-05
ENSMUSG00000084497.3	Gm22107	1.34272	-1.24964	5.3074	0.0440347	0.107226
ENSMUSG00000082064.4	Rpl5-ps2	1.34089	-0.376338	26.1111	0.00046115	0.00382376
ENSMUSG00000068240.6	Gm11808	1.34054	1.43728	45.1876	5.28536e-05	0.000783467
ENSMUSG00000033355.7	Rtp4	1.33993	0.580249	19.1455	0.00139564	0.00856709
ENSMUSG00000031805.18	Jak3	1.33698	3.11432	99.1918	1.68393e-06	6.90041e-05
ENSMUSG00000047407.18	Tgif1	1.33563	3.47431	30.9242	0.000242689	0.0023996
ENSMUSG00000055723.7	Rras2	1.33534	3.29636	46.1731	4.83106e-05	0.000735189
ENSMUSG00000037805.16	Rpl10a	1.33494	7.45531	195.361	7.07598e-08	9.88387e-06
ENSMUSG00000044854.8	1700056E22Rik	1.33323	0.714439	25.2036	0.000525677	0.00422296
ENSMUSG00000027276.8	Jag1	1.3328	2.6516	65.5641	1.07645e-05	0.000247677
ENSMUSG00000026785.15	Pkn3	1.33259	-0.982069	6.75525	0.0265854	0.0743465
ENSMUSG00000069268.5	H2bc7	1.33217	-1.63517	8.07057	0.017565	0.0547277
ENSMUSG00000021025.9	Nfkbia	1.33156	5.85355	85.8146	3.25066e-06	0.000105427
ENSMUSG00000029711.14	Epo	1.33154	-0.946666	14.1042	0.0037666	0.0176437
ENSMUSG00000031765.9	Mt1	1.33144	7.25612	78.1465	4.94871e-06	0.000140344
ENSMUSG00000060487.8	Samd5	1.33076	4.8909	77.3051	5.19387e-06	0.000146615
ENSMUSG00000020808.4	Pimreg	1.33043	-0.728574	19.2059	0.00138072	0.00851806
ENSMUSG00000105461.2	Gm4742	1.3296	-1.97636	7.81409	0.0189891	0.058125
ENSMUSG00000024053.12	Emilin2	1.32883	1.78552	20.898	0.00103093	0.00686735
ENSMUSG00000117875.2	Gm6789	1.32619	4.17592	44.32	5.72834e-05	0.000828018
ENSMUSG00000059461.8	Gm7331	1.32506	3.2616	44.903	5.42599e-05	0.000796567
ENSMUSG00000083394.3	Gm11703	1.32438	-0.862323	12.0028	0.00610021	0.0252798
ENSMUSG00000097766.2	5730420D15Rik	1.32386	-1.14296	10.3198	0.00932379	0.0345035
ENSMUSG00000039405.8	Prss23	1.32262	5.69269	57.7192	1.87338e-05	0.000376005
ENSMUSG00000063457.15	Rps15	1.3216	7.97633	201.105	6.16286e-08	9.47319e-06
ENSMUSG00000081642.2	Gm13532	1.32128	-1.05362	12.3888	0.00556262	0.0235918
ENSMUSG00000020460.16	Rps27a	1.31923	7.70638	105.773	1.25468e-06	5.76648e-05
ENSMUSG00000029217.17	Tec	1.31911	0.605509	21.2538	0.000971586	0.0066117
ENSMUSG00000093686.2	Gm4705	1.31831	0.47561	29.1105	0.000306133	0.00284832
ENSMUSG00000027967.9	Neurog2	1.31769	3.08766	86.1857	3.18798e-06	0.000104093
ENSMUSG00000047675.16	Rps8	1.31758	8.18342	101.56	1.51167e-06	6.47574e-05
ENSMUSG00000020434.5	4921536K21Rik	1.31635	-0.824067	18.2996	0.00162662	0.0095888
ENSMUSG00000073433.12	Arhgdig	1.31603	3.64954	92.6502	2.29777e-06	8.33531e-05
ENSMUSG00000030917.14	Tmem159	1.31445	4.32148	48.0526	4.08789e-05	0.000653163
ENSMUSG00000097828.3	6430562O15Rik	1.3137	-0.683474	13.2933	0.00451127	0.0202057
ENSMUSG00000074280.7	Gm6166	1.31275	-1.73362	10.0983	0.00988795	0.0360217
ENSMUSG00000034892.9	Rps29	1.31128	7.16997	215.23	4.45592e-08	8.15077e-06
ENSMUSG00000078920.4	Ifi47	1.31081	-1.21517	11.4602	0.006966	0.0277729
ENSMUSG00000030609.19	Aen	1.31058	5.1512	84.6709	3.45331e-06	0.000109287
ENSMUSG00000081406.5	Rps6-ps4	1.30961	2.55405	66.794	9.92154e-06	0.000232673
ENSMUSG00000020773.12	Trim47	1.30879	2.20065	41.7885	7.3011e-05	0.000994428
ENSMUSG00000031562.17	Dctd	1.30861	2.88478	69.2452	8.46619e-06	0.000208711
ENSMUSG00000025260.11	Hsd17b10	1.30776	4.59738	148.667	2.57797e-07	1.96417e-05
ENSMUSG00000118059.2	Gm6975	1.30768	-0.745433	9.20226	0.0126371	0.0430945
ENSMUSG00000098098.8	Bvht	1.3049	-1.65737	10.3818	0.00917291	0.0340969
ENSMUSG00000030536.11	Iqgap1	1.30452	5.87005	77.1121	5.25212e-06	0.000147205
ENSMUSG00000050777.8	Tmem37	1.30426	0.392119	33.4419	0.000178831	0.00191185
ENSMUSG00000029185.15	Fam114a1	1.30068	2.87252	58.0236	1.83135e-05	0.000370155
ENSMUSG00000084323.5	Gm14438	1.30063	0.659093	43.413	6.24008e-05	0.000879381
ENSMUSG00000031328.17	Flna	1.30046	8.29537	83.2776	3.72108e-06	0.000116154
ENSMUSG00000087150.8	BC064078	1.29715	4.27722	68.2482	9.02498e-06	0.000217217
ENSMUSG00000068014.6	Gm14648	1.29705	-1.46224	9.42973	0.0118597	0.0411257
ENSMUSG00000007033.5	Hspa1l	1.29579	1.06527	35.0065	0.000149267	0.00166996
ENSMUSG00000028063.16	Lmna	1.2954	6.37659	120.176	6.96073e-07	3.90569e-05
ENSMUSG00000083621.2	Gm14586	1.29539	1.13829	23.558	0.000672753	0.00506212
ENSMUSG00000002325.16	Irf9	1.29441	5.13707	200.163	6.30241e-08	9.52454e-06
ENSMUSG00000011884.14	Gltp	1.29352	4.16242	86.6082	3.11839e-06	0.000102467
ENSMUSG00000010406.13	Mrpl52	1.29287	4.83363	114.095	8.85161e-07	4.57383e-05
ENSMUSG00000091695.3	Gm17669	1.29253	-0.806435	9.93755	0.0103232	0.0371718
ENSMUSG00000025794.10	Rpl14	1.29004	8.06636	129.082	4.99292e-07	3.0751e-05
ENSMUSG00000061838.8	Suclg2	1.2868	4.45736	59.2765	1.66986e-05	0.000346316
ENSMUSG00000101795.3	Gm5835	1.28552	2.97574	72.1466	7.06127e-06	0.000181733
ENSMUSG00000071001.5	Hrct1	1.28549	-1.39708	5.67773	0.0384895	0.0970969
ENSMUSG00000039236.19	Isg20	1.28532	-0.566286	15.2261	0.00296576	0.0148602
ENSMUSG00000082536.2	Gm13456	1.2853	6.17783	221.365	3.89492e-08	7.54175e-06
ENSMUSG00000118377.2	Gm9276	1.28446	-1.39593	8.38059	0.0160128	0.0512417
ENSMUSG00000117822.2	Eef1a1-ps1	1.28365	5.045	188.005	8.49443e-08	1.10986e-05
ENSMUSG00000034595.18	Ppp1r18	1.28337	4.36707	81.868	4.01779e-06	0.000122808
ENSMUSG00000096942.2	Rps19-ps6	1.28336	-0.450295	22.8986	0.000745307	0.00545982
ENSMUSG00000081344.6	Gm14303	1.28324	2.61626	55.9318	2.14493e-05	0.000416067
ENSMUSG00000096474.3	Gm5561	1.28239	0.333764	26.1049	0.00046156	0.00382376
ENSMUSG00000111966.2	Gm5781	1.28231	1.23201	49.6832	3.55207e-05	0.000590141
ENSMUSG00000018293.5	Pfn1	1.28219	6.99342	191.013	7.8765e-08	1.04727e-05
ENSMUSG00000048070.5	Pirt	1.2816	1.89707	58.2099	1.80619e-05	0.000366692
ENSMUSG00000110630.2	K230015D01Rik	1.2806	-0.518242	21.9581	0.000865796	0.00607486
ENSMUSG00000113948.2	Rpl17-ps3	1.28046	-0.613934	20.0304	0.00119493	0.0076801
ENSMUSG00000089993.2	Gm5822	1.27999	1.44455	57.7099	1.87468e-05	0.000376005
ENSMUSG00000025647.17	Shisa5	1.27987	5.60286	130.698	4.71163e-07	2.99756e-05
ENSMUSG00000024909.16	Efemp2	1.2797	5.24865	128.326	5.13143e-07	3.12038e-05
ENSMUSG00000006585.4	Cdt1	1.27878	3.248	66.1148	1.03768e-05	0.000240268
ENSMUSG00000020974.7	Pole2	1.2784	-0.30385	15.8064	0.0026325	0.0135836
ENSMUSG00000021998.17	Lcp1	1.27801	-0.760627	8.15829	0.017108	0.0536866
ENSMUSG00000056209.8	Npm3	1.27756	3.30937	62.2726	1.34808e-05	0.000293211
ENSMUSG00000081572.4	Gm14138	1.27645	-1.41126	13.416	0.00438792	0.0198036
ENSMUSG00000068396.10	Rpl34-ps1	1.27552	2.48053	58.3449	1.78821e-05	0.000365353
ENSMUSG00000002983.18	Relb	1.27486	3.54268	42.878	6.56766e-05	0.000915189
ENSMUSG00000066362.6	Rps13-ps1	1.2739	2.76767	75.499	5.77117e-06	0.000157327
ENSMUSG00000032702.17	Kank1	1.27352	4.04377	49.4299	3.6295e-05	0.000600822
ENSMUSG00000060550.17	H2-Q7	1.27314	0.823328	21.6734	0.000906809	0.0062974
ENSMUSG00000058838.10	Rps27a-ps2	1.27273	1.39812	40.6596	8.16731e-05	0.00108415
ENSMUSG00000032399.9	Rpl4	1.2727	9.3278	118.851	7.32778e-07	4.04809e-05
ENSMUSG00000054717.8	Hmgb2	1.27114	3.94168	45.9475	4.93077e-05	0.000745402
ENSMUSG00000091971.4	Hspa1a	1.27053	8.4269	67.8737	9.24621e-06	0.000220799
ENSMUSG00000017404.13	Rpl19	1.27051	7.14296	159.57	1.84731e-07	1.64834e-05
ENSMUSG00000038402.3	Foxf2	1.27013	-1.8403	6.02371	0.0340634	0.0889618
ENSMUSG00000081159.2	Gm6023	1.27007	-0.652676	13.3257	0.00447837	0.0200977
ENSMUSG00000021760.6	Gpx8	1.26838	5.04381	66.9424	9.82528e-06	0.000231381
ENSMUSG00000069972.7	Rps13-ps2	1.26682	0.517562	18.5473	0.00155452	0.00926535
ENSMUSG00000028069.17	Gpatch4	1.26665	3.77873	75.4474	5.78878e-06	0.000157572
ENSMUSG00000085091.2	Egfros	1.26637	-1.60285	3.36036	0.0967579	0.191963
ENSMUSG00000099397.2	Gm7809	1.26625	-1.18834	12.15	0.00588806	0.0245844
ENSMUSG00000008384.9	Sertad1	1.26575	4.62431	78.2913	4.90794e-06	0.000139404
ENSMUSG00000024177.10	Nme4	1.26258	2.15731	35.4733	0.000141609	0.0016069
ENSMUSG00000071644.11	Eef1g	1.26164	8.67596	130.659	4.7182e-07	2.99756e-05
ENSMUSG00000073409.13	H2-Q6	1.26141	0.409878	26.4379	0.000440278	0.00369261
ENSMUSG00000117310.3	Ptp4a1	1.26121	-1.54621	12.4956	0.00542422	0.023139
ENSMUSG00000084106.5	Gm6136	1.2603	2.78228	31.5699	0.000224003	0.00226497
ENSMUSG00000044387.6	2410080I02Rik	1.25949	-1.83931	8.62436	0.014908	0.0487395
ENSMUSG00000071748.3	Gm14698	1.25899	-1.07954	11.8365	0.00635099	0.0260068
ENSMUSG00000062647.17	Rpl7a	1.2585	8.54602	138.501	3.59365e-07	2.48996e-05
ENSMUSG00000082878.2	Gm12583	1.25735	-0.387395	14.6435	0.00335279	0.0162032
ENSMUSG00000032491.15	Nradd	1.25623	2.92256	50.4287	3.33539e-05	0.000564916
ENSMUSG00000083992.2	Gm11478	1.25618	1.57898	46.8636	4.54053e-05	0.000702667
ENSMUSG00000003970.10	Rpl8	1.25501	8.58227	129.189	4.97369e-07	3.07361e-05
ENSMUSG00000090862.4	Rps13	1.255	6.98198	120.366	6.91e-07	3.88916e-05
ENSMUSG00000090319.3	Gm4462	1.2529	-1.61793	7.51725	0.0208166	0.0622442
ENSMUSG00000030671.10	Pde3b	1.2528	4.63577	82.4363	3.89486e-06	0.000120346
ENSMUSG00000062432.5	Cyp26c1	1.25046	0.0378911	10.153	0.00974475	0.0356431
ENSMUSG00000015090.14	Ptgds	1.2494	5.30132	71.1298	7.51923e-06	0.000190765
ENSMUSG00000113368.2	Gm10054	1.2493	-0.822939	13.4797	0.00432545	0.0196039
ENSMUSG00000033554.18	Dph5	1.24768	3.38791	94.9202	2.05829e-06	7.79509e-05
ENSMUSG00000047215.15	Rpl9	1.24644	8.29708	98.7845	1.71589e-06	6.95943e-05
ENSMUSG00000019297.10	Nop9	1.24617	3.79844	72.631	6.85489e-06	0.00017811
ENSMUSG00000062582.7	Rpl30-ps8	1.2456	-1.56377	7.98714	0.0180136	0.0558198
ENSMUSG00000037563.16	Rps16	1.24513	7.25201	177.107	1.12804e-07	1.2659e-05
ENSMUSG00000064427.3	Gm22748	1.24269	-0.28113	17.5967	0.00185431	0.0105437
ENSMUSG00000112909.2	Gm10120	1.24216	-0.96503	6.2366	0.0316482	0.0842049
ENSMUSG00000081855.5	Rpl17-ps5	1.24209	1.69701	45.157	5.30025e-05	0.000784402
ENSMUSG00000002332.17	Dhrs1	1.242	6.25014	76.0051	5.60197e-06	0.000154324
ENSMUSG00000046865.8	Fbl	1.24044	5.34478	99.3513	1.67162e-06	6.90041e-05
ENSMUSG00000073002.10	Vamp5	1.23997	2.46517	50.6837	3.26496e-05	0.000555697
ENSMUSG00000022468.13	Endou	1.23917	-0.297831	19.5561	0.00129783	0.00815524
ENSMUSG00000060938.15	Rpl26	1.23878	7.45699	111.136	9.99272e-07	4.94019e-05
ENSMUSG00000117504.2	Gm46611	1.23869	0.363376	27.7122	0.000369006	0.00323888
ENSMUSG00000026389.17	Steap3	1.23798	6.08998	164.715	1.59024e-07	1.54916e-05
ENSMUSG00000038451.14	Spsb2	1.23655	3.41449	110.511	1.0256e-06	5.0161e-05
ENSMUSG00000117111.2	Tpt1-ps7	1.23565	-0.961561	8.23644	0.0167128	0.0528158
ENSMUSG00000027313.4	Chac1	1.23488	3.69272	93.1071	2.24698e-06	8.23684e-05
ENSMUSG00000030432.13	Rpl28	1.23462	7.8017	152.217	2.3072e-07	1.87932e-05
ENSMUSG00000034993.8	Vat1	1.23423	7.02314	173.931	1.22907e-07	1.34624e-05
ENSMUSG00000037966.16	Ninj1	1.23397	4.52732	104.236	1.34186e-06	6.01601e-05
ENSMUSG00000073787.5	Gm10575	1.23349	1.05891	37.291	0.000115951	0.00140183
ENSMUSG00000018677.10	Slc25a39	1.23276	6.12229	167.068	1.48711e-07	1.49951e-05
ENSMUSG00000042684.9	Npl	1.2325	2.81835	47.7731	4.18924e-05	0.000666726
ENSMUSG00000017009.4	Sdc4	1.23151	5.83307	66.2515	1.02832e-05	0.000238705
ENSMUSG00000118093.2	Gm17802	1.23137	-0.957803	11.7506	0.00648545	0.0263509
ENSMUSG00000109059.2	Gm9354	1.22989	-0.141694	18.5807	0.00154509	0.0092181
ENSMUSG00000062006.13	Rpl34	1.22951	6.49422	99.7449	1.64169e-06	6.80946e-05
ENSMUSG00000022150.17	Dab2	1.22876	-0.0488413	26.2548	0.000451829	0.0037636
ENSMUSG00000116656.2	Gm49708	1.22866	0.0377943	7.10049	0.0237581	0.0685353
ENSMUSG00000024810.17	Il33	1.2284	7.52907	37.8426	0.000109297	0.00134359
ENSMUSG00000025290.18	Rps24	1.22692	8.17495	96.2055	1.93599e-06	7.48692e-05
ENSMUSG00000084166.2	Gm6451	1.22658	-0.730607	18.1613	0.00166862	0.00975559
ENSMUSG00000044757.8	Gm6430	1.22544	-1.12121	10.8329	0.00815961	0.0311536
ENSMUSG00000000782.17	Tcf7	1.22526	2.36238	57.3516	1.92569e-05	0.000382877
ENSMUSG00000061167.10	Rpl15-ps3	1.2252	1.03399	41.2472	7.70193e-05	0.00103533
ENSMUSG00000115457.2	Gm2387	1.2251	-0.923343	12.2307	0.00577559	0.0242088
ENSMUSG00000021215.16	Net1	1.22368	4.91493	101.386	1.52363e-06	6.50786e-05
ENSMUSG00000026922.14	Agpat2	1.223	2.68331	42.9678	6.51128e-05	0.000909887
ENSMUSG00000080877.2	Rpl22-ps1	1.22208	-1.2703	11.853	0.00632556	0.0259491
ENSMUSG00000043850.16	Clrn1	1.22187	4.77188	54.4187	2.41245e-05	0.000452137
ENSMUSG00000032126.17	Hmbs	1.22163	4.24469	88.9714	2.76113e-06	9.40532e-05
ENSMUSG00000107035.2	Ybx1-ps2	1.21967	-0.231656	19.8207	0.00123916	0.00789234
ENSMUSG00000115938.2	Gm17241	1.21932	-0.366226	17.1608	0.00201487	0.011182
ENSMUSG00000060739.9	Nsa2	1.21924	5.27281	125.04	5.78979e-07	3.41224e-05
ENSMUSG00000117358.2	Gm31645	1.21891	-1.56101	7.54221	0.020655	0.0619333
ENSMUSG00000101597.3	Gm5621	1.21685	-0.208318	20.9613	0.00102006	0.00681478
ENSMUSG00000062328.9	Rpl17	1.21491	7.85474	127.81	5.22858e-07	3.16693e-05
ENSMUSG00000024608.12	Rps14	1.21447	7.67585	145.979	2.80866e-07	2.08e-05
ENSMUSG00000009614.17	Sardh	1.21427	4.70327	62.9871	1.28269e-05	0.000281331
ENSMUSG00000029614.14	Rpl6	1.21417	8.31585	104.745	1.31216e-06	5.90626e-05
ENSMUSG00000038775.15	Vill	1.21413	-1.01817	7.37644	0.0217581	0.0643906
ENSMUSG00000039168.16	Dap	1.21357	4.36065	105.083	1.29293e-06	5.86408e-05
ENSMUSG00000044424.5	Gm9493	1.21312	3.0328	80.0785	4.43644e-06	0.000130369
ENSMUSG00000039682.13	Lap3	1.21292	4.94967	60.1123	1.5716e-05	0.000330054
ENSMUSG00000061477.5	Rps7	1.21208	7.75049	110.095	1.04355e-06	5.0903e-05
ENSMUSG00000099696.7	2900052N01Rik	1.21098	4.47937	22.2887	0.000820947	0.00586648
ENSMUSG00000004231.16	Pax2	1.21074	0.810683	31.8479	0.000216494	0.00221235
ENSMUSG00000023232.18	Serinc2	1.20997	-0.258096	16.1447	0.002459	0.0129104
ENSMUSG00000029521.8	Chek2	1.20983	0.649162	14.8721	0.00319411	0.0156556
ENSMUSG00000002831.15	Plin4	1.2096	2.14075	36.0751	0.000132422	0.00153405
ENSMUSG00000028495.15	Rps6	1.20875	7.79943	122.496	6.36982e-07	3.69895e-05
ENSMUSG00000032802.9	Srxn1	1.20852	7.63138	170.526	1.34974e-07	1.43289e-05
ENSMUSG00000038650.16	Rnh1	1.20809	6.71639	214.53	4.52585e-08	8.19671e-06
ENSMUSG00000028965.14	Tnfrsf9	1.20773	-1.11897	12.6914	0.00518095	0.0223778
ENSMUSG00000019960.9	Dusp6	1.20732	6.4429	41.909	7.21526e-05	0.000985672
ENSMUSG00000057605.5	Gm6807	1.20666	-0.233699	7.53546	0.0206985	0.0619871
ENSMUSG00000058603.11	Rpl28-ps1	1.20661	0.66296	25.3082	0.000517704	0.0041699
ENSMUSG00000111613.2	Gm4977	1.20565	-1.16697	6.8004	0.0261932	0.073542
ENSMUSG00000024164.16	C3	1.20521	3.82095	21.3123	0.000962238	0.0065614
ENSMUSG00000078700.11	D030028A08Rik	1.20508	2.02595	53.3345	2.62901e-05	0.000479938
ENSMUSG00000006445.4	Epha2	1.20481	5.6686	36.7361	0.000123143	0.00145812
ENSMUSG00000059064.9	Gm10059	1.2046	0.511555	15.0673	0.00306564	0.0152223
ENSMUSG00000058056.17	Palld	1.20458	5.75287	36.5872	0.000125163	0.00147234
ENSMUSG00000040511.15	Pvr	1.20419	5.23881	101.828	1.49354e-06	6.42819e-05
ENSMUSG00000091460.3	Gm7808	1.2033	-0.938741	5.3556	0.04326	0.105819
ENSMUSG00000025608.10	Podxl	1.20304	3.22531	74.8766	5.98777e-06	0.000160129
ENSMUSG00000074364.7	Ehd2	1.20139	4.98622	105.509	1.26912e-06	5.81824e-05
ENSMUSG00000032841.16	Prr5l	1.20108	3.66476	58.5613	1.75984e-05	0.000360886
ENSMUSG00000081094.5	Rpl19-ps11	1.1998	1.82041	53.3983	2.61562e-05	0.000478362
ENSMUSG00000020766.5	Galk1	1.19962	4.13498	124.986	5.80147e-07	3.41224e-05
ENSMUSG00000043279.10	Trim56	1.19956	4.46785	57.9376	1.84311e-05	0.000371711
ENSMUSG00000039474.14	Wfs1	1.19871	7.80288	144.257	2.96951e-07	2.16407e-05
ENSMUSG00000028108.17	Ecm1	1.19806	2.84447	48.6307	3.88749e-05	0.000630966
ENSMUSG00000001627.13	Ifrd1	1.19792	6.88876	37.183	0.000117311	0.00140921
ENSMUSG00000032359.15	Ctsh	1.19585	5.72644	117.106	7.84718e-07	4.22118e-05
ENSMUSG00000100747.5	1700084E18Rik	1.19473	-1.34385	5.79376	0.0369306	0.0942562
ENSMUSG00000030748.10	Il4ra	1.19352	4.8091	56.9682	1.98212e-05	0.00039116
ENSMUSG00000095847.2	Gm5451	1.19337	1.45578	42.4346	6.85499e-05	0.000947425
ENSMUSG00000043155.5	Hpdl	1.1921	0.597699	33.9093	0.000169315	0.00184023
ENSMUSG00000081382.2	Rpl18-ps1	1.19095	0.19803	22.5937	0.000782015	0.00566744
ENSMUSG00000026564.10	Dusp27	1.19092	-1.09242	9.6305	0.0112212	0.0395394
ENSMUSG00000005983.16	1700037C18Rik	1.19067	2.08625	54.7459	2.35135e-05	0.000444328
ENSMUSG00000062353.7	Gm15772	1.19002	1.15834	23.3184	0.000698088	0.00519716
ENSMUSG00000017652.17	Cd40	1.18988	-1.6554	5.12727	0.0470857	0.112559
ENSMUSG00000010660.4	Plcd1	1.18979	4.73469	65.6173	1.07262e-05	0.000247108
ENSMUSG00000025239.4	Limd1	1.18939	4.35349	68.3847	8.9459e-06	0.000215882
ENSMUSG00000027115.15	Kif18a	1.18924	1.40614	22.2272	0.000829073	0.00589635
ENSMUSG00000081895.4	Rpl17-ps10	1.18909	2.47256	52.691	2.76857e-05	0.000497962
ENSMUSG00000024331.12	Dsc2	1.18762	3.18891	33.4822	0.000177985	0.00190392
ENSMUSG00000002274.14	Metrn	1.18687	6.04115	75.8381	5.65711e-06	0.000155375
ENSMUSG00000031740.9	Mmp2	1.18543	-0.116006	12.214	0.0057987	0.0242889
ENSMUSG00000051627.4	H1f4	1.18442	0.488581	30.0788	0.000270071	0.00258884
ENSMUSG00000080205.3	Gm15526	1.18393	0.505957	16.593	0.00224986	0.0120831
ENSMUSG00000085046.2	Gm11467	1.18358	0.610318	27.0013	0.000406892	0.00349222
ENSMUSG00000090958.3	Lrrc32	1.18247	1.45123	45.8378	4.98015e-05	0.000749769
ENSMUSG00000105854.2	Gm8925	1.18228	-1.65483	7.73427	0.0194606	0.0592474
ENSMUSG00000117810.2	Gm8934	1.18143	-0.253982	18.6504	0.00152564	0.00914083
ENSMUSG00000020737.13	Jpt1	1.18058	5.76829	179.981	1.04507e-07	1.2099e-05
ENSMUSG00000083328.4	Gm11826	1.18041	-0.217971	15.0883	0.00305223	0.0151895
ENSMUSG00000028936.16	Rpl22	1.17927	6.78977	110.71	1.01713e-06	4.98802e-05
ENSMUSG00000032849.15	Abcc4	1.17834	1.87392	43.0431	6.46446e-05	0.000904035
ENSMUSG00000025922.10	Rpl7-ps8	1.17812	-1.40841	11.112	0.00760034	0.0295547
ENSMUSG00000027654.3	Fam83d	1.17809	-0.798045	5.28145	0.044459	0.107986
ENSMUSG00000020821.18	Kif1c	1.17793	6.4236	78.4667	4.85907e-06	0.000138878
ENSMUSG00000023367.15	Tmem176a	1.17663	5.75366	150.104	2.46396e-07	1.93481e-05
ENSMUSG00000025511.16	Tspan4	1.17613	5.73917	103.152	1.40775e-06	6.14656e-05
ENSMUSG00000060419.9	Rps16-ps2	1.1718	2.7631	65.3308	1.09339e-05	0.000250691
ENSMUSG00000041453.13	Rpl21	1.17142	7.93369	90.7871	2.51967e-06	8.94947e-05
ENSMUSG00000099997.2	Tubb4b-ps2	1.17101	-0.445138	11.2317	0.00737473	0.0289234
ENSMUSG00000052512.18	Nav2	1.17067	7.22204	70.5024	7.81968e-06	0.000195558
ENSMUSG00000029175.18	Slc35f6	1.17042	5.48596	89.7925	2.64863e-06	9.15856e-05
ENSMUSG00000111356.2	Rpl32l	1.16839	0.108236	16.2612	0.00240252	0.0126977
ENSMUSG00000097900.2	Gm8652	1.16836	-1.59836	8.73938	0.0144189	0.0475862
ENSMUSG00000092609.2	Gm20481	1.16723	0.216634	16.5614	0.0022639	0.0121263
ENSMUSG00000060198.8	Gm11353	1.16569	2.07007	49.2957	3.67138e-05	0.000604301
ENSMUSG00000004791.8	Pgf	1.16516	1.92353	41.4998	7.51167e-05	0.00101705
ENSMUSG00000001555.11	Fkbp10	1.16414	5.33295	66.4015	1.01817e-05	0.000237252
ENSMUSG00000039005.14	Tlr4	1.16343	0.0888975	17.8944	0.00175349	0.0101224
ENSMUSG00000063754.8	Gm10136	1.16278	2.43837	30.4735	0.000256848	0.00249509
ENSMUSG00000081865.2	Gm15484	1.16076	-1.05746	8.6623	0.0147445	0.048391
ENSMUSG00000037544.15	Dlgap5	1.16051	-1.15405	6.20478	0.0319956	0.0848576
ENSMUSG00000080845.2	Gm9115	1.16042	-0.256813	10.8497	0.00812462	0.0310708
ENSMUSG00000020388.13	Pdlim4	1.15984	4.87744	68.6585	8.7898e-06	0.000215238
ENSMUSG00000071141.8	Rpl36a-ps3	1.15968	2.09583	31.1665	0.000235467	0.00234851
ENSMUSG00002076161.1	7SK	1.15921	3.70551	2.36408	0.155253	0.271008
ENSMUSG00000021556.13	Golm1	1.15914	4.03217	79.71	4.52904e-06	0.000132129
ENSMUSG00000028081.7	Rps3a1	1.15892	8.33511	120.817	6.79116e-07	3.86883e-05
ENSMUSG00000030281.17	Il17rc	1.15828	3.52437	35.9506	0.000134263	0.00154948
ENSMUSG00000039167.13	Adgrl4	1.15804	-1.73189	2.83074	0.123467	0.229054
ENSMUSG00000086583.4	Gm15500	1.15691	3.33793	68.3926	8.94134e-06	0.000215882
ENSMUSG00000063316.14	Rpl27	1.15539	6.75338	151.301	2.37365e-07	1.90433e-05
ENSMUSG00000114277.2	Gm48583	1.15393	0.32177	13.7677	0.00405616	0.0186702
ENSMUSG00000086841.2	2410006H16Rik	1.15234	4.94002	86.5534	3.12732e-06	0.000102518
ENSMUSG00000001305.6	Rrp15	1.15151	3.24014	47.0036	4.48421e-05	0.000696309
ENSMUSG00000105565.2	Gm43566	1.15151	-0.981942	11.7622	0.00646712	0.0263081
ENSMUSG00000046721.12	Rpl14-ps1	1.15115	2.34991	73.939	6.33281e-06	0.000166916
ENSMUSG00000097195.11	Snhg5	1.15013	4.04102	61.0526	1.46922e-05	0.000314328
ENSMUSG00000117962.2	Gm6402	1.15013	-1.42292	7.65137	0.0199655	0.0604752
ENSMUSG00000056204.9	Pgpep1	1.14911	4.88367	88.5128	2.82644e-06	9.59208e-05
ENSMUSG00000083878.4	Gm12034	1.14894	0.737507	34.7852	0.000153071	0.00170304
ENSMUSG00000063060.7	Sox7	1.14877	-1.36306	7.89121	0.0185466	0.0570368
ENSMUSG00000029096.16	Htra3	1.14868	2.41988	61.9029	1.38348e-05	0.000299486
ENSMUSG00000036046.15	5031439G07Rik	1.14769	7.46392	72.1244	7.0709e-06	0.000181733
ENSMUSG00000097415.3	AU020206	1.14766	1.29133	29.2113	0.00030212	0.00281814
ENSMUSG00000097027.3	Gm26559	1.14756	0.350332	28.0554	0.000352239	0.00313231
ENSMUSG00000020363.7	Gfpt2	1.14549	2.61967	47.7121	4.21175e-05	0.000666726
ENSMUSG00000015533.10	Itga2	1.14511	3.18252	75.8001	5.66978e-06	0.00015549
ENSMUSG00000112413.2	Gm6867	1.14373	-1.37954	10.1601	0.00972638	0.0356036
ENSMUSG00000079559.6	Colca2	1.14358	-0.812715	13.1516	0.00465905	0.0206702
ENSMUSG00000034459.9	Ifit1	1.14353	2.77689	35.5948	0.000139695	0.00159208
ENSMUSG00000024772.10	Ehd1	1.14252	5.86657	207.222	5.34146e-08	9.13493e-06
ENSMUSG00000042331.14	Specc1	1.14065	6.74484	145.277	2.8729e-07	2.10204e-05
ENSMUSG00000113555.2	Gm10095	1.14008	3.20647	54.4648	2.40372e-05	0.000451426
ENSMUSG00000038587.11	Akap12	1.13994	7.37376	160.594	1.79242e-07	1.63119e-05
ENSMUSG00000032575.17	Manf	1.13946	5.97337	130.651	4.71953e-07	2.99756e-05
ENSMUSG00000025432.12	Avil	1.13869	1.21684	18.405	0.00159547	0.00945703
ENSMUSG00000030431.9	Tmem238	1.13828	2.26899	37.5123	0.000113225	0.00137685
ENSMUSG00000063796.10	Slc22a8	1.13797	0.976167	23.4527	0.000683749	0.00512588
ENSMUSG00000059555.7	Tor4a	1.13774	3.37877	39.7569	8.94998e-05	0.00116191
ENSMUSG00000030264.15	Thumpd3	1.13702	4.41527	76.6336	5.40004e-06	0.000150575
ENSMUSG00000047139.10	Cd24a	1.13696	4.94654	33.8909	0.000169679	0.00184272
ENSMUSG00000070436.13	Serpinh1	1.13643	5.99984	54.9161	2.32031e-05	0.000439824
ENSMUSG00000074978.5	Actg-ps1	1.13639	0.201855	13.5556	0.00425247	0.0193739
ENSMUSG00000029545.14	Acads	1.13616	3.54391	58.3343	1.78961e-05	0.000365353
ENSMUSG00000026566.16	Mpzl1	1.13494	5.25159	51.532	3.04312e-05	0.000532677
ENSMUSG00000043716.14	Rpl7	1.13484	8.46871	97.284	1.84005e-06	7.30113e-05
ENSMUSG00000017446.15	C1qtnf1	1.13388	2.03063	27.764	0.000366417	0.00322546
ENSMUSG00000043953.13	Ccrl2	1.13293	-0.333673	12.5736	0.00532563	0.0228409
ENSMUSG00000025937.7	Lactb2	1.13179	4.15333	51.42	3.07136e-05	0.00053506
ENSMUSG00000047721.9	Bola2	1.13174	4.11821	92.7454	2.28708e-06	8.3337e-05
ENSMUSG00000004951.11	Hspb1	1.1317	5.06858	89.4181	2.69924e-06	9.31421e-05
ENSMUSG00000059751.8	Rps3a3	1.1315	3.20109	60.5239	1.52577e-05	0.000324643
ENSMUSG00000000149.11	Gna12	1.13138	6.15843	88.472	2.83235e-06	9.59433e-05
ENSMUSG00000070271.8	Gm13268	1.13065	1.14111	14.8969	0.0031774	0.0156155
ENSMUSG00000047205.13	Dusp18	1.13035	2.75542	35.4051	0.000142699	0.00161525
ENSMUSG00000021660.15	Btf3	1.1302	6.96492	114.352	8.76014e-07	4.53939e-05
ENSMUSG00000105077.2	Gm4859	1.13012	-1.21734	6.4295	0.0296381	0.0803528
ENSMUSG00000039238.7	Zfp750	1.12849	-0.815691	4.86791	0.0519495	0.121022
ENSMUSG00000005397.9	Nid1	1.12849	1.96613	35.1039	0.000147629	0.00165772
ENSMUSG00000082260.4	Gm7429	1.12816	-0.896297	7.0409	0.0242189	0.0694742
ENSMUSG00000107317.2	Gm19719	1.12771	-1.34428	3.53953	0.0894002	0.180897
ENSMUSG00000031821.12	Gins2	1.12555	1.74744	33.9485	0.000168545	0.00183295
ENSMUSG00000022863.16	Btg3	1.12516	3.4221	54.5661	2.3847e-05	0.000449237
ENSMUSG00000090564.10	A430057M04Rik	1.12446	-0.679701	12.7864	0.00506764	0.0219676
ENSMUSG00000036894.4	Rap2b	1.12359	4.00094	92.5205	2.31244e-06	8.35767e-05
ENSMUSG00000091086.3	Rpl6l	1.12306	1.85877	29.9047	0.00027616	0.00263375
ENSMUSG00000028670.15	Lypla2	1.1221	7.34168	175.963	1.16323e-07	1.28956e-05
ENSMUSG00000022408.8	Fam83f	1.12067	0.942597	23.999	0.000628947	0.00481771
ENSMUSG00000028073.16	Pear1	1.11966	0.964524	32.7629	0.000193826	0.00204467
ENSMUSG00000063684.10	Hadhb-ps	1.11911	-0.867887	9.53127	0.0115314	0.04037
ENSMUSG00000071342.6	Lsmem1	1.11873	-1.17563	5.203	0.0457723	0.110326
ENSMUSG00000022044.15	Stmn4	1.11773	6.85304	147.583	2.66817e-07	2.01678e-05
ENSMUSG00000038489.9	Polr2l	1.11742	4.75773	117.31	7.78439e-07	4.21278e-05
ENSMUSG00000019866.16	Crybg1	1.11711	1.57794	49.7097	3.54408e-05	0.00058965
ENSMUSG00000026676.8	Ccdc3	1.11698	-1.32945	9.65069	0.0111593	0.0393687
ENSMUSG00000057113.14	Npm1	1.11666	7.96433	76.5635	5.42211e-06	0.000150731
ENSMUSG00000029826.15	Zc3hav1	1.11607	3.44699	63.9292	1.20221e-05	0.000269165
ENSMUSG00000024795.12	Kif20b	1.11567	-0.100489	16.5857	0.00225309	0.0120831
ENSMUSG00000089988.3	Gm16238	1.1155	2.47851	46.2614	4.79267e-05	0.000730562
ENSMUSG00000041841.9	Rpl37	1.1152	6.7409	152.012	2.32187e-07	1.87932e-05
ENSMUSG00000066116.4	Gm10154	1.11393	0.657695	21.5424	0.00092646	0.0063907
ENSMUSG00000060032.7	H2aj	1.10938	4.65952	107.231	1.17814e-06	5.55443e-05
ENSMUSG00000034947.14	Tmem106a	1.10908	1.69464	24.6009	0.000574566	0.00450105
ENSMUSG00000117468.2	Gm7059	1.10902	-1.03996	11.3962	0.00707772	0.0281447
ENSMUSG00000032172.9	Olfm2	1.10902	7.08581	87.4098	2.9913e-06	0.000100398
ENSMUSG00000021411.17	Pxdc1	1.10848	1.34441	23.4798	0.000680902	0.00511292
ENSMUSG00000063001.11	Gm9701	1.10836	-1.24359	6.06709	0.0335535	0.0879062
ENSMUSG00000039774.13	Galnt12	1.10811	-1.71331	5.17367	0.0462756	0.111088
ENSMUSG00000060591.10	Ifitm2	1.10505	1.23643	22.2715	0.000823204	0.00587287
ENSMUSG00000027339.16	Rassf2	1.10482	2.82308	64.2595	1.17544e-05	0.000264141
ENSMUSG00000031167.17	Rbm3	1.10478	7.23188	89.1813	2.73182e-06	9.37533e-05
ENSMUSG00000031799.11	Tpm4	1.10476	5.47757	95.7371	1.97953e-06	7.60704e-05
ENSMUSG00000053332.14	Gas5	1.10423	6.85038	81.9269	4.00482e-06	0.000122707
ENSMUSG00000027843.14	Ptpn22	1.10389	1.21293	25.9585	0.000471308	0.00388516
ENSMUSG00000106895.2	Gm4754	1.10361	-0.121124	16.1163	0.00247307	0.0129545
ENSMUSG00000112825.2	Gm9118	1.1031	2.00077	32.7531	0.000194052	0.00204586
ENSMUSG00000082193.2	Rpl5-ps1	1.10308	-0.341679	10.1403	0.00977782	0.0357213
ENSMUSG00000026208.10	Des	1.10291	1.27507	28.6922	0.00032349	0.00294685
ENSMUSG00000069874.8	Irgm2	1.10231	2.38459	39.916	8.80572e-05	0.00114562
ENSMUSG00000007379.16	Dennd2c	1.10191	0.114708	9.06721	0.013128	0.044273
ENSMUSG00000105866.2	Gm6745	1.1017	-0.734605	6.0643	0.033586	0.0879787
ENSMUSG00000042677.8	Zc3h12a	1.10149	1.21603	16.8938	0.0021215	0.0115968
ENSMUSG00000045128.10	Rpl18a	1.10144	7.62452	149.723	2.49363e-07	1.93481e-05
ENSMUSG00000021614.17	Vcan	1.10098	2.84387	30.2991	0.000262593	0.0025298
ENSMUSG00000028214.14	Gem	1.0993	2.75633	27.0783	0.000402568	0.00346415
ENSMUSG00000032806.14	Slc10a3	1.09767	1.15835	30.2913	0.000262852	0.0025298
ENSMUSG00000028639.15	Ybx1	1.09765	7.97436	90.0267	2.61757e-06	9.1201e-05
ENSMUSG00000026796.17	Niban2	1.09723	6.80163	60.4714	1.53152e-05	0.000324995
ENSMUSG00000083364.5	Llph-ps2	1.09521	-0.0933105	14.874	0.00319282	0.0156556
ENSMUSG00000058558.13	Rpl5	1.09484	7.99731	96.4513	1.9136e-06	7.41637e-05
ENSMUSG00000055148.8	Klf2	1.09377	3.41994	27.1819	0.000396841	0.00342599
ENSMUSG00000038011.16	Dnah10	1.09357	-0.662757	4.90009	0.0513136	0.120014
ENSMUSG00000047965.10	Rpl9-ps7	1.0935	2.18532	28.1598	0.00034732	0.00310214
ENSMUSG00000081810.2	Gm11878	1.09226	0.198901	7.59698	0.0203055	0.0611844
ENSMUSG00000092505.2	Gm19246	1.0922	-1.28515	7.69329	0.0197083	0.0598248
ENSMUSG00000001672.15	Marveld3	1.09167	-1.77345	3.03674	0.112088	0.213679
ENSMUSG00000042812.6	Foxf1	1.09089	-2.02406	4.87899	0.0517296	0.120716
ENSMUSG00000027808.9	Serp1	1.0906	5.87161	46.5117	4.68588e-05	0.000719329
ENSMUSG00000027358.7	Bmp2	1.09052	1.19555	21.8657	0.000878866	0.0061383
ENSMUSG00000024525.8	Impa2	1.09033	0.600966	26.1736	0.000457071	0.00380034
ENSMUSG00000037060.4	Cavin3	1.09032	4.18406	116.972	7.88896e-07	4.22118e-05
ENSMUSG00000102193.2	Gm7299	1.08931	0.206116	19.3736	0.00134024	0.00834549
ENSMUSG00000025201.8	Bloc1s2-ps	1.08782	-0.866755	8.07579	0.0175374	0.0546964
ENSMUSG00000037242.9	Clic4	1.08731	5.82604	80.0105	4.45334e-06	0.000130546
ENSMUSG00000032515.9	Csrnp1	1.0873	6.76965	34.3811	0.000160322	0.00176663
ENSMUSG00000062867.14	Impdh2	1.08663	6.14048	94.0506	2.14632e-06	8.06168e-05
ENSMUSG00000104195.2	B230377A18Rik	1.08614	0.711699	24.4899	0.000584157	0.00456056
ENSMUSG00000074578.15	Zfas1	1.08478	4.54061	113.248	9.16143e-07	4.67816e-05
ENSMUSG00000117804.2	Gm6252	1.08473	1.2282	29.75	0.000281713	0.00267138
ENSMUSG00000105359.2	Rpl21-ps10	1.0845	-1.22787	3.07248	0.110251	0.21133
ENSMUSG00000020534.15	Shmt1	1.08419	1.96667	36.0649	0.000132571	0.00153467
ENSMUSG00000081289.2	Gm14857	1.08309	-0.680613	12.458	0.00547245	0.0232796
ENSMUSG00000004929.13	Thop1	1.08274	5.48579	110.802	1.01322e-06	4.98223e-05
ENSMUSG00000031488.15	Rab11fip1	1.0823	2.80169	37.1797	0.000117353	0.00140921
ENSMUSG00000092116.2	Gm10320	1.08213	-0.146927	6.17808	0.0322907	0.0854173
ENSMUSG00000029163.10	Emilin1	1.08212	3.63064	46.53	4.6782e-05	0.000719151
ENSMUSG00000053317.12	Sec61b	1.08179	4.39653	97.9023	1.78762e-06	7.16342e-05
ENSMUSG00000055044.13	Pdlim1	1.08069	2.23876	18.1647	0.00166759	0.00975492
ENSMUSG00000081604.6	Gm11518	1.07803	1.92158	48.9426	3.78426e-05	0.00061678
ENSMUSG00000059033.8	Rpl18a-ps1	1.07625	0.214769	23.6846	0.000659811	0.00499283
ENSMUSG00000027490.18	E2f1	1.07426	2.69505	45.473	5.1487e-05	0.000769523
ENSMUSG00000081603.2	Gm14681	1.07333	1.49499	29.2545	0.000300419	0.00280657
ENSMUSG00000026094.15	Stk17b	1.07325	2.08617	20.9939	0.00101452	0.00678978
ENSMUSG00000108366.2	Gm5586	1.07294	-0.726059	7.63151	0.0200889	0.0607181
ENSMUSG00000029810.16	Tmem176b	1.07202	6.63203	135.448	3.98844e-07	2.6724e-05
ENSMUSG00000117669.2	Gm5509	1.07184	-1.8844	4.97936	0.0497873	0.117238
ENSMUSG00000080932.4	Gm10224	1.07168	0.016445	16.842	0.00214297	0.0116596
ENSMUSG00000034930.17	Rtkn	1.07148	4.4316	65.0443	1.11464e-05	0.000253594
ENSMUSG00000071265.11	1700086L19Rik	1.07102	1.04875	28.2918	0.000341223	0.00305964
ENSMUSG00000075581.6	Gm16409	1.06985	-1.42295	6.223	0.0317961	0.084451
ENSMUSG00000038612.17	Mcl1	1.06977	7.45383	51.6176	3.02176e-05	0.000529952
ENSMUSG00000030107.11	Usp18	1.06822	1.71766	42.4306	6.85759e-05	0.000947425
ENSMUSG00000050912.16	Tmem123	1.06611	3.13763	32.2032	0.00020733	0.00214689
ENSMUSG00000019539.12	Rcn3	1.0661	4.67519	47.7504	4.19761e-05	0.000666726
ENSMUSG00000118210.2	Gm50394	1.06379	-1.07908	11.1815	0.0074683	0.0292089
ENSMUSG00000087579.8	Hectd2os	1.06317	0.0426024	12.2955	0.0056871	0.0239807
ENSMUSG00000028702.16	Rad54l	1.06274	0.0228898	9.29656	0.0123076	0.0422621
ENSMUSG00000081051.5	Gm15427	1.0624	3.59497	90.8746	2.50868e-06	8.92776e-05
ENSMUSG00000078812.11	Eif5a	1.06176	8.80273	107.209	1.17925e-06	5.55443e-05
ENSMUSG00000097125.3	Gm26885	1.06174	0.881433	16.86	0.00213545	0.0116393
ENSMUSG00000118369.2	Gm30541	1.06168	-0.894275	5.57916	0.0398775	0.0995277
ENSMUSG00000039981.7	Zc3h12d	1.06147	-1.25771	4.96242	0.0501085	0.117843
ENSMUSG00000050621.8	Rps27rt	1.06061	2.48582	32.2212	0.000206881	0.00214528
ENSMUSG00000083496.2	Gm11263	1.05759	2.3898	34.1663	0.000164342	0.00180441
ENSMUSG00000037580.11	Gch1	1.05635	1.50707	36.3223	0.000128857	0.00150172
ENSMUSG00000083477.3	Gm5555	1.05274	-0.798607	11.6954	0.00657367	0.0266148
ENSMUSG00000025572.19	Tmc6	1.05232	2.98376	33.4119	0.000179462	0.00191651
ENSMUSG00000045751.17	Mms22l	1.05223	0.863285	15.4875	0.00280969	0.0142684
ENSMUSG00000068270.16	Shroom4	1.05221	1.53854	25.3491	0.000514631	0.00414712
ENSMUSG00000039153.18	Runx2	1.05179	0.911851	18.7508	0.00149813	0.00902332
ENSMUSG00000083121.4	Gm6341	1.05146	-0.680333	7.88442	0.0185851	0.0571166
ENSMUSG00000043421.9	Hilpda	1.05056	1.60025	37.6266	0.000111847	0.00136329
ENSMUSG00000083826.2	Gm13039	1.04993	-1.73199	5.06535	0.0481941	0.114412
ENSMUSG00000027217.14	Tspan18	1.04868	2.84424	45.6438	5.06896e-05	0.000760012
ENSMUSG00000060802.9	B2m	1.04798	5.87641	42.1894	7.02031e-05	0.00096408
ENSMUSG00000118327.2	Gm8697	1.04766	-0.991688	8.21536	0.0168183	0.0530104
ENSMUSG00000028840.11	Zfp593	1.04724	4.87828	116.962	7.8922e-07	4.22118e-05
ENSMUSG00000105879.2	Gm6204	1.04706	1.3436	31.4802	0.000226493	0.00228265
ENSMUSG00000089669.8	Tnfsf13	1.04669	1.66555	28.8916	0.000315075	0.00290491
ENSMUSG00000106475.2	Gm43011	1.04662	0.616345	20.9637	0.00101965	0.00681458
ENSMUSG00000081871.2	Gm11488	1.04605	-1.67469	5.60242	0.0395445	0.0988991
ENSMUSG00000042745.10	Id1	1.04599	5.14246	30.9664	0.000241414	0.00238958
ENSMUSG00000108414.2	Snhg1	1.04594	4.21785	47.3982	4.32994e-05	0.000680533
ENSMUSG00000098233.2	Gm26954	1.04576	0.287721	14.9149	0.00316539	0.0155732
ENSMUSG00000021702.8	Thbs4	1.04555	-0.459221	4.75013	0.054362	0.125065
ENSMUSG00000106926.2	Rpl7-ps7	1.04514	1.67101	23.8379	0.000644537	0.00490338
ENSMUSG00000001521.13	Tulp3	1.04501	6.71994	52.1666	2.88894e-05	0.000514453
ENSMUSG00000011096.18	Akt1s1	1.04489	5.90887	118.5	7.4288e-07	4.06849e-05
ENSMUSG00000091549.2	Gm6548	1.0448	1.95813	48.3563	3.98113e-05	0.000641399
ENSMUSG00000087298.4	Gm9392	1.04435	-1.25609	3.73386	0.082195	0.169792
ENSMUSG00000056772.4	Rps6-ps2	1.04195	0.942545	18.2889	0.00162982	0.00959839
ENSMUSG00000085627.3	Gm11222	1.04168	-0.811146	13.6246	0.00418738	0.0191537
ENSMUSG00000072487.12	Mroh5	1.04103	0.962146	14.8954	0.0031784	0.0156162
ENSMUSG00000082646.2	Gm12732	1.04065	-0.197761	17.8194	0.00177823	0.0102384
ENSMUSG00000117628.2	Gm50012	1.03937	0.39739	7.92691	0.018346	0.0565435
ENSMUSG00000041378.3	Cldn5	1.03921	-1.67475	5.42086	0.0422374	0.103985
ENSMUSG00000027635.16	Dsn1	1.03914	1.41292	14.507	0.00345217	0.0165491
ENSMUSG00000075304.3	Sp5	1.03838	-1.49228	8.49571	0.0154791	0.0500484
ENSMUSG00000075302.11	Erich2	1.03834	-0.188363	11.6995	0.00656701	0.0266015
ENSMUSG00002076809.1	7SK	1.03781	0.0588023	2.0419	0.18358	0.305899
ENSMUSG00000029596.14	Sdsl	1.03699	3.09142	35.836	0.000135985	0.0015605
ENSMUSG00000028367.6	Txn1	1.03671	5.63914	101.347	1.52628e-06	6.50786e-05
ENSMUSG00000083454.2	Gm13226	1.03665	1.42963	35.4111	0.000142603	0.00161516
ENSMUSG00000028792.15	Ak2	1.03651	4.75464	44.4079	5.68149e-05	0.000824154
ENSMUSG00000020591.12	Ntsr2	1.03579	-0.747879	10.7825	0.0082658	0.0314668
ENSMUSG00000000301.17	Pemt	1.03526	1.07361	19.1032	0.00140622	0.00861149
ENSMUSG00000018932.10	Map2k3	1.03425	4.63941	107.111	1.18425e-06	5.55443e-05
ENSMUSG00000024844.16	Banf1	1.03425	5.09174	84.6877	3.45023e-06	0.000109287
ENSMUSG00000029657.16	Hsph1	1.0336	7.70176	40.0113	8.72069e-05	0.00113698
ENSMUSG00000026589.15	Sec16b	1.0328	1.46329	27.3008	0.000390388	0.00338448
ENSMUSG00000064080.13	Fbln2	1.03278	0.02634	8.09332	0.0174451	0.0544549
ENSMUSG00000094568.2	Smarce1-ps1	1.0326	-0.778123	13.1305	0.00468152	0.0207297
ENSMUSG00000090136.5	Gm10177	1.03253	0.95829	23.4769	0.000681205	0.00511309
ENSMUSG00000059248.14	Septin9	1.03227	6.33166	97.506	1.82101e-06	7.26331e-05
ENSMUSG00000024079.5	Eif2ak2	1.03211	3.58297	25.2791	0.000519906	0.00418211
ENSMUSG00000085936.8	2610307P16Rik	1.0318	-0.221576	9.62736	0.0112309	0.0395601
ENSMUSG00000052192.6	Gm5963	1.03178	0.0229829	10.6218	0.00861608	0.0325295
ENSMUSG00000057729.13	Prtn3	1.03165	1.30262	31.9594	0.000213566	0.0021906
ENSMUSG00000074506.5	Gm10705	1.03161	-0.192098	15.2309	0.0029628	0.0148522
ENSMUSG00000063856.9	Gpx1	1.03127	5.58952	119.59	7.12037e-07	3.95884e-05
ENSMUSG00000046008.9	Pnlip	1.03019	-1.1446	8.06289	0.0176057	0.054816
ENSMUSG00000086754.2	Gm16098	1.02922	-1.24529	6.5531	0.0284319	0.0779608
ENSMUSG00000040613.15	Apobec1	1.02907	1.30291	12.8224	0.00502544	0.021835
ENSMUSG00000084093.2	Gm16418	1.02891	-0.854835	12.8213	0.00502673	0.0218354
ENSMUSG00000043770.11	Gm12481	1.02792	0.392523	16.8419	0.00214299	0.0116596
ENSMUSG00000046879.8	Irgm1	1.02643	3.76214	40.5071	8.29364e-05	0.00109853
ENSMUSG00000021701.9	Plk2	1.02454	7.56957	45.3537	5.20531e-05	0.00077474
ENSMUSG00000081992.2	Gm13408	1.02438	2.51935	45.3722	5.19648e-05	0.000774056
ENSMUSG00000059552.14	Trp53	1.02397	5.23415	99.3919	1.6685e-06	6.90041e-05
ENSMUSG00000006589.9	Aprt	1.02391	4.91527	63.9585	1.1998e-05	0.000268956
ENSMUSG00000030878.12	Cdr2	1.02193	3.3728	51.8083	2.97482e-05	0.000523729
ENSMUSG00000083411.4	Rpl30-ps10	1.02177	1.54109	26.1542	0.000458332	0.00380736
ENSMUSG00000031897.10	Psmb10	1.02017	4.26682	109.325	1.07786e-06	5.22975e-05
ENSMUSG00000058600.14	Rpl30	1.02001	6.84148	102.617	1.44171e-06	6.24922e-05
ENSMUSG00000073747.3	Zpld2	1.01911	-1.38762	4.05222	0.0718871	0.154245
ENSMUSG00000002014.13	Ssr4	1.01909	5.52132	65.1416	1.10737e-05	0.000252883
ENSMUSG00000093989.2	Rnasek	1.01854	-0.418998	11.5903	0.00674558	0.0271247
ENSMUSG00000056076.14	Eif3b	1.01823	7.03525	92.6936	2.29289e-06	8.33531e-05
ENSMUSG00000002870.9	Mcm2	1.01736	4.31019	93.8034	2.17216e-06	8.09877e-05
ENSMUSG00000018727.20	Cpsf4l	1.0158	-0.44667	14.9723	0.00312735	0.015463
ENSMUSG00000117049.2	Gm6540	1.01529	-1.18511	7.02899	0.0243123	0.0696182
ENSMUSG00000090733.7	Rps27	1.01512	6.90379	90.9277	2.50204e-06	8.92151e-05
ENSMUSG00000046834.8	Krt1	1.01408	3.37865	36.3347	0.000128681	0.00150172
ENSMUSG00000096010.3	H4f16	1.01341	-1.61466	2.58153	0.139277	0.250089
ENSMUSG00000024206.16	Rfx2	1.01312	2.50543	29.3236	0.000297723	0.00278423
ENSMUSG00000060636.15	Rpl35a	1.01309	6.5601	61.6091	1.41241e-05	0.000304308
ENSMUSG00000089726.3	Mir17hg	1.01166	-0.824944	5.52305	0.0406949	0.1011
ENSMUSG00000104684.2	5430427N15Rik	1.01034	-0.748779	6.86357	0.0256562	0.0724793
ENSMUSG00000072949.7	Acot1	1.01	3.49821	33.207	0.000183854	0.00195868
ENSMUSG00000083344.3	Gm7363	1.00874	1.11829	12.1342	0.0059105	0.02465
ENSMUSG00000063875.7	Rps6-ps1	1.00743	1.94435	29.537	0.000289579	0.00273463
ENSMUSG00000038335.14	Tsr1	1.00699	5.0334	57.683	1.87846e-05	0.000376339
ENSMUSG00000063558.5	Aox1	1.00596	3.71073	21.7098	0.000901432	0.0062672
ENSMUSG00000080776.2	Gm12174	1.00591	3.37515	55.513	2.21524e-05	0.000425195
ENSMUSG00000037636.7	Slc25a43	1.00579	-0.152531	12.9908	0.00483388	0.0212449
ENSMUSG00000068262.5	Gm5879	1.00568	0.65431	26.2883	0.000449687	0.0037543
ENSMUSG00000110545.2	Gm7730	1.005	0.0726122	17.8773	0.0017591	0.0101442
ENSMUSG00000028910.13	Mecr	1.00467	4.03903	52.76	2.75319e-05	0.000496171
ENSMUSG00000028318.15	Polr1e	1.00449	3.40695	31.7484	0.000219147	0.00223074
ENSMUSG00000032892.15	Rangrf	1.00348	3.05217	53.5702	2.58e-05	0.000475007
ENSMUSG00000084349.4	Rpl3-ps1	1.00287	4.70952	93.2679	2.22943e-06	8.20538e-05
ENSMUSG00000004085.15	Map3k20	1.00219	2.42986	23.4453	0.000684532	0.00512754
ENSMUSG00000042079.14	Hnrnpf	1.00189	6.40643	90.0693	2.61197e-06	9.1201e-05
ENSMUSG00000022844.9	Pdia5	1.00091	2.27044	40.8588	8.00591e-05	0.00106738
ENSMUSG00000073856.12	Iqck	1.00066	2.17055	50.6859	3.26436e-05	0.000555697
ENSMUSG00000107479.2	2610300M13Rik	1.00056	0.438038	10.8794	0.00806298	0.0309135
ENSMUSG00000037225.14	Fgf2	0.99955	4.77729	34.4525	0.000159011	0.00175641
ENSMUSG00000040857.16	Erf	0.998695	5.08035	52.6196	2.7846e-05	0.000499458
ENSMUSG00000060036.15	Rpl3	0.996533	9.18217	78.757	4.77949e-06	0.000137602
ENSMUSG00000029507.17	Pus1	0.995817	3.81907	80.7855	4.26506e-06	0.000127478
ENSMUSG00000089782.2	Btf3-ps1	0.994519	1.53648	38.4327	0.000102679	0.00128683
ENSMUSG00000048065.9	Cyb5r2	0.99338	0.602235	21.488	0.000934765	0.00642809
ENSMUSG00000038146.9	Notch3	0.993056	4.1665	49.3623	3.65052e-05	0.00060321
ENSMUSG00000030029.15	Lrig1	0.992707	5.95646	42.3757	6.89425e-05	0.00095177
ENSMUSG00000029338.14	Antxr2	0.992414	2.47412	39.3575	9.3249e-05	0.00119867
ENSMUSG00000006360.12	Crip1	0.992138	2.10715	33.6956	0.000173588	0.00187111
ENSMUSG00000020542.19	Myocd	0.991964	0.680626	25.8308	0.000480008	0.00393559
ENSMUSG00000053801.19	Grwd1	0.99166	4.0817	80.5171	4.32915e-06	0.000128667
ENSMUSG00000092274.4	Neat1	0.990968	4.13377	15.3605	0.00288425	0.01453
ENSMUSG00000064177.9	Ghrl	0.990891	-1.31731	5.93585	0.0351257	0.0908796
ENSMUSG00000053198.15	Prx	0.990655	0.656076	13.8105	0.00401784	0.0185257
ENSMUSG00000099488.2	Gm19774	0.99004	-0.334222	14.8804	0.00318851	0.0156491
ENSMUSG00000028581.18	Laptm5	0.989576	-1.45745	2.17073	0.171504	0.290619
ENSMUSG00000067121.3	Gm7027	0.986692	0.682503	11.7351	0.00651006	0.0264157
ENSMUSG00000033222.17	Ttf2	0.986648	3.01421	23.8695	0.000641451	0.00488485
ENSMUSG00000006728.13	Cdk4	0.986341	6.05055	105.049	1.29484e-06	5.86408e-05
ENSMUSG00000012405.17	Rpl15	0.986004	7.52566	87.2613	3.01437e-06	0.000100909
ENSMUSG00000090659.10	Zfp493	0.985955	0.646342	18.1188	0.00168181	0.00981612
ENSMUSG00000080968.4	Atf1-ps	0.985843	-1.52911	6.01044	0.0342214	0.0892723
ENSMUSG00000009356.13	Lpo	0.985793	-1.40763	5.27674	0.0445366	0.108117
ENSMUSG00000055413.13	H2-Q5	0.985306	0.245155	18.5993	0.00153985	0.00919889
ENSMUSG00000081559.4	Gm12411	0.985187	-1.52563	6.74625	0.0266645	0.074488
ENSMUSG00000061848.6	Gm5805	0.984545	0.649557	15.4552	0.00282841	0.0143277
ENSMUSG00000038274.14	Fau	0.984212	7.34587	152.997	2.25235e-07	1.87273e-05
ENSMUSG00000038094.16	Atp13a4	0.983557	-0.497045	14.2179	0.00367451	0.0173411
ENSMUSG00000032402.13	Smad3	0.983018	5.93498	85.7574	3.26045e-06	0.000105558
ENSMUSG00000090602.4	Gm5611	0.982272	1.65999	26.4912	0.000436981	0.00367644
ENSMUSG00000049881.14	2810025M15Rik	0.982077	3.68259	78.3787	4.88353e-06	0.00013936
ENSMUSG00000020227.11	Irak3	0.980712	0.347796	21.4905	0.000934394	0.00642795
ENSMUSG00000053173.13	Rpl18-ps2	0.98067	-0.62338	11.6401	0.00666344	0.0268771
ENSMUSG00000018581.16	Dnah11	0.980383	3.27756	16.5181	0.00228327	0.0122015
ENSMUSG00000086567.2	Gm2830	0.979903	3.0469	60.6011	1.51735e-05	0.000323489
ENSMUSG00000031917.13	Nip7	0.979896	4.49343	66.9374	9.82851e-06	0.000231381
ENSMUSG00000091604.3	Gm17349	0.979656	-1.13274	7.71313	0.0195879	0.0595582
ENSMUSG00000013076.18	Amotl1	0.979222	6.48402	60.2755	1.55323e-05	0.000327343
ENSMUSG00000117869.2	Snhg4	0.978667	1.62743	16.6768	0.00221318	0.0119245
ENSMUSG00000033952.15	Aspm	0.977476	-0.849366	4.57699	0.058165	0.131352
ENSMUSG00000094989.2	Rpl9-ps4	0.976604	-1.47601	6.34886	0.0304589	0.0819586
ENSMUSG00000021595.19	Nsun2	0.976474	6.48046	85.7185	3.26712e-06	0.000105587
ENSMUSG00000048807.3	Slc35e4	0.975401	5.52506	98.4743	1.74071e-06	7.04449e-05
ENSMUSG00000020097.15	Sgpl1	0.974459	6.35291	66.2262	1.03004e-05	0.000238803
ENSMUSG00000105124.3	Gm5297	0.974136	-0.691317	8.07156	0.0175598	0.0547277
ENSMUSG00000014496.9	Ankrd28	0.972577	6.92353	49.2515	3.68527e-05	0.000605343
ENSMUSG00000036181.3	H1f2	0.972151	3.67844	56.3538	2.07678e-05	0.000405659
ENSMUSG00000064210.8	Ano6	0.971645	5.60047	73.9961	6.3111e-06	0.00016671
ENSMUSG00000025289.16	Prdx4	0.971318	4.08893	65.2473	1.09953e-05	0.000251722
ENSMUSG00000003644.18	Rps6ka1	0.971249	4.88197	49.2985	3.67048e-05	0.000604301
ENSMUSG00000086688.5	Gm11560	0.970376	2.89559	48.9914	3.76843e-05	0.000615465
ENSMUSG00000025823.10	Pdia4	0.970179	5.95048	65.1488	1.10683e-05	0.000252883
ENSMUSG00000004100.13	Ppan	0.969864	4.95661	58.6067	1.75396e-05	0.000360084
ENSMUSG00000029468.18	P2rx7	0.969723	0.153559	11.9714	0.00614657	0.0254201
ENSMUSG00000098234.8	Snhg6	0.969299	2.88979	28.7687	0.00032023	0.00293469
ENSMUSG00000062619.7	2310039H08Rik	0.968627	2.26868	25.0028	0.000541382	0.00431878
ENSMUSG00000091697.3	Eif3s6-ps2	0.968181	-0.545317	7.482	0.0210476	0.0627669
ENSMUSG00000028972.12	Car6	0.967878	-1.65604	6.44097	0.0295236	0.0801256
ENSMUSG00000015247.11	Nipsnap3b	0.967275	3.6756	45.0218	5.36673e-05	0.000791041
ENSMUSG00000103746.2	1700001G17Rik	0.96703	-1.18719	6.22709	0.0317514	0.0843814
ENSMUSG00000020181.19	Nav3	0.966473	5.07591	50.7276	3.253e-05	0.000555697
ENSMUSG00000091478.3	Gm10039	0.966223	0.189296	10.4503	0.0090095	0.0336468
ENSMUSG00000055762.17	Eef1d	0.965821	6.533	107.929	1.14351e-06	5.43613e-05
ENSMUSG00000118505.2	Etv3l	0.965667	-0.968296	7.60162	0.0202762	0.0611326
ENSMUSG00000050957.5	Insl6	0.964647	-1.04227	5.45038	0.0417845	0.103097
ENSMUSG00000055976.7	Cldn23	0.964092	-0.531587	10.5657	0.00874231	0.0328974
ENSMUSG00000068335.7	Dok1	0.96358	1.48083	21.3854	0.000950691	0.00650338
ENSMUSG00000033066.18	Gas7	0.963394	5.48028	28.652	0.000325219	0.00295659
ENSMUSG00000030403.10	Vasp	0.963185	5.61475	135.722	3.95094e-07	2.65701e-05
ENSMUSG00000025348.10	Itga7	0.963166	4.94472	37.3227	0.000115556	0.00139937
ENSMUSG00000006498.17	Ptbp1	0.96299	7.24765	52.7456	2.7564e-05	0.000496261
ENSMUSG00000042284.11	Itga1	0.962301	1.95765	36.6154	0.000124777	0.00147063
ENSMUSG00000103653.2	Gstp-ps	0.962235	-0.89216	4.06522	0.0715013	0.153564
ENSMUSG00000030662.11	Ipo5	0.961108	7.97351	67.3412	9.57215e-06	0.000226805
ENSMUSG00000025980.15	Hspd1	0.960277	7.81017	61.3995	1.43349e-05	0.000307764
ENSMUSG00000018446.9	C1qbp	0.959794	5.79405	82.7609	3.82669e-06	0.00011864
ENSMUSG00000083483.4	Gm14044	0.95974	-1.79606	4.315	0.064566	0.142072
ENSMUSG00000050732.10	Vamp8	0.958958	3.7749	31.6324	0.00022229	0.0022552
ENSMUSG00000028441.13	1110017D15Rik	0.958894	-1.18656	6.68867	0.027177	0.0754587
ENSMUSG00000026749.12	Nek6	0.958556	4.86621	72.8706	6.7555e-06	0.000175778
ENSMUSG00000024885.10	Aldh3b1	0.958505	2.32084	24.9294	0.00054727	0.00434019
ENSMUSG00000085342.2	Gm12254	0.958204	2.55083	48.6461	3.88231e-05	0.000630685
ENSMUSG00000026558.14	Uck2	0.957864	4.76026	65.5154	1.07995e-05	0.000248173
ENSMUSG00000022912.9	Pros1	0.957527	5.38083	36.949	0.000120322	0.00143476
ENSMUSG00000105944.2	Gm5075	0.956387	-1.8596	3.54099	0.0893435	0.180822
ENSMUSG00000030750.14	Nsmce1	0.955753	4.08409	78.7116	4.79185e-06	0.000137602
ENSMUSG00000031226.14	Pbdc1	0.954215	4.48151	75.2605	5.85303e-06	0.000158158
ENSMUSG00000026727.11	Rsu1	0.953521	4.1392	54.9246	2.31877e-05	0.000439824
ENSMUSG00000111877.2	Gm6477	0.953516	1.56046	28.6533	0.000325161	0.00295659
ENSMUSG00000080848.4	Gm9385	0.951642	3.11318	70.1324	8.00359e-06	0.000199186
ENSMUSG00000041360.9	Pum3	0.951449	5.01616	71.0942	7.53591e-06	0.000190797
ENSMUSG00000030271.15	Ogg1	0.951312	2.80633	54.4364	2.40909e-05	0.000451971
ENSMUSG00000040213.14	Kyat3	0.951182	2.34921	26.2797	0.000450235	0.00375553
ENSMUSG00000050299.9	Gm9843	0.950892	3.54018	52.619	2.78475e-05	0.000499458
ENSMUSG00000031077.8	Fadd	0.950822	2.72879	38.0587	0.000106816	0.00132197
ENSMUSG00000040688.17	Tbl3	0.949631	5.3068	113.195	9.18139e-07	4.67816e-05
ENSMUSG00000084020.4	Wsb2-ps	0.949254	0.213276	9.87227	0.0105067	0.0376322
ENSMUSG00000061242.7	Gm9104	0.949042	-1.14449	6.38994	0.0300374	0.0811033
ENSMUSG00000025525.13	Apool	0.948997	2.58381	49.7037	3.5459e-05	0.00058965
ENSMUSG00000009585.19	Apobec3	0.948693	2.39367	23.4012	0.000689205	0.00514967
ENSMUSG00000028763.19	Hspg2	0.948336	4.27681	75.3073	5.83685e-06	0.000158158
ENSMUSG00000062456.5	Rpl9-ps6	0.948277	1.57965	11.3451	0.00716827	0.0283937
ENSMUSG00000061132.14	Blnk	0.94772	-1.24071	7.75085	0.0193615	0.0590511
ENSMUSG00000029352.15	Crybb3	0.947218	1.7624	35.2587	0.00014507	0.00163099
ENSMUSG00000074482.6	Gm16589	0.946525	-1.11895	5.89426	0.0356426	0.0918403
ENSMUSG00000113660.2	Gm5626	0.946359	-0.813544	6.92245	0.0251678	0.0714525
ENSMUSG00000044716.13	Dok7	0.944699	3.61087	63.3503	1.25092e-05	0.00027635
ENSMUSG00000030220.14	Arhgdib	0.943604	0.6476	15.8549	0.00260676	0.0134773
ENSMUSG00000025364.14	Pa2g4	0.943162	7.00558	75.3397	5.8257e-06	0.000158106
ENSMUSG00000082908.5	Gm13736	0.942916	-0.958963	6.79259	0.0262606	0.0736859
ENSMUSG00000008540.12	Mgst1	0.942856	3.8069	26.5037	0.00043621	0.00367533
ENSMUSG00000038279.11	Nop2	0.942594	5.19417	81.3369	4.13687e-06	0.00012446
ENSMUSG00000030117.6	Gdf3	0.941132	-0.997242	2.65451	0.134392	0.243854
ENSMUSG00000047261.10	Gap43	0.940783	6.86484	73.6775	6.43325e-06	0.000168834
ENSMUSG00000021908.11	Ncoa4-ps	0.939849	-0.94477	7.28852	0.0223722	0.0657296
ENSMUSG00000031504.7	Rab20	0.939776	3.27955	19.0637	0.00141616	0.0086492
ENSMUSG00000030272.16	Camk1	0.938887	5.79151	129.296	4.95452e-07	3.07214e-05
ENSMUSG00000040269.6	Mrps28	0.93887	3.5108	39.3185	9.36251e-05	0.00120266
ENSMUSG00000032911.7	Cspg4	0.938791	2.47398	30.2486	0.000264286	0.00254036
ENSMUSG00000015112.16	Slc25a13	0.93741	1.81909	20.2305	0.00115447	0.00747788
ENSMUSG00000071151.4	Gm4799	0.93737	0.0946713	11.3857	0.00709624	0.0281877
ENSMUSG00000018042.19	Cyb5r3	0.937273	6.71387	101.657	1.5051e-06	6.46276e-05
ENSMUSG00000005481.19	Ddx39a	0.937123	4.95522	53.6323	2.56728e-05	0.000473394
ENSMUSG00000027111.17	Itga6	0.937048	1.99911	18.8169	0.00148036	0.00894279
ENSMUSG00000026104.15	Stat1	0.936817	4.64527	60.3991	1.53949e-05	0.000325929
ENSMUSG00000004371.16	Il11	0.936309	-0.21035	10.7318	0.00837435	0.0317677
ENSMUSG00000032014.7	Oaf	0.935932	5.01904	66.3129	1.02415e-05	0.00023804
ENSMUSG00000006519.12	Cyba	0.935748	3.14716	31.3407	0.000230431	0.00231469
ENSMUSG00000036256.14	Igfbp7	0.934956	4.27881	40.8852	7.98478e-05	0.00106534
ENSMUSG00000042747.13	Krtcap2	0.934824	4.61952	95.6097	1.99157e-06	7.6213e-05
ENSMUSG00000035270.16	Impg2	0.934491	2.95142	28.9061	0.00031447	0.00290372
ENSMUSG00000084329.2	Gm6733	0.933656	-1.24026	6.21248	0.0319111	0.0846826
ENSMUSG00000027984.9	Hadh	0.933602	5.10398	28.2867	0.000341454	0.0030602
ENSMUSG00000025353.6	Ormdl2	0.933556	3.74743	44.8542	5.45055e-05	0.000798891
ENSMUSG00000054612.5	Mgmt	0.933015	1.50113	21.3108	0.000962478	0.0065614
ENSMUSG00000062758.7	Gm16477	0.932889	0.958147	23.8458	0.000643768	0.00490046
ENSMUSG00000097068.3	Gm26760	0.932369	-1.19536	5.37226	0.042996	0.10542
ENSMUSG00000052310.10	Slc39a1	0.931727	6.50501	67.9504	9.20038e-06	0.000220195
ENSMUSG00000063727.4	Tnfrsf11b	0.9313	-0.29862	6.72113	0.0268866	0.0749825
ENSMUSG00000002289.17	Angptl4	0.93102	1.13891	13.9707	0.00387844	0.0180291
ENSMUSG00000044317.8	Gpr4	0.930832	0.326375	17.3342	0.00194907	0.0109391
ENSMUSG00000020133.9	2310011J03Rik	0.930696	5.05408	106.156	1.23399e-06	5.71445e-05
ENSMUSG00000073680.3	Tmem88b	0.930461	0.814189	25.6809	0.000490475	0.00399763
ENSMUSG00000020224.16	Llph	0.930013	3.78888	48.3673	3.97731e-05	0.000641399
ENSMUSG00000033294.12	Noc4l	0.928935	4.63785	85.3827	3.32546e-06	0.000107283
ENSMUSG00000100204.2	Gm4849	0.928711	-1.558	4.04244	0.0721788	0.154746
ENSMUSG00000041482.18	Piezo2	0.926211	-0.0530766	9.08723	0.0130538	0.0440553
ENSMUSG00000062611.5	Rps3a2	0.925871	2.10322	29.8408	0.00027844	0.00264858
ENSMUSG00000020205.9	Phlda1	0.925851	5.36539	81.6323	4.07012e-06	0.000123672
ENSMUSG00000021070.7	Bdkrb2	0.922443	0.819609	23.3887	0.000690543	0.00515394
ENSMUSG00000032058.15	Ppp2r1b	0.921652	4.77644	85.0479	3.38487e-06	0.000108625
ENSMUSG00000010047.13	Hyal2	0.920801	3.5444	68.426	8.92214e-06	0.000215882
ENSMUSG00000115188.2	Gm46522	0.919504	0.536176	7.31498	0.0221852	0.0653586
ENSMUSG00000041845.12	Rhod	0.919159	3.2465	26.765	0.000420512	0.00358101
ENSMUSG00000016256.11	Ctsz	0.91813	5.56968	60.0397	1.57985e-05	0.000331027
ENSMUSG00000102101.2	Zbtb11os1	0.917394	2.34383	37.2702	0.000116211	0.00140405
ENSMUSG00000097180.6	2700038G22Rik	0.917175	-0.341919	7.07458	0.0239571	0.0689463
ENSMUSG00000028757.5	Ddost	0.917048	6.93307	97.9276	1.78551e-06	7.16342e-05
ENSMUSG00000059355.14	Wdr83os	0.916992	5.0713	72.465	6.9248e-06	0.000178996
ENSMUSG00000083061.2	Gm12191	0.916685	1.58454	31.8751	0.000215776	0.00220748
ENSMUSG00000022893.15	Adamts1	0.916568	8.52884	14.7349	0.0032882	0.0159755
ENSMUSG00000006143.13	Upk3bl	0.915863	-0.0405086	13.71	0.00410848	0.0188635
ENSMUSG00000020812.19	Snhg16	0.914689	2.58812	13.4052	0.00439865	0.0198373
ENSMUSG00000073700.4	Klhl21	0.91459	4.10465	22.4847	0.000795676	0.00574822
ENSMUSG00000001416.14	Cct3	0.914569	7.64882	70.2296	7.95478e-06	0.000198241
ENSMUSG00000007888.16	Crlf1	0.913753	-0.586994	6.42338	0.0296994	0.0804475
ENSMUSG00000107946.2	Gm44066	0.913625	-1.61937	2.29616	0.160725	0.277776
ENSMUSG00000035095.12	Fam167a	0.913374	2.63774	26.6405	0.000427905	0.00362372
ENSMUSG00000082475.3	Gm7206	0.912862	1.36553	24.9048	0.000549257	0.00434559
ENSMUSG00000021550.7	2210016F16Rik	0.912781	4.79664	79.9335	4.47259e-06	0.0001309
ENSMUSG00000103280.2	Gm37277	0.9127	0.172811	7.41113	0.0215214	0.0639032
ENSMUSG00000020116.8	Pno1	0.912511	4.49123	53.7049	2.55249e-05	0.000471618
ENSMUSG00000055172.11	C1ra	0.912202	2.10524	37.0348	0.000119207	0.00142612
ENSMUSG00000047821.17	Trim16	0.911167	0.73634	17.6878	0.00182275	0.0104178
ENSMUSG00000041625.16	Ggact	0.910989	3.5031	38.4348	0.000102656	0.00128683
ENSMUSG00000033047.6	Eif3l	0.910386	6.45391	87.7485	2.93948e-06	9.92046e-05
ENSMUSG00000114871.2	Gm21370	0.91	-1.75093	2.30684	0.159848	0.276757
ENSMUSG00000111964.2	Gm8942	0.90928	-1.07804	4.79956	0.0533332	0.123537
ENSMUSG00000106930.2	Gm6450	0.909256	-0.365716	6.12052	0.0329381	0.0867536
ENSMUSG00000116757.2	Gm4786	0.908918	0.122548	11.7618	0.00646772	0.0263081
ENSMUSG00000105144.2	Rpl21-ps11	0.908523	0.570642	8.81218	0.0141194	0.0468308
ENSMUSG00000117405.2	Rpl19-ps7	0.908411	-1.34523	4.38499	0.0627742	0.139032
ENSMUSG00000026315.14	Serpinb8	0.907125	0.892396	14.677	0.00332896	0.0161093
ENSMUSG00000112555.2	Gm47027	0.906899	-1.81575	3.72553	0.0824885	0.170091
ENSMUSG00000104432.2	A430027C01Rik	0.905727	-1.61625	2.71496	0.130511	0.238658
ENSMUSG00000020758.16	Itgb4	0.905562	1.63491	15.7111	0.00268398	0.0137727
ENSMUSG00000044080.10	S100a1	0.905472	4.97264	36.9781	0.000119943	0.00143212
ENSMUSG00000085711.5	Gm15163	0.904191	-1.56082	3.67126	0.0844341	0.173438
ENSMUSG00000023990.19	Tfeb	0.903825	4.20862	47.1374	4.43118e-05	0.000690418
ENSMUSG00000020186.8	Csrp2	0.903307	4.00262	38.4299	0.00010271	0.00128683
ENSMUSG00000081179.2	Gm13136	0.903212	0.100808	13.2834	0.00452143	0.0202413
ENSMUSG00000074128.5	Gm10631	0.902272	-1.25243	3.75902	0.0813158	0.168474
ENSMUSG00000106164.2	9430085M18Rik	0.902196	-1.2213	3.39119	0.0954395	0.189882
ENSMUSG00000021176.7	Efcab11	0.902132	-1.5107	3.23853	0.102199	0.199576
ENSMUSG00000015714.12	Cers2	0.901928	6.13939	53.8541	2.52243e-05	0.000467954
ENSMUSG00000030157.6	Clec2d	0.901648	1.52342	28.9922	0.000310926	0.00287682
ENSMUSG00000030921.18	Trim30a	0.90125	-0.0164635	4.39703	0.0624722	0.138514
ENSMUSG00000025130.12	P4hb	0.90092	8.20841	75.9592	5.61705e-06	0.000154507
ENSMUSG00000040463.17	Mybbp1a	0.900517	6.98171	49.1065	3.73135e-05	0.0006105
ENSMUSG00000040034.16	Nup43	0.900499	2.34814	25.1776	0.000527679	0.00423347
ENSMUSG00000084843.2	B230312C02Rik	0.900038	-1.36054	3.901	0.076569	0.161415
ENSMUSG00000020709.16	Adap2	0.899594	-0.125391	11.253	0.0073353	0.0288349
ENSMUSG00000029591.15	Ung	0.898916	0.605557	13.4581	0.00434655	0.0196622
ENSMUSG00000025498.16	Irf7	0.89859	2.50809	31.8566	0.000216265	0.00221124
ENSMUSG00000033542.14	Arhgef5	0.898373	3.46586	29.4983	0.000291036	0.00274211
ENSMUSG00000107121.2	1110006O24Rik	0.897243	-0.656926	8.19922	0.0168997	0.0532063
ENSMUSG00000024843.16	Chka	0.89689	6.64079	47.266	4.38092e-05	0.000686094
ENSMUSG00000097113.8	Gm19705	0.896429	-1.63577	1.41	0.262566	0.396347
ENSMUSG00000021048.8	Mthfd1	0.896185	5.87339	64.9014	1.12542e-05	0.000255729
ENSMUSG00000027422.16	Rrbp1	0.894949	6.67092	59.0919	1.69254e-05	0.000350226
ENSMUSG00000047604.4	Frat2	0.894471	4.94786	19.1842	0.00138606	0.0085395
ENSMUSG00000024359.11	Hspa9	0.893805	8.24243	74.9491	5.96204e-06	0.000159909
ENSMUSG00000033114.12	Slc35d2	0.893383	-0.237676	8.82273	0.0140766	0.0467228
ENSMUSG00000029298.16	Gbp9	0.892428	2.27527	13.4881	0.00431733	0.0195768
ENSMUSG00000115936.2	4833415N18Rik	0.891144	-0.560289	8.11327	0.0173407	0.0542304
ENSMUSG00000032038.8	St3gal4	0.890441	5.71904	55.3728	2.2394e-05	0.000428036
ENSMUSG00000020250.12	Txnrd1	0.888796	6.45693	51.9837	2.9324e-05	0.000517257
ENSMUSG00000088185.3	Scarna2	0.887788	-1.41712	1.97667	0.190122	0.314188
ENSMUSG00000041238.17	Rbbp8	0.887535	2.3112	19.0433	0.00142133	0.00866923
ENSMUSG00000087590.3	Epb41l4aos	0.887357	2.9056	27.8037	0.000364446	0.00320965
ENSMUSG00000086213.3	A330040F15Rik	0.887352	-0.807038	5.43074	0.0420851	0.103693
ENSMUSG00000097318.3	1700007L15Rik	0.886998	-0.741509	6.56593	0.0283102	0.0776969
ENSMUSG00000029860.17	Zyx	0.886832	6.29531	61.8804	1.38567e-05	0.000299606
ENSMUSG00000024327.17	Slc39a7	0.885884	0.992329	10.2098	0.009599	0.0352509
ENSMUSG00000097328.8	Tnfsf12	0.885883	3.4582	38.9119	9.76569e-05	0.00124133
ENSMUSG00000020571.14	Pdia6	0.885596	7.23291	96.4503	1.91369e-06	7.41637e-05
ENSMUSG00000070284.11	Gmppb	0.885467	3.57224	25.5463	0.00050011	0.00406249
ENSMUSG00000102691.2	Gm37780	0.885002	-1.1448	4.52304	0.0594164	0.133527
ENSMUSG00000117327.2	Gm6467	0.884688	-1.32894	5.28872	0.0443396	0.107782
ENSMUSG00000025007.14	Aldh18a1	0.884469	5.4836	82.2484	3.935e-06	0.000121381
ENSMUSG00000074656.13	Eif2s2	0.884334	6.58636	64.4647	1.15916e-05	0.000261446
ENSMUSG00000031984.9	2810004N23Rik	0.883273	4.4276	49.7434	3.53397e-05	0.000589622
ENSMUSG00000084131.2	Rpl3-ps2	0.882637	2.20808	18.0891	0.00169108	0.00985134
ENSMUSG00000021388.15	Aspn	0.882206	0.279322	13.9664	0.00388208	0.0180394
ENSMUSG00000025857.11	Dnaaf5	0.881998	3.29118	36.06	0.000132643	0.00153467
ENSMUSG00000046768.14	Rhoj	0.881955	3.75966	37.2453	0.000116524	0.00140646
ENSMUSG00000033960.7	Jcad	0.880724	4.43164	26.9605	0.000409204	0.00350428
ENSMUSG00000029723.17	Tsc22d4	0.880346	6.71924	47.6377	4.23942e-05	0.000669667
ENSMUSG00000097891.2	Gm3650	0.880206	-1.37673	4.79749	0.0533758	0.12362
ENSMUSG00000022724.16	Riox2	0.879815	3.88502	33.0305	0.000187741	0.0019929
ENSMUSG00000109284.2	B230311B06Rik	0.879612	-1.77437	4.31525	0.0645596	0.142072
ENSMUSG00000024927.9	Rela	0.879279	5.44675	45.0603	5.34769e-05	0.000789508
ENSMUSG00000026192.14	Atic	0.879086	6.01625	96.7918	1.88311e-06	7.36766e-05
ENSMUSG00000078154.4	Gm12184	0.878861	-0.90713	6.24819	0.0315228	0.0839933
ENSMUSG00000046675.8	Tmem251	0.878516	3.54397	48.2287	4.02556e-05	0.000647061
ENSMUSG00000021904.7	Sema3g	0.878306	2.72789	26.7834	0.000419431	0.0035768
ENSMUSG00000046722.15	Cdc42se1	0.878192	5.90274	57.6687	1.88046e-05	0.000376339
ENSMUSG00000033099.11	Nol12	0.877693	4.28083	61.9341	1.38045e-05	0.000299185
ENSMUSG00000006344.18	Ggt5	0.877014	-0.351562	8.61226	0.0149606	0.0488384
ENSMUSG00000104347.2	Gm37689	0.876871	-1.37869	3.2161	0.103242	0.201012
ENSMUSG00000044375.9	Pcare	0.87686	2.31368	26.7514	0.00042131	0.00358613
ENSMUSG00000016496.8	Cd274	0.876513	2.75182	37.1753	0.000117408	0.00140921
ENSMUSG00000118264.2	Rps15-ps3	0.875859	-1.05066	4.87387	0.0518311	0.120869
ENSMUSG00000040435.13	Ppp1r15a	0.87505	7.74156	25.1793	0.000527546	0.00423347
ENSMUSG00000024981.7	Acsl5	0.874908	5.78168	71.9937	7.12796e-06	0.000182356
ENSMUSG00000116762.2	Gm46560	0.874877	-1.8382	1.51884	0.246056	0.378192
ENSMUSG00000089640.2	Gm6397	0.873801	-0.775103	6.66995	0.0273462	0.0757329
ENSMUSG00000033016.17	Nfatc1	0.873752	1.57412	16.5917	0.00225046	0.0120831
ENSMUSG00000063888.8	Rpl7l1	0.873625	5.84172	67.9361	9.2089e-06	0.000220195
ENSMUSG00000033446.8	Lpar6	0.873422	1.89221	7.53686	0.0206895	0.0619803
ENSMUSG00000032508.9	Myd88	0.872696	4.18943	63.6574	1.22479e-05	0.000271891
ENSMUSG00000054079.13	Utp18	0.870019	4.724	52.9987	2.70075e-05	0.00048913
ENSMUSG00000113611.2	Gm47750	0.869999	-0.878307	4.63385	0.0568808	0.129491
ENSMUSG00000004044.10	Cavin1	0.869777	4.34215	28.3307	0.000339447	0.00305119
ENSMUSG00000056753.4	C330011M18Rik	0.869751	0.476285	11.3984	0.00707375	0.0281412
ENSMUSG00000095115.3	Itpripl2	0.868912	3.90759	31.9206	0.000214582	0.00219747
ENSMUSG00000023947.9	Nfkbie	0.86873	2.37357	20.9048	0.00102976	0.00686206
ENSMUSG00000050936.6	Gm42743	0.868641	-1.49164	4.39648	0.0624858	0.138528
ENSMUSG00000036752.5	Tubb4b	0.868509	7.86502	42.4331	6.85594e-05	0.000947425
ENSMUSG00000030538.16	Cib1	0.868123	3.54801	50.2136	3.39625e-05	0.000572962
ENSMUSG00000015143.16	Actn1	0.868071	5.35445	59.3942	1.65558e-05	0.000344134
ENSMUSG00000015027.12	Galns	0.868062	4.21783	89.3845	2.70383e-06	9.31421e-05
ENSMUSG00000004562.17	Arhgef40	0.868026	6.44147	49.2884	3.67365e-05	0.000604301
ENSMUSG00000019487.12	Trip10	0.867366	4.68194	39.9193	8.80274e-05	0.00114562
ENSMUSG00000029171.13	Pgm2	0.867244	4.39133	54.094	2.47498e-05	0.000461022
ENSMUSG00000043943.15	Naalad2	0.866975	-0.214304	8.64588	0.014815	0.0485549
ENSMUSG00000031078.16	Cttn	0.866063	7.78677	85.3412	3.33276e-06	0.000107329
ENSMUSG00000116174.2	Gm10362	0.865071	-0.474349	5.17891	0.0461853	0.110983
ENSMUSG00000075297.11	H60b	0.864821	-1.33079	3.59412	0.087299	0.177885
ENSMUSG00000049580.13	Tsku	0.864774	1.72968	29.6941	0.000283751	0.00268653
ENSMUSG00000083362.2	Gm8606	0.864555	-1.65046	2.83449	0.123247	0.22884
ENSMUSG00000081281.2	Rpl7-ps9	0.864383	1.41132	11.892	0.00626586	0.0257678
ENSMUSG00000083449.2	Gm13487	0.863822	-1.44188	5.01503	0.0491186	0.116067
ENSMUSG00000110631.2	Gm42047	0.863292	3.48629	9.15691	0.0127994	0.0434858
ENSMUSG00000046491.11	C1qtnf2	0.862806	-1.5984	3.54709	0.0891057	0.180521
ENSMUSG00000022443.18	Myh9	0.861465	6.70442	66.8996	9.85294e-06	0.000231658
ENSMUSG00000030785.9	Cox6a2	0.859776	-0.251846	11.2461	0.00734807	0.0288559
ENSMUSG00000031297.15	Slc7a3	0.859379	3.58997	53.7402	2.54533e-05	0.000470771
ENSMUSG00000047963.8	Stbd1	0.859199	2.73874	35.9207	0.00013471	0.00155352
ENSMUSG00000040711.9	Sh3pxd2b	0.858962	7.15026	45.068	5.34389e-05	0.000789508
ENSMUSG00000040838.11	Gm11639	0.858718	-1.29842	3.62115	0.0862814	0.176362
ENSMUSG00000020937.15	Plcd3	0.858217	4.41472	75.2579	5.85392e-06	0.000158158
ENSMUSG00000027248.14	Pdia3	0.858212	8.23767	61.7661	1.39686e-05	0.000301313
ENSMUSG00000028394.10	Pole3	0.858171	4.82541	56.1122	2.11547e-05	0.000410788
ENSMUSG00000044141.9	E130201H02Rik	0.857969	-0.884594	8.12362	0.0172868	0.0540994
ENSMUSG00000045915.16	Ccdc42	0.857682	-0.669809	8.32599	0.0162737	0.0518332
ENSMUSG00000026317.8	Cln8	0.857654	5.194	65.3271	1.09366e-05	0.000250691
ENSMUSG00000025403.6	Shmt2	0.857648	6.14114	116.966	7.89071e-07	4.22118e-05
ENSMUSG00000063931.15	Pepd	0.855556	5.24163	70.8306	7.66073e-06	0.000193017
ENSMUSG00000061778.11	Mospd2	0.854433	4.12212	24.2572	0.000604889	0.00468641
ENSMUSG00000066150.13	Slc31a1	0.854257	4.9129	58.8712	1.72015e-05	0.000354736
ENSMUSG00000039116.8	Adgrg6	0.85383	3.7354	17.3533	0.00194199	0.01091
ENSMUSG00000027356.9	Fermt1	0.853407	-1.34518	6.73291	0.0267822	0.074719
ENSMUSG00000098129.2	Gm27040	0.85289	-0.882274	5.66889	0.0386115	0.0973241
ENSMUSG00000068267.6	Cenpb	0.852687	6.92995	90.5487	2.54988e-06	8.97544e-05
ENSMUSG00000041895.16	Wipi1	0.852579	6.82874	23.2369	0.000706972	0.00524197
ENSMUSG00000044350.15	Lacc1	0.852538	0.97072	9.51359	0.0115878	0.0404975
ENSMUSG00000003355.8	Fkbp11	0.851756	2.27169	19.6754	0.00127098	0.00801404
ENSMUSG00000038387.10	Rras	0.851613	4.4326	30.5394	0.000254717	0.00247939
ENSMUSG00000033880.12	Lgals3bp	0.850558	5.3002	44.0222	5.89062e-05	0.000846435
ENSMUSG00000042549.11	Map2k3os	0.849631	0.959853	21.2223	0.000976682	0.00663404
ENSMUSG00000047786.13	Lix1	0.848924	2.2776	28.1969	0.000345595	0.00309277
ENSMUSG00000025869.12	Nop16	0.848824	4.30658	46.1187	4.85486e-05	0.000737584
ENSMUSG00000020641.17	Rsad2	0.848707	2.32317	9.90395	0.0104172	0.0373869
ENSMUSG00000063412.5	Gm10131	0.848186	-0.183528	9.52269	0.0115588	0.040427
ENSMUSG00000027479.15	Mapre1	0.84792	6.89896	39.6837	9.01735e-05	0.00116639
ENSMUSG00000062554.8	Gm12751	0.847733	-1.61904	3.3078	0.0990597	0.195364
ENSMUSG00000110070.2	Gm45619	0.847365	-1.16826	4.84332	0.0524422	0.121933
ENSMUSG00000026187.10	Xrcc5	0.847318	4.99711	58.6886	1.74341e-05	0.000358722
ENSMUSG00000032091.16	Tmprss4	0.846237	0.406358	13.3277	0.00447627	0.0200932
ENSMUSG00000062929.9	Cfl2	0.846128	6.08242	35.9109	0.000134857	0.00155352
ENSMUSG00000067878.14	Map7d3	0.845855	0.513255	10.6876	0.00847056	0.0320529
ENSMUSG00000044645.9	Gm7334	0.845597	0.0794476	5.97331	0.0346678	0.0900644
ENSMUSG00000071041.5	Impdh2-ps	0.845453	0.116799	9.28249	0.0123561	0.0423809
ENSMUSG00000038845.12	Phb	0.845207	6.30145	83.4799	3.6807e-06	0.000115484
ENSMUSG00000021226.8	Acot2	0.844662	3.13726	37.5076	0.000113282	0.00137685
ENSMUSG00000024369.17	Nelfe	0.844661	4.85234	60.4838	1.53016e-05	0.000324995
ENSMUSG00000061684.7	Rpl21-ps8	0.844411	1.24823	15.0678	0.00306534	0.0152223
ENSMUSG00000030555.17	Ttc23	0.84395	2.8035	20.1132	0.00117799	0.0075859
ENSMUSG00000023159.9	Psg29	0.843731	-1.29983	4.9886	0.0496129	0.116933
ENSMUSG00000082109.2	Rpl19-ps12	0.842174	-1.65074	1.81275	0.207977	0.33544
ENSMUSG00000036908.18	Unc93b1	0.842064	1.36863	21.135	0.000990936	0.00668617
ENSMUSG00000028671.17	Gale	0.841876	4.7939	53.2497	2.64689e-05	0.000481761
ENSMUSG00000078974.11	Sec61g	0.841833	4.95492	74.7845	6.02065e-06	0.000160539
ENSMUSG00000042293.9	Gm5617	0.841365	1.59016	18.9168	0.00145396	0.00881181
ENSMUSG00000028741.14	Mrto4	0.841069	4.8102	40.3927	8.38986e-05	0.00111047
ENSMUSG00000028798.17	Eif3i	0.841043	6.54152	121.354	6.65303e-07	3.83125e-05
ENSMUSG00000095159.3	Tubb4b-ps1	0.840526	2.65547	30.8684	0.00024439	0.00240991
ENSMUSG00000017929.14	B4galt5	0.840314	5.76574	70.6783	7.73399e-06	0.000194336
ENSMUSG00000021185.17	Dglucy	0.840163	4.27645	31.5488	0.000224588	0.00226845
ENSMUSG00000020548.11	1700086D15Rik	0.839713	-1.86422	1.48844	0.25052	0.382833
ENSMUSG00000083086.2	Gm15531	0.839421	-0.930288	6.99418	0.0245878	0.0702531
ENSMUSG00000034487.5	Poglut3	0.839393	2.7206	30.8093	0.000246207	0.00242261
ENSMUSG00000037465.11	Klf10	0.839019	5.36088	34.6157	0.000156063	0.00172907
ENSMUSG00000067547.7	Gm7666	0.838769	0.21235	9.74074	0.0108883	0.0386592
ENSMUSG00000028010.17	Gar1	0.838626	3.18708	45.1245	5.31613e-05	0.000786117
ENSMUSG00000054150.13	Syne3	0.838569	3.41153	25.0453	0.000538016	0.00429942
ENSMUSG00000074210.4	E130208F15Rik	0.838109	-1.85904	2.33253	0.157764	0.274266
ENSMUSG00000051557.16	Pusl1	0.837639	4.0807	23.0262	0.00073056	0.00538413
ENSMUSG00000083374.2	Gm11449	0.837314	-0.67205	4.81601	0.0529961	0.122927
ENSMUSG00000003190.13	Bcl2l12	0.836908	2.45833	15.0874	0.0030528	0.0151895
ENSMUSG00000029599.14	Ddx54	0.83681	6.28325	83.5249	3.6718e-06	0.000115403
ENSMUSG00000081431.2	Gm15483	0.836799	-1.25565	3.99472	0.0736243	0.156962
ENSMUSG00000082044.2	Snrpert	0.83637	0.91225	14.3898	0.00354029	0.0168424
ENSMUSG00000025408.16	Ddit3	0.836276	6.17705	64.6967	1.14109e-05	0.000258326
ENSMUSG00000059585.5	Ube2nl	0.836127	-2.10191	1.21083	0.297017	0.43402
ENSMUSG00000033752.8	Mnd1	0.836073	-0.571769	3.48464	0.0915777	0.184203
ENSMUSG00000114738.2	Gm41041	0.835848	-1.16505	3.73387	0.0821943	0.169792
ENSMUSG00000025014.14	Dntt	0.835668	-1.35622	2.42849	0.150285	0.265144
ENSMUSG00000028333.11	Anp32b	0.835647	6.2256	54.0145	2.49058e-05	0.000463455
ENSMUSG00000001380.8	Hars	0.835011	6.49027	89.9456	2.62828e-06	9.12268e-05
ENSMUSG00000031015.9	Swap70	0.834827	3.35167	33.8641	0.000170209	0.00184556
ENSMUSG00000050106.19	Tmc8	0.834615	-1.25547	6.34921	0.0304553	0.0819586
ENSMUSG00000033965.11	Slc16a2	0.834403	6.21792	35.5454	0.000140469	0.00159892
ENSMUSG00000042608.16	Stk40	0.834046	5.96499	123.794	6.06562e-07	3.5448e-05
ENSMUSG00000029594.13	Rbm19	0.833394	4.65053	58.9134	1.71484e-05	0.000354038
ENSMUSG00000005054.8	Cstb	0.832907	4.88183	79.5862	4.56068e-06	0.000132841
ENSMUSG00000062458.6	Gm8623	0.832062	-1.85946	2.98907	0.114599	0.216823
ENSMUSG00000016757.12	Ttll12	0.831261	5.07423	95.4267	2.00902e-06	7.65603e-05
ENSMUSG00000030340.17	Scnn1a	0.830808	1.84382	31.6219	0.000222577	0.00225686
ENSMUSG00000044147.9	Arf6	0.830566	5.81976	74.6505	6.06887e-06	0.000161589
ENSMUSG00000024998.18	Plce1	0.830526	6.2077	28.4321	0.00033488	0.00301607
ENSMUSG00000029878.7	Dbpht2	0.830523	1.9745	17.1375	0.00202389	0.0112151
ENSMUSG00000039195.5	Bbln	0.830156	5.1842	80.7013	4.28504e-06	0.000127658
ENSMUSG00000091898.9	Tnnc1	0.829995	1.15543	11.4678	0.00695295	0.027746
ENSMUSG00000032026.8	Rexo2	0.829331	5.37191	86.3959	3.15313e-06	0.000103179
ENSMUSG00000061353.12	Cxcl12	0.828866	4.64309	26.6827	0.000425381	0.00360903
ENSMUSG00000019823.18	Mical1	0.828131	3.91642	19.1625	0.00139142	0.00855317
ENSMUSG00000025612.6	Bach1	0.827984	4.56379	37.8437	0.000109284	0.00134359
ENSMUSG00000037447.17	Arid5a	0.827826	5.06965	74.181	6.24152e-06	0.000165224
ENSMUSG00000049699.5	Ucn2	0.827196	-0.183492	4.73037	0.0547803	0.125616
ENSMUSG00000108634.2	Gm38534	0.827041	-0.747045	6.7852	0.0263245	0.0738199
ENSMUSG00000021408.16	Ripk1	0.827039	3.9544	28.6486	0.000325367	0.00295659
ENSMUSG00000110617.2	Gm5910	0.826911	0.620732	8.23984	0.0166959	0.052792
ENSMUSG00000029552.20	Tes	0.825877	4.22137	37.7246	0.000110681	0.00135514
ENSMUSG00000055912.9	Tmem150a	0.825362	4.12915	19.5867	0.00129087	0.00811707
ENSMUSG00000084345.4	Rpl17-ps4	0.825304	-0.0504761	6.8184	0.0260388	0.0732209
ENSMUSG00000022503.11	Nubp1	0.82468	4.32054	29.0816	0.000307297	0.00285479
ENSMUSG00000033191.15	Tie1	0.824567	-1.73242	3.77107	0.080899	0.167975
ENSMUSG00000031788.15	Kifc3	0.824255	5.17724	90.1478	2.60168e-06	9.1201e-05
ENSMUSG00000057541.15	Pus7	0.823779	4.08391	21.0261	0.00100908	0.00676863
ENSMUSG00000048376.7	F2r	0.823308	3.87829	30.984	0.000240882	0.0023856
ENSMUSG00000031838.11	Ifi30	0.82299	3.12514	46.5502	4.66972e-05	0.000719151
ENSMUSG00000010025.20	Aldh3a2	0.821101	6.8718	49.2473	3.6866e-05	0.000605343
ENSMUSG00000087119.5	Atg4a-ps	0.821042	-1.5067	3.9584	0.0747485	0.158509
ENSMUSG00000010122.15	Slc47a1	0.819374	1.5614	14.9832	0.0031202	0.0154423
ENSMUSG00000031861.17	Lpar2	0.819359	1.60141	18.7878	0.00148813	0.00898085
ENSMUSG00000026509.16	Capn2	0.819152	6.54361	42.1488	7.04814e-05	0.000966537
ENSMUSG00000023262.14	Acy1	0.818723	4.01696	48.9776	3.7729e-05	0.000615645
ENSMUSG00000058809.9	Hspd1-ps3	0.818342	3.43031	31.429	0.000227929	0.00229207
ENSMUSG00000074480.5	Mex3a	0.81764	2.90422	21.1352	0.000990901	0.00668617
ENSMUSG00000089803.4	Gm10171	0.817575	-1.02795	7.26125	0.022567	0.0661177
ENSMUSG00000032554.16	Trf	0.816992	7.63231	37.7292	0.000110627	0.00135514
ENSMUSG00000022557.12	Bop1	0.816959	5.79603	60.6617	1.51078e-05	0.000322464
ENSMUSG00000024875.6	Yif1a	0.816395	4.51038	63.8432	1.2093e-05	0.000269762
ENSMUSG00000081729.2	Hspa9-ps1	0.816383	-0.0820352	7.77661	0.0192088	0.0586491
ENSMUSG00000045934.16	Mtmr11	0.816296	4.86084	43.9088	5.95382e-05	0.000852521
ENSMUSG00000002297.17	Dbf4	0.816139	1.55462	16.9904	0.00208215	0.0114478
ENSMUSG00000085682.3	Gm14267	0.81551	-0.460041	7.1337	0.0235059	0.0680331
ENSMUSG00000020902.13	Ntn1	0.815403	-0.0736864	7.724	0.0195224	0.0593787
ENSMUSG00000074272.11	Ceacam1	0.815287	-1.81945	2.43292	0.149952	0.264862
ENSMUSG00000018171.10	Vmp1	0.815064	6.32779	41.8796	7.23612e-05	0.000987784
ENSMUSG00000050549.9	Fam241a	0.814928	-0.27776	6.45053	0.0294285	0.0798912
ENSMUSG00000028680.15	Plk3	0.81463	4.1892	20.2863	0.00114349	0.00743571
ENSMUSG00000022471.15	Xrcc6	0.813763	4.92371	46.0793	4.87221e-05	0.000738381
ENSMUSG00000049858.9	Suox	0.813319	3.8997	55.8745	2.15439e-05	0.000417018
ENSMUSG00000053012.18	Krcc1	0.812318	3.70487	14.5792	0.00339914	0.0163753
ENSMUSG00000029781.8	Fkbp9	0.812203	5.82541	44.2331	5.77514e-05	0.000832457
ENSMUSG00000022407.11	Adsl	0.811783	5.82969	74.8911	5.98262e-06	0.000160129
ENSMUSG00000026814.17	Eng	0.811403	1.41249	16.7474	0.00218284	0.0118097
ENSMUSG00000048636.8	A730049H05Rik	0.810796	-0.787872	5.17362	0.0462765	0.111088
ENSMUSG00000052825.7	Gm9892	0.81054	1.188	17.3364	0.00194826	0.0109391
ENSMUSG00000083270.2	Gm13498	0.809881	2.14676	19.5957	0.00128884	0.00810988
ENSMUSG00000017344.5	Vtn	0.809507	4.54892	44.3413	5.71697e-05	0.000827987
ENSMUSG00000034453.9	Polr3b	0.809138	5.04619	58.3049	1.79351e-05	0.00036574
ENSMUSG00000027887.12	Sypl2	0.809092	-0.399581	5.94823	0.0349735	0.0905729
ENSMUSG00000053110.14	Yap1	0.808612	5.34107	31.4885	0.000226262	0.00228158
ENSMUSG00000059412.8	Fxyd2	0.808398	0.70212	12.9477	0.00488207	0.0213694
ENSMUSG00000062683.12	Atp5g2	0.807577	5.85618	111.873	9.69276e-07	4.84975e-05
ENSMUSG00000108950.2	9130015G15Rik	0.806784	-1.81793	3.81074	0.0795453	0.165911
ENSMUSG00000023004.9	Tuba1b	0.806696	7.80139	46.5362	4.67557e-05	0.000719151
ENSMUSG00000067161.7	Gm5560	0.806668	0.00727574	9.54525	0.0114871	0.0402534
ENSMUSG00000087179.9	5730471H19Rik	0.80628	1.63517	17.9523	0.00173464	0.0100507
ENSMUSG00000046027.18	Stard5	0.80601	2.86529	38.4229	0.000102785	0.00128689
ENSMUSG00000049751.7	Rpl36al	0.805931	-0.954542	6.75441	0.0265928	0.0743546
ENSMUSG00000035960.15	Apex1	0.805858	5.18349	73.1878	6.62657e-06	0.000173085
ENSMUSG00000035049.5	Rrp12	0.805632	5.13196	44.5675	5.59759e-05	0.000815215
ENSMUSG00000023206.17	Il15ra	0.805264	-0.31826	6.52859	0.0286663	0.0783216
ENSMUSG00000040532.15	Abhd11	0.804289	4.64138	38.2183	0.000105027	0.00130691
ENSMUSG00000091639.3	Gm3756	0.80426	-0.604754	4.95712	0.0502098	0.118036
ENSMUSG00000023078.7	Cxcl13	0.804247	1.66876	19.8634	0.00122999	0.00785435
ENSMUSG00000037216.6	Lipt1	0.804047	1.31293	19.2275	0.00137541	0.00849103
ENSMUSG00000004665.11	Cnn2	0.803981	2.50991	19.7068	0.00126403	0.0079893
ENSMUSG00000060096.6	Amd-ps3	0.803209	-0.828329	4.95455	0.0502589	0.118106
ENSMUSG00000071637.6	Cebpd	0.803194	7.26978	13.2449	0.00456109	0.020369
ENSMUSG00000024048.16	Myl12a	0.803111	4.22675	24.2092	0.000609282	0.00471376
ENSMUSG00000005732.15	Ranbp1	0.802417	4.5532	35.3933	0.000142888	0.00161639
ENSMUSG00000038943.17	Prc1	0.802172	0.502969	8.66346	0.0147395	0.0483875
ENSMUSG00000041995.9	Zbed3	0.801398	3.65156	58.2798	1.79686e-05	0.000366016
ENSMUSG00000035704.18	Alg8	0.800847	2.74682	27.6291	0.000373211	0.00326797
ENSMUSG00000112239.2	Gm17823	0.800595	0.615065	14.5246	0.00343912	0.0165157
ENSMUSG00000074037.4	Mc1r	0.799954	-1.3757	5.54995	0.0403004	0.100364
ENSMUSG00000072692.8	Rpl37rt	0.799444	2.46126	36.3198	0.000128893	0.00150172
ENSMUSG00000034006.18	Slc66a2	0.79944	3.76974	42.5833	6.75695e-05	0.000937771
ENSMUSG00000076431.5	Sox4	0.799184	6.51324	28.3059	0.000340579	0.00305685
ENSMUSG00000058586.13	Serhl	0.798925	2.81443	15.8245	0.00262284	0.0135413
ENSMUSG00000050035.8	Fhl4	0.798278	-0.282149	8.95037	0.0135714	0.0454332
ENSMUSG00000030095.11	Tmem43	0.797986	5.95699	75.0339	5.9321e-06	0.000159574
ENSMUSG00000042644.10	Itpr3	0.797795	2.99122	35.4476	0.000142019	0.00161002
ENSMUSG00000116561.2	Gm18335	0.797615	-0.380856	8.50652	0.0154301	0.0499553
ENSMUSG00000033730.5	Egr3	0.79747	5.65563	12.5196	0.00539365	0.02303
ENSMUSG00000084274.3	Ptma-ps2	0.797304	-0.134391	10.8944	0.00803225	0.0308538
ENSMUSG00000071341.5	Egr4	0.797164	6.61419	10.6133	0.00863505	0.0325877
ENSMUSG00000097401.2	Gm26744	0.796992	-0.787668	5.42601	0.0421579	0.103817
ENSMUSG00000001424.15	Snd1	0.796762	7.07296	86.6713	3.10816e-06	0.000102467
ENSMUSG00000019892.14	Lrriq1	0.796197	-0.548875	5.53832	0.0404704	0.100692
ENSMUSG00000026072.13	Il1r1	0.796091	3.65916	30.8778	0.000244103	0.00240838
ENSMUSG00000048120.17	Entpd1	0.795678	-0.407558	5.46554	0.0415542	0.102676
ENSMUSG00000046909.10	Tefm	0.795222	1.9709	20.8026	0.00104758	0.00695045
ENSMUSG00000031807.11	Pgls	0.795027	5.30045	97.3555	1.83389e-06	7.2925e-05
ENSMUSG00000028270.13	Gbp2	0.794214	3.51146	15.1841	0.0029918	0.0149729
ENSMUSG00000089662.2	Gm14057	0.794024	-1.42445	5.55511	0.0402254	0.100218
ENSMUSG00000021457.15	Syk	0.793999	-0.613337	5.28458	0.0444076	0.107904
ENSMUSG00000083879.5	Gm14038	0.79389	-1.42244	5.22735	0.0453597	0.10965
ENSMUSG00000026866.17	Kynu	0.793547	-0.645222	6.40999	0.0298342	0.0807288
ENSMUSG00000032220.11	Myo1e	0.792997	4.65212	42.8756	6.56923e-05	0.000915189
ENSMUSG00000018697.15	Aatf	0.792933	4.25346	51.4885	3.05404e-05	0.000533567
ENSMUSG00000024516.14	Sec11c	0.792898	5.59662	56.9669	1.98232e-05	0.00039116
ENSMUSG00000029718.15	Pcolce	0.792625	1.79285	15.0447	0.00308022	0.0152692
ENSMUSG00000039640.8	Mrpl12	0.792584	5.35558	100.041	1.61957e-06	6.73298e-05
ENSMUSG00000043895.7	S1pr2	0.792397	3.37248	22.0845	0.000848309	0.00598198
ENSMUSG00000032604.17	Qars	0.792348	6.33284	55.7345	2.17772e-05	0.00042088
ENSMUSG00000021116.11	Eif2s1	0.792242	5.53827	70.6776	7.73436e-06	0.000194336
ENSMUSG00000056310.15	Tyw1	0.792102	4.86217	54.2012	2.45413e-05	0.000458538
ENSMUSG00000057561.11	Eif1a	0.791271	5.23601	40.7034	8.13155e-05	0.00108019
ENSMUSG00000032228.17	Tcf12	0.791107	6.49327	49.2126	3.69755e-05	0.000606597
ENSMUSG00000114993.2	Gm6363	0.790817	-0.705118	7.23348	0.0227674	0.066485
ENSMUSG00000019577.7	Pdk4	0.790719	0.430202	10.4829	0.00893318	0.0334368
ENSMUSG00000082487.2	Gm11628	0.790713	-1.47458	4.86904	0.0519271	0.121022
ENSMUSG00000087082.2	Gm15423	0.790603	-0.922091	3.88936	0.0769451	0.162003
ENSMUSG00000026429.10	Ube2t	0.789884	-0.182885	7.12816	0.0235477	0.0680896
ENSMUSG00000027613.16	Eif6	0.789648	5.96752	83.8764	3.60306e-06	0.000113437
ENSMUSG00000031948.15	Kars	0.789028	6.86419	81.6549	4.06507e-06	0.000123672
ENSMUSG00000032431.7	Crtap	0.788726	3.91358	42.1479	7.04877e-05	0.000966537
ENSMUSG00000037679.10	Inf2	0.7885	7.32868	42.0907	7.08821e-05	0.000971218
ENSMUSG00000116564.2	Riok2	0.788386	5.00444	50.3148	3.36745e-05	0.000569291
ENSMUSG00000029136.10	Rbks	0.788288	1.1783	20.3666	0.00112789	0.00735784
ENSMUSG00000074896.4	Ifit3	0.787704	4.74586	28.597	0.000327604	0.00296881
ENSMUSG00000059013.13	Sh2d3c	0.78755	4.9341	52.8151	2.74097e-05	0.000494457
ENSMUSG00000034024.9	Cct2	0.786467	7.65698	49.3784	3.64552e-05	0.000602927
ENSMUSG00000035559.10	Mpv17l2	0.786445	4.15709	43.2999	6.30764e-05	0.000885947
ENSMUSG00000022241.7	Tars	0.78614	6.06908	75.3561	5.82006e-06	0.000158106
ENSMUSG00000030512.14	Snrpa1	0.785506	4.28257	47.4551	4.30823e-05	0.000678259
ENSMUSG00000013629.17	Cad	0.785202	6.28651	72.5729	6.87927e-06	0.000178237
ENSMUSG00000026074.16	Map4k4	0.784639	7.21115	32.1829	0.000207841	0.00214841
ENSMUSG00000023873.14	1700010I14Rik	0.78402	-0.0449745	8.58711	0.0150707	0.0490959
ENSMUSG00000027832.6	Ptx3	0.78393	2.75245	31.2476	0.000233106	0.00233386
ENSMUSG00000004885.6	Crabp2	0.783729	2.0438	17.1788	0.00200791	0.0111637
ENSMUSG00000115312.2	Gm8518	0.783613	-1.04009	6.56313	0.0283367	0.0777464
ENSMUSG00000011114.19	Tbrg1	0.78323	6.11319	86.1007	3.2022e-06	0.000104225
ENSMUSG00000020553.9	Pctp	0.782926	1.80229	16.3661	0.00235291	0.012497
ENSMUSG00000021417.16	Eci2	0.78221	4.98635	44.0894	5.85352e-05	0.000843091
ENSMUSG00000015652.10	Steap1	0.780853	0.853997	12.7327	0.00513125	0.0222103
ENSMUSG00000026095.16	Asnsd1	0.78016	0.769584	9.72142	0.0109458	0.0388175
ENSMUSG00000031578.6	Mak16	0.779293	4.90844	52.6175	2.78508e-05	0.000499458
ENSMUSG00000024683.7	Mrpl16	0.778598	4.10911	46.9769	4.49491e-05	0.000697378
ENSMUSG00000024256.8	Adcyap1	0.778149	3.59606	12.7068	0.00516229	0.022313
ENSMUSG00000081378.2	Rps13-ps4	0.778026	-0.27241	3.58095	0.0878004	0.178601
ENSMUSG00000027454.11	Gins1	0.777882	0.139286	9.2516	0.0124634	0.0426851
ENSMUSG00000035069.4	Oma1	0.777363	2.78963	36.4444	0.000127138	0.00149173
ENSMUSG00000030898.16	Cckbr	0.776516	0.0562475	5.63682	0.0390582	0.0980449
ENSMUSG00000097503.3	3110045C21Rik	0.776397	-1.54321	4.09837	0.0705294	0.152119
ENSMUSG00000035783.10	Acta2	0.776365	3.00814	16.4559	0.00231147	0.0123108
ENSMUSG00000032714.7	Syde1	0.776099	5.00668	47.4677	4.30343e-05	0.000678259
ENSMUSG00000118087.2	4833438C02Rik	0.77579	1.02279	11.25	0.00734092	0.0288464
ENSMUSG00000029605.17	Oas1b	0.775484	1.13283	14.9514	0.00314115	0.0154957
ENSMUSG00000027435.9	Cd93	0.774862	-0.877519	5.12351	0.0471522	0.112672
ENSMUSG00000028465.17	Tln1	0.774587	6.69601	80.5013	4.33298e-06	0.000128667
ENSMUSG00000073779.8	Lrp8os2	0.774582	-0.0521993	3.42189	0.0941485	0.18803
ENSMUSG00000097803.2	Rpl31-ps16	0.774498	-0.592804	5.7299	0.0377789	0.0958125
ENSMUSG00000033327.19	Tnxb	0.774412	5.77383	57.8424	1.85623e-05	0.000373534
ENSMUSG00000058922.8	Gm10052	0.774379	3.80203	47.042	4.46892e-05	0.000694524
ENSMUSG00000031461.5	Myom2	0.773893	-1.48746	2.96483	0.115903	0.218752
ENSMUSG00000040043.18	Rbms2	0.773703	4.22222	46.6203	4.64046e-05	0.000716314
ENSMUSG00000021131.15	Erh	0.773519	5.11866	44.6186	5.57103e-05	0.000812641
ENSMUSG00000025503.6	Taldo1	0.773468	6.79241	72.2013	7.03758e-06	0.000181568
ENSMUSG00000096157.3	Gm5472	0.773348	-1.21368	5.04024	0.0486528	0.115235
ENSMUSG00000067608.6	Pcna-ps2	0.772595	2.11463	25.6897	0.000489853	0.00399661
ENSMUSG00000028946.8	Hes3	0.772496	-1.29751	5.22376	0.0454202	0.109752
ENSMUSG00000047757.18	Fancb	0.771758	0.968605	11.3628	0.00713669	0.0283054
ENSMUSG00000081176.2	H3f3a-ps2	0.771445	-0.571472	7.5795	0.0204163	0.0614234
ENSMUSG00000007050.18	Lsm2	0.771073	3.37397	45.5001	5.13594e-05	0.000768794
ENSMUSG00000020736.13	Nt5c	0.770446	3.94754	35.3801	0.000143101	0.00161699
ENSMUSG00000032041.16	Tirap	0.769676	2.93151	31.6619	0.000221486	0.00224915
ENSMUSG00000022350.8	Washc5	0.768996	6.0519	62.0316	1.37103e-05	0.000297496
ENSMUSG00000113651.2	Gm4900	0.768717	0.126243	6.14417	0.0326702	0.0861852
ENSMUSG00000081740.4	Gm14279	0.768463	-1.01239	5.9012	0.0355557	0.091668
ENSMUSG00000039208.16	Metrnl	0.76837	1.46366	19.0675	0.0014152	0.00864623
ENSMUSG00000074182.9	Znhit6	0.768245	4.69545	57.367	1.92347e-05	0.000382852
ENSMUSG00000005952.16	Trpv1	0.767685	-1.16937	2.81695	0.12428	0.230227
ENSMUSG00000106651.2	Gm42608	0.767678	-1.65841	1.60465	0.234026	0.364542
ENSMUSG00000021193.11	Pitrm1	0.767543	5.91424	50.8527	3.21926e-05	0.000552927
ENSMUSG00000028955.4	Vamp3	0.767485	4.98712	20.8143	0.00104552	0.00694178
ENSMUSG00000082163.3	Gm14276	0.767174	-0.469273	9.02767	0.013276	0.0446324
ENSMUSG00000023988.9	Bysl	0.767071	4.66318	47.1143	4.44028e-05	0.000691247
ENSMUSG00000097649.3	Gm10561	0.767033	0.0855452	9.6309	0.01122	0.0395394
ENSMUSG00000020256.15	Aldh1l2	0.76667	3.14338	14.6696	0.00333422	0.0161305
ENSMUSG00000072387.4	Gm10356	0.766435	-1.8374	3.56376	0.08846	0.17959
ENSMUSG00000042354.8	Gnl3	0.766107	5.16297	21.9446	0.000867693	0.00607884
ENSMUSG00000021895.11	Arhgef3	0.766024	3.33115	37.6576	0.000111476	0.00136123
ENSMUSG00000081700.2	Atp5k-ps2	0.765821	-1.59972	3.48188	0.0916889	0.184386
ENSMUSG00000085982.2	9530051G07Rik	0.764806	0.984696	9.70831	0.010985	0.0389188
ENSMUSG00000111817.2	Gm47154	0.764592	-0.730346	4.98764	0.049631	0.116933
ENSMUSG00000006221.8	Hspb7	0.764566	-1.77513	4.07059	0.0713427	0.153431
ENSMUSG00000085169.3	Gm10785	0.764438	-0.876777	5.36153	0.0431658	0.105659
ENSMUSG00000022676.8	Snai2	0.764203	-0.461931	4.76626	0.0540237	0.124553
ENSMUSG00000062127.12	Cttnbp2nl	0.764182	5.13948	41.1026	7.8134e-05	0.00104859
ENSMUSG00000029759.10	Pon3	0.763953	-0.383624	4.90756	0.0511673	0.119779
ENSMUSG00000032578.8	Cish	0.763879	3.45247	41.4074	7.58063e-05	0.0010226
ENSMUSG00000114547.2	Gm3226	0.763852	1.59316	16.2257	0.00241955	0.0127583
ENSMUSG00000089854.3	Gm16133	0.762798	-1.13129	4.16483	0.0686298	0.148813
ENSMUSG00000022962.16	Gart	0.76239	6.12393	63.78	1.21454e-05	0.000270273
ENSMUSG00000085401.3	Slc39a1-ps	0.761346	-1.43993	4.54257	0.0589596	0.132783
ENSMUSG00000098050.2	Gm5345	0.761147	1.10819	15.8344	0.00261761	0.013522
ENSMUSG00000084013.2	Gm14270	0.759717	1.15308	15.7399	0.00266829	0.013714
ENSMUSG00000073775.5	Kti12	0.759622	3.30753	36.8876	0.000121127	0.00144061
ENSMUSG00000028587.19	Orc1	0.758648	-1.49076	3.36113	0.0967249	0.191918
ENSMUSG00000058126.8	Tpm3-rs7	0.758118	0.868151	13.598	0.00421234	0.0192275
ENSMUSG00000025745.13	Hadha	0.75778	6.11298	56.3241	2.08148e-05	0.000405912
ENSMUSG00000078377.6	Gm4294	0.756847	-1.18226	4.15196	0.0689927	0.149404
ENSMUSG00000053007.10	Creb5	0.756623	3.18761	24.9332	0.000546965	0.00434019
ENSMUSG00000043483.5	Gm6863	0.75637	3.50752	41.3123	7.65235e-05	0.00103076
ENSMUSG00000025809.16	Itgb1	0.756146	6.32852	40.1076	8.63567e-05	0.00112993
ENSMUSG00000027133.4	Nop10	0.755645	4.40065	62.4843	1.3283e-05	0.000289597
ENSMUSG00000061315.15	Naca	0.755489	7.80044	57.5756	1.8936e-05	0.00037773
ENSMUSG00000091553.2	Serpina3e-ps	0.754993	-1.1002	4.16348	0.0686677	0.148841
ENSMUSG00000027995.11	Tlr2	0.754859	0.286582	6.08089	0.0333932	0.0876241
ENSMUSG00000037868.16	Egr2	0.754377	5.26851	11.94	0.00619345	0.0255735
ENSMUSG00000079471.5	Mymx	0.753542	-0.986552	4.56254	0.058497	0.131965
ENSMUSG00000030199.17	Etv6	0.75341	5.06136	73.6878	6.42926e-06	0.000168834
ENSMUSG00000068011.5	Mkrn2os	0.752976	-1.5945	2.26775	0.163087	0.280561
ENSMUSG00000001134.10	Uxt	0.752575	2.7214	22.9536	0.000738907	0.00542379
ENSMUSG00000027287.15	Snap23	0.752479	4.01304	30.8866	0.000243834	0.00240702
ENSMUSG00000113749.2	Mrto4-ps1	0.751967	-0.273242	8.55853	0.015197	0.0494192
ENSMUSG00000030782.18	Tgfb1i1	0.751608	3.35527	37.3269	0.000115505	0.00139937
ENSMUSG00000034424.6	Gcsh	0.751542	5.67092	36.0236	0.000133179	0.00153892
ENSMUSG00000020143.16	Dock2	0.751176	0.613543	14.0869	0.00378087	0.0177018
ENSMUSG00000053647.5	Gper1	0.750038	0.580256	8.103	0.0173943	0.0543242
ENSMUSG00000090516.2	Rps11-ps1	0.749328	-0.884378	5.65268	0.0388365	0.0977297
ENSMUSG00000019558.15	Slc6a8	0.749182	7.41975	96.8649	1.87664e-06	7.36766e-05
ENSMUSG00000026377.13	Nifk	0.748983	4.9791	40.1926	8.56152e-05	0.00112586
ENSMUSG00000021939.9	Ctsb	0.748721	9.68234	40.3613	8.41656e-05	0.0011124
ENSMUSG00000073676.5	Hspe1	0.748212	6.38613	37.939	0.000108182	0.00133436
ENSMUSG00000078853.9	Igtp	0.748184	3.61841	44.3608	5.70657e-05	0.000827136
ENSMUSG00000028885.9	Smpdl3b	0.747972	-0.0738774	5.3483	0.0433763	0.106032
ENSMUSG00000079297.5	Gm2223	0.747591	2.59995	24.0273	0.000626255	0.00480512
ENSMUSG00000031570.18	Plpp5	0.746655	3.96983	40.5982	8.2179e-05	0.00109008
ENSMUSG00000117648.2	Gm32282	0.74653	-1.1824	5.38415	0.042809	0.105038
ENSMUSG00000049553.12	Polr1a	0.746202	5.48291	61.3084	1.44278e-05	0.000309032
ENSMUSG00000076441.10	Ass1	0.746182	7.39165	57.9049	1.84761e-05	0.000372208
ENSMUSG00000009551.3	6330409D20Rik	0.745817	1.21048	8.76066	0.0143306	0.0473595
ENSMUSG00000004270.14	Lpcat3	0.745453	4.17961	28.4406	0.0003345	0.00301412
ENSMUSG00000082838.2	Gm14519	0.745346	-1.56121	3.91104	0.0762468	0.160884
ENSMUSG00000003814.9	Calr	0.745328	9.0864	49.4863	3.61208e-05	0.00059848
ENSMUSG00000000001.5	Gnai3	0.745249	5.7394	34.9794	0.000149726	0.00167408
ENSMUSG00000097760.3	6030442K20Rik	0.74517	-0.476578	6.21116	0.0319255	0.0847087
ENSMUSG00000019579.14	Mydgf	0.745038	5.52425	69.7534	8.19738e-06	0.000203082
ENSMUSG00000027944.14	Hax1	0.74477	5.26067	89.0386	2.7517e-06	9.40532e-05
ENSMUSG00000028868.14	Wasf2	0.744002	4.93513	45.8124	4.99166e-05	0.000750884
ENSMUSG00000022476.9	Polr3h	0.743585	5.36365	71.0827	7.54133e-06	0.000190797
ENSMUSG00000037393.3	Nmur2	0.74307	-1.79622	2.66624	0.133627	0.242804
ENSMUSG00000027171.11	Prrg4	0.742509	0.868583	5.2619	0.044782	0.108612
ENSMUSG00000049760.7	Micos13	0.742043	4.78801	49.7281	3.53856e-05	0.000589622
ENSMUSG00000022125.8	Cln5	0.741973	4.3393	31.2949	0.000231742	0.00232403
ENSMUSG00000006378.16	Gcat	0.741924	1.02917	17.9726	0.0017281	0.0100315
ENSMUSG00000082045.5	Gm11585	0.741837	-0.101283	8.76182	0.0143258	0.0473522
ENSMUSG00000018821.4	Avpi1	0.741749	3.86293	32.9522	0.000189497	0.00200595
ENSMUSG00000028556.16	Dock7	0.741708	6.95352	38.1341	0.000105965	0.001315
ENSMUSG00000050295.5	Foxc1	0.741629	-0.209233	7.10546	0.0237201	0.0684475
ENSMUSG00000083567.4	Gm11451	0.740405	-0.341195	6.7831	0.0263426	0.0738378
ENSMUSG00000051367.9	Six1	0.740366	-1.27197	2.63217	0.135863	0.245939
ENSMUSG00000091625.9	Lsm5	0.739384	2.15461	23.3076	0.000699256	0.00520162
ENSMUSG00000049327.18	Kmt5a	0.739012	4.43429	43.815	6.00679e-05	0.000856401
ENSMUSG00000073771.12	Btbd19	0.738785	1.2462	15.931	0.00256694	0.0133169
ENSMUSG00000020334.7	Slc22a4	0.737781	2.11925	14.7187	0.00329956	0.0160095
ENSMUSG00000082002.2	Gm6568	0.737769	0.283358	5.20249	0.0457811	0.110327
ENSMUSG00000026234.13	Ncl	0.737453	9.15762	38.2033	0.000105193	0.00130808
ENSMUSG00000021927.8	Hnrnpa1l2-ps2	0.737081	-0.203792	6.34397	0.0305095	0.0820344
ENSMUSG00000031843.3	Mphosph6	0.736906	4.54645	24.9145	0.000548473	0.00434127
ENSMUSG00000029761.17	Cald1	0.736301	5.69744	41.2454	7.70325e-05	0.00103533
ENSMUSG00000031502.12	Col4a1	0.735833	5.72677	27.0112	0.000406332	0.0034895
ENSMUSG00000024366.9	Gfra3	0.735136	-1.55785	3.06891	0.110433	0.211567
ENSMUSG00000116936.2	Bod1-ps	0.735095	-0.832532	5.81464	0.0366584	0.0937447
ENSMUSG00000082035.2	Rpl17-ps8	0.735028	-1.22864	2.66653	0.133608	0.242794
ENSMUSG00000020163.13	Uqcr11	0.73419	5.44968	73.5786	6.47175e-06	0.000169358
ENSMUSG00000090553.9	Snrpe	0.733571	4.45259	30.4108	0.000258897	0.00250436
ENSMUSG00000061024.9	Rrs1	0.733378	4.67324	53.0019	2.70007e-05	0.00048913
ENSMUSG00000030879.11	Mrpl17	0.732963	5.03767	68.2244	9.03884e-06	0.000217265
ENSMUSG00000041438.9	Utp4	0.73286	4.66342	68.6168	8.81336e-06	0.000215527
ENSMUSG00000022234.16	Cct5	0.732796	7.85058	62.961	1.28502e-05	0.000281503
ENSMUSG00000049892.8	Rasd1	0.732755	3.53429	20.5067	0.0011013	0.00722301
ENSMUSG00000037960.12	Card19	0.731901	3.35716	34.1263	0.000165105	0.00180998
ENSMUSG00000022336.4	Eif3e	0.731743	6.41983	53.0192	2.6963e-05	0.00048913
ENSMUSG00000023944.15	Hsp90ab1	0.731743	10.8411	32.4145	0.000202104	0.00210769
ENSMUSG00000048440.17	Cyp4f16	0.730731	4.27633	55.3814	2.2379e-05	0.000428036
ENSMUSG00000055320.19	Tead1	0.730677	5.6356	34.2054	0.000163602	0.00179844
ENSMUSG00000027860.16	Vangl1	0.730133	2.55564	21.508	0.000931708	0.0064137
ENSMUSG00000024033.11	Rsph1	0.730042	-0.725391	3.88557	0.0770681	0.162168
ENSMUSG00000047547.15	Cltb	0.729457	7.76337	83.3092	3.71474e-06	0.000116154
ENSMUSG00000023348.12	Trip6	0.728731	5.54342	26.52	0.000435212	0.00367031
ENSMUSG00000109455.2	Gm44710	0.728347	-0.999329	5.01622	0.0490965	0.11606
ENSMUSG00000075327.11	Zbtb2	0.728219	4.16855	24.0712	0.000622112	0.00478741
ENSMUSG00000021585.11	Cast	0.727896	5.01168	31.9734	0.000213202	0.00218944
ENSMUSG00000036918.17	Ttc7	0.727059	4.24006	39.726	8.97839e-05	0.00116395
ENSMUSG00000043866.12	Taf10	0.727034	5.58401	68.9339	8.6361e-06	0.000212327
ENSMUSG00000064871.3	Snord58b	0.726421	-1.1033	2.0392	0.183845	0.306191
ENSMUSG00000085566.2	A730017L22Rik	0.725751	2.73091	22.1463	0.000839911	0.00594339
ENSMUSG00000038521.18	C1s1	0.725696	1.96442	22.2299	0.000828709	0.00589605
ENSMUSG00000096917.3	2500002B13Rik	0.725168	-0.546487	7.14776	0.0234001	0.0677913
ENSMUSG00000058173.13	Smco4	0.725035	0.0478443	9.58278	0.0113691	0.0399624
ENSMUSG00000056749.8	Nfil3	0.72404	5.54208	39.4493	9.23707e-05	0.00118822
ENSMUSG00000017999.17	Ddx27	0.72401	5.52273	30.5618	0.000253999	0.00247531
ENSMUSG00000003161.16	Sri	0.723833	5.39362	40.3272	8.44563e-05	0.00111543
ENSMUSG00000092086.3	Gm6793	0.723782	-0.122055	2.62029	0.136655	0.246834
ENSMUSG00000032300.8	1700017B05Rik	0.723712	3.62414	31.5836	0.000223627	0.00226497
ENSMUSG00000063458.14	Lrmda	0.723477	1.12827	14.3445	0.00357501	0.0169899
ENSMUSG00000090291.4	Lrrc10b	0.723457	1.37889	15.5206	0.00279063	0.0141834
ENSMUSG00000050244.10	Heatr1	0.723169	5.04094	45.4198	5.17386e-05	0.000771944
ENSMUSG00000020650.16	Bcap29	0.723117	4.19929	20.8667	0.00103635	0.00689094
ENSMUSG00000065353.3	Snora73b	0.723021	-0.92745	2.86455	0.121502	0.22658
ENSMUSG00000058290.5	Espl1	0.722817	0.744659	12.2376	0.00576611	0.0242023
ENSMUSG00000030980.18	Knop1	0.722636	4.74333	32.9977	0.000188474	0.00199859
ENSMUSG00000061232.17	H2-K1	0.722522	6.45592	43.7175	6.06235e-05	0.000860967
ENSMUSG00000021371.6	Mcur1	0.722439	3.36106	15.4325	0.0028417	0.0143791
ENSMUSG00000061762.13	Tac1	0.721886	6.85619	57.1289	1.95823e-05	0.000388266
ENSMUSG00000033845.14	Mrpl15	0.721443	4.57288	45.7581	5.01638e-05	0.000752745
ENSMUSG00000020232.18	Hmg20b	0.721201	4.64351	36.7759	0.00012261	0.00145541
ENSMUSG00000005846.13	Rsl1d1	0.720939	6.26469	52.3612	2.84357e-05	0.000507459
ENSMUSG00000031298.16	Adgrg2	0.720803	1.68971	16.4539	0.0023124	0.0123108
ENSMUSG00000046434.17	Hnrnpa1	0.720632	8.87417	43.723	6.0592e-05	0.000860967
ENSMUSG00000034412.14	Tbc1d10a	0.720587	5.10766	67.5383	9.44994e-06	0.00022486
ENSMUSG00000045377.6	Tmem88	0.720395	-0.246353	6.00713	0.0342608	0.0893369
ENSMUSG00000096956.3	Snhg18	0.72005	3.83793	17.7325	0.00180748	0.0103665
ENSMUSG00000032815.17	Fanca	0.719824	-1.1991	3.86696	0.0776752	0.163052
ENSMUSG00000087480.2	Gm15910	0.719348	-1.85978	2.47182	0.147058	0.260481
ENSMUSG00000068200.7	Gm5931	0.719323	-1.15462	5.21518	0.0455653	0.110001
ENSMUSG00000032602.7	Slc25a20	0.719297	3.70341	21.132	0.000991426	0.006687
ENSMUSG00000021973.10	Micu2	0.71916	4.87321	24.6908	0.000566934	0.00445462
ENSMUSG00000025171.3	Ubtd1	0.719057	3.88561	31.5066	0.000225757	0.00227774
[truncated: 16,293 more rows]

## Sheet: RGCsIR FDR0.1 up1.5
gene id	gene	logFC	logCPM	F	PValue	FDR
ENSMUSG00000062345.11	Serpinb2	9.59316	0.422459	92.2814	1.17067e-05	0.000263717
ENSMUSG00000089724.2	Krtap4-8	9.22998	0.0797038	90.094	1.27926e-05	0.000280916
ENSMUSG00000078668.4	Gm11595	8.71062	-0.405591	135.746	2.7568e-06	9.40532e-05
ENSMUSG00000027919.6	Lce1g	8.59847	-0.509714	137.481	2.62733e-06	9.12268e-05
ENSMUSG00000078262.6	Krtap4-9	8.03939	-1.0107	59.5917	5.74137e-05	0.000828807
ENSMUSG00000050359.8	Sprr1a	7.77696	2.92316	698.197	1.45218e-10	6.6408e-07
ENSMUSG00000046474.10	Krtap4-16	7.60658	0.398837	132.885	4.36071e-07	2.81269e-05
ENSMUSG00000116755.2	6430553K19Rik	7.57788	-1.42075	90.1876	1.27437e-05	0.000280177
ENSMUSG00000042379.9	Esm1	7.54393	1.09921	182.876	9.688e-08	1.18456e-05
ENSMUSG00000029377.6	Ereg	7.45572	2.16966	158.598	1.90134e-07	1.68016e-05
ENSMUSG00000030069.16	Prok2	7.3619	-1.60753	73.9017	2.64514e-05	0.000481761
ENSMUSG00000049723.15	Mmp12	7.31353	3.2155	899.186	4.17211e-11	5.47525e-07
ENSMUSG00000078776.10	9530053A07Rik	7.12128	-1.80494	65.9016	4.00394e-05	0.000644152
ENSMUSG00000033107.7	Rnf125	6.9354	0.531007	95.4793	2.00398e-06	7.65279e-05
ENSMUSG00000022218.17	Tgm1	6.86616	2.38493	191.851	7.71406e-08	1.04727e-05
ENSMUSG00000099839.2	Gm29374	6.55771	0.169001	147.027	2.71589e-07	2.04441e-05
ENSMUSG00000029762.7	Akr1b8	6.36774	2.9284	392.279	2.44891e-09	2.07615e-06
ENSMUSG00000056758.15	Hmga2	6.12211	4.18646	350.553	4.23343e-09	2.58126e-06
ENSMUSG00000050335.18	Lgals3	6.05004	5.96813	544.303	4.93628e-10	9.53677e-07
ENSMUSG00000074813.15	Morrbid	5.9708	2.02408	315.082	7.10501e-09	3.61014e-06
ENSMUSG00000029816.11	Gpnmb	5.93387	6.24389	769.768	8.97975e-11	5.47525e-07
ENSMUSG00000038591.4	Colec10	5.92485	-1.13414	54.6185	2.37491e-05	0.000447855
ENSMUSG00000039518.8	Cdsn	5.85553	2.49791	249.649	2.18677e-08	5.92619e-06
ENSMUSG00000022382.16	Wnt7b	5.82045	0.327373	103.107	1.41056e-06	6.14656e-05
ENSMUSG00000066363.13	Serpina3f	5.60687	-0.704266	115.867	8.24292e-07	4.35779e-05
ENSMUSG00000015134.16	Aldh1a3	5.44517	3.66732	143.429	3.05075e-07	2.2057e-05
ENSMUSG00000034457.11	Eda2r	5.31593	0.750249	170.381	1.35518e-07	1.43289e-05
ENSMUSG00000046223.11	Plaur	5.26657	2.00349	340.346	4.88702e-09	2.88366e-06
ENSMUSG00000037362.9	Ccn3	5.22109	0.044784	100.083	1.61645e-06	6.73298e-05
ENSMUSG00000048779.6	P2ry6	5.2072	-0.585356	62.2392	1.35123e-05	0.000293548
ENSMUSG00000105987.5	AI506816	5.05429	5.59224	559.907	4.29715e-10	9.53677e-07
ENSMUSG00000085810.8	Gm16325	4.94457	-1.95958	49.1089	3.7306e-05	0.0006105
ENSMUSG00000025081.14	Tdrd1	4.78151	-2.08142	41.4332	7.56129e-05	0.00102226
ENSMUSG00000053654.8	Krt42	4.75708	-2.10569	37.8662	0.000109022	0.00134201
ENSMUSG00000103560.2	Gm38070	4.7552	-2.10545	37.1879	0.000117249	0.00140921
ENSMUSG00000030353.16	Tead4	4.74668	-1.44951	48.3499	3.98332e-05	0.000641399
ENSMUSG00000040605.8	Bace2	4.73913	1.30251	139.628	3.45987e-07	2.42482e-05
ENSMUSG00000035373.3	Ccl7	4.70825	0.182472	129.58	4.90409e-07	3.06163e-05
ENSMUSG00000001131.12	Timp1	4.69413	3.39022	376.724	2.98246e-09	2.30475e-06
ENSMUSG00000086163.2	Gm14206	4.64229	-1.09137	80.0634	4.44019e-06	0.000130369
ENSMUSG00000091055.3	Siglec15	4.62901	-0.0629267	158.632	1.89944e-07	1.68016e-05
ENSMUSG00000090222.3	Ifi203-ps	4.54793	-1.15732	41.6782	7.38068e-05	0.00100303
ENSMUSG00000022122.16	Ednrb	4.50947	6.97432	252.716	2.06199e-08	5.92619e-06
ENSMUSG00000043333.13	Rhbdl2	4.44843	-0.903529	46.6893	4.61184e-05	0.000712498
ENSMUSG00000039109.18	F13a1	4.38429	-1.74184	39.7042	8.99843e-05	0.00116571
ENSMUSG00000055926.4	Gm14137	4.37898	-1.74377	36.3597	0.000128327	0.00149991
ENSMUSG00000031844.9	Hsd17b2	4.33125	3.7773	527.908	5.73499e-10	9.53677e-07
ENSMUSG00000046402.11	Rbp1	4.26526	7.84521	605.165	2.93383e-10	9.53677e-07
ENSMUSG00000001622.16	Csn3	4.26318	-1.40467	48.0588	4.08567e-05	0.000653163
ENSMUSG00000030208.16	Emp1	4.21531	5.28349	160.236	1.81139e-07	1.63395e-05
ENSMUSG00000112854.2	Gm38403	4.19749	-1.46702	55.5451	2.20976e-05	0.000424712
ENSMUSG00000001025.9	S100a6	4.15208	5.55486	253.45	2.0334e-08	5.92619e-06
ENSMUSG00000074603.4	Gm10729	4.14621	-1.93596	28.35	0.000338572	0.00304482
ENSMUSG00000023000.6	Dhh	4.1399	-1.17388	38.4373	0.000102629	0.00128683
ENSMUSG00000042228.15	Lyn	4.128	2.42545	241.964	2.54154e-08	5.92619e-06
ENSMUSG00000001473.8	Tubb6	4.1128	4.66146	373.355	3.11575e-09	2.30475e-06
ENSMUSG00000078252.2	Krtap17-1	4.08945	-1.5547	34.0716	0.000166154	0.00181556
ENSMUSG00000024912.7	Fosl1	4.05474	5.05459	472.746	9.84611e-10	1.2007e-06
ENSMUSG00000020911.15	Krt19	4.05168	-0.566619	92.1676	2.35292e-06	8.47236e-05
ENSMUSG00000063851.13	Rnf183	4.00774	-1.60949	39.5082	9.18126e-05	0.00118353
ENSMUSG00000058427.11	Cxcl2	3.96667	0.940124	78.9582	4.72528e-06	0.000136548
ENSMUSG00000026547.16	Tagln2	3.96344	6.01989	243.485	2.46615e-08	5.92619e-06
ENSMUSG00000074743.5	Thbd	3.92936	1.57121	71.7074	7.25484e-06	0.000184827
ENSMUSG00000022952.18	Runx1	3.92169	2.02565	115.774	8.27368e-07	4.36145e-05
ENSMUSG00000115219.3	Eef1akmt4	3.88938	-0.00785463	95.0444	2.04608e-06	7.76491e-05
ENSMUSG00000039232.13	Stx11	3.87612	1.54104	86.6279	3.11519e-06	0.000102467
ENSMUSG00000022346.18	Myc	3.86482	5.05076	291.142	1.0416e-08	4.15218e-06
ENSMUSG00000026822.15	Lcn2	3.82395	5.9879	99.1119	1.69014e-06	6.90092e-05
ENSMUSG00000041782.15	Lad1	3.81038	-1.18335	56.8626	1.99803e-05	0.000392988
ENSMUSG00000027022.15	Xirp2	3.80127	-1.78262	42.4838	6.82236e-05	0.000945414
ENSMUSG00000029622.17	Arpc1b	3.79478	4.0102	220.7	3.95151e-08	7.54175e-06
ENSMUSG00000079014.5	Serpina3i	3.79066	-1.46569	40.5525	8.2558e-05	0.00109431
ENSMUSG00000028480.15	Glipr2	3.76238	3.3586	259.565	1.81285e-08	5.81766e-06
ENSMUSG00000020407.14	Upp1	3.7593	2.03843	239.845	2.6513e-08	5.92619e-06
ENSMUSG00000073489.7	Ifi204	3.74561	-1.24149	27.4986	0.000379926	0.00331407
ENSMUSG00000026247.14	Ecel1	3.7342	4.19485	558.982	4.33216e-10	9.53677e-07
ENSMUSG00000033501.6	Crygs	3.68891	-1.55186	39.5927	9.10187e-05	0.00117496
ENSMUSG00000027947.12	Il6ra	3.68635	1.70781	168.584	1.42491e-07	1.48093e-05
ENSMUSG00000035778.18	Ggta1	3.64337	1.22012	100.887	1.55837e-06	6.55304e-05
ENSMUSG00000024066.10	Xdh	3.62185	0.3533	115.044	8.51914e-07	4.45234e-05
ENSMUSG00000068220.7	Lgals1	3.60086	6.16843	532.161	5.51373e-10	9.53677e-07
ENSMUSG00000073555.2	Gm4951	3.58891	-1.38308	41.1615	7.76778e-05	0.00104323
ENSMUSG00000039377.8	Hlx	3.57736	-1.95859	23.4235	0.000686842	0.00513848
ENSMUSG00000031775.6	Pllp	3.57458	1.49903	178.406	1.08959e-07	1.23794e-05
ENSMUSG00000036480.10	Prss56	3.56581	7.23596	357.792	3.83296e-09	2.44354e-06
ENSMUSG00000024749.10	Tmc1	3.49918	-1.02969	40.2093	8.547e-05	0.00112476
ENSMUSG00000020427.12	Igfbp3	3.47125	2.88934	372.519	3.14994e-09	2.30475e-06
ENSMUSG00000037411.11	Serpine1	3.46562	3.76928	199.831	6.35247e-08	9.52454e-06
ENSMUSG00000067219.10	Nipal1	3.44733	-1.4857	32.5874	0.000197942	0.00207256
ENSMUSG00000031490.7	Eif4ebp1	3.44514	3.36772	241.294	2.57564e-08	5.92619e-06
ENSMUSG00000027412.13	Lpin3	3.43482	1.81516	133.412	4.28081e-07	2.78897e-05
ENSMUSG00000020932.15	Gfap	3.4316	7.87975	220.623	3.95806e-08	7.54175e-06
ENSMUSG00000114660.2	Gm47881	3.41865	-1.50202	39.6974	9.00471e-05	0.00116571
ENSMUSG00000015468.15	Notch4	3.41328	3.59665	154.376	2.15916e-07	1.82849e-05
ENSMUSG00000032231.15	Anxa2	3.41311	5.42318	248.358	2.24199e-08	5.92619e-06
ENSMUSG00000028036.7	Ptgfr	3.38885	2.36987	198.496	6.55885e-08	9.52795e-06
ENSMUSG00000060594.7	Layn	3.37147	2.7935	178.583	1.08449e-07	1.23794e-05
ENSMUSG00000029484.13	Anxa3	3.32548	1.53104	137.194	3.75668e-07	2.5931e-05
ENSMUSG00000023019.13	Gpd1	3.30624	4.78254	291.14	1.04163e-08	4.15218e-06
ENSMUSG00000000290.14	Itgb2	3.30616	-1.84479	35.1524	0.000146822	0.00164967
ENSMUSG00000026536.10	Ifi211	3.29965	-1.84457	25.9177	0.000474065	0.0038991
ENSMUSG00000112080.2	Gm47595	3.29343	-1.05131	75.0926	5.9115e-06	0.000159254
ENSMUSG00000037705.14	Tecta	3.27983	1.03565	182.228	9.85288e-08	1.18456e-05
ENSMUSG00000027800.15	Tm4sf1	3.27827	2.12395	157.296	1.9767e-07	1.73004e-05
ENSMUSG00000112058.2	Gm47593	3.25841	-0.67097	43.2945	6.31089e-05	0.000885947
ENSMUSG00000027907.5	S100a11	3.25186	4.34432	232.78	3.06061e-08	6.5709e-06
ENSMUSG00000021678.10	F2rl1	3.24869	1.40949	108.819	1.1011e-06	5.32838e-05
ENSMUSG00000005413.9	Hmox1	3.24666	5.53401	422.525	1.70464e-09	1.7323e-06
ENSMUSG00000004891.17	Nes	3.22722	6.24541	208.612	5.17356e-08	9.01284e-06
ENSMUSG00000026834.14	Acvr1c	3.2268	-0.709262	71.7458	7.23767e-06	0.000184646
ENSMUSG00000063628.3	Gm7665	3.22443	0.260976	103.768	1.36984e-06	6.11151e-05
ENSMUSG00000004098.8	Col5a3	3.21318	3.33001	96.4678	1.91211e-06	7.41637e-05
ENSMUSG00000074151.14	Nlrc5	3.21113	3.26091	555.975	4.44835e-10	9.53677e-07
ENSMUSG00000071714.8	Csf2rb2	3.19336	-1.28269	25.502	0.000503326	0.00408285
ENSMUSG00000041959.15	S100a10	3.18224	6.51136	333.981	5.35613e-09	2.96892e-06
ENSMUSG00000097101.4	1810034E14Rik	3.17464	-0.98968	52.1109	2.90211e-05	0.000515392
ENSMUSG00000098559.3	Gm15013	3.16924	-1.9577	26.4533	0.000439319	0.00368794
ENSMUSG00000047501.4	Cldn4	3.15662	-0.769571	58.431	1.77687e-05	0.000363562
ENSMUSG00000053175.18	Bcl3	3.14556	2.1405	266.919	1.58445e-08	5.54998e-06
ENSMUSG00000000184.13	Ccnd2	3.14515	3.0792	213.507	4.63052e-08	8.30407e-06
ENSMUSG00000075463.4	4930594M22Rik	3.14483	0.417783	102.293	1.4627e-06	6.32522e-05
ENSMUSG00000031146.7	Plp2	3.12344	3.9071	286.173	1.132e-08	4.31387e-06
ENSMUSG00000118106.2	ENSMUSG00000118106	3.08749	-1.76019	28.924	0.000313732	0.00289838
ENSMUSG00000085304.2	Gm12802	3.08593	2.08126	109.475	1.07105e-06	5.21055e-05
ENSMUSG00000042377.9	Fam83g	3.08155	-0.336125	90.5359	2.55151e-06	8.97544e-05
ENSMUSG00000005087.18	Cd44	3.05972	7.15613	197.843	6.66266e-08	9.59632e-06
ENSMUSG00000026728.10	Vim	3.04898	10.052	206.369	5.44773e-08	9.14902e-06
ENSMUSG00000037716.16	Ccdc33	3.03866	-1.80185	41.7179	7.35195e-05	0.00100061
ENSMUSG00000043556.11	Fbxl7	3.03823	0.793955	44.5294	5.61748e-05	0.000816163
ENSMUSG00000022548.15	Apod	3.03704	0.372789	134.147	4.17242e-07	2.73555e-05
ENSMUSG00000054072.13	Iigp1	2.99501	0.083603	25.4415	0.000507764	0.00410547
ENSMUSG00000046607.7	Hrk	2.98524	1.84208	190.928	7.89324e-08	1.04727e-05
ENSMUSG00000027536.7	Chmp4c	2.96539	0.849762	70.4041	7.86803e-06	0.000196346
ENSMUSG00000050747.15	Trim15	2.95957	0.194795	59.9533	1.58974e-05	0.000332718
ENSMUSG00000039079.2	Trhr2	2.95192	-0.535581	86.5974	3.12015e-06	0.000102467
ENSMUSG00000029084.6	Cd38	2.9245	1.27653	53.5516	2.58382e-05	0.000475007
ENSMUSG00000043091.10	Tuba1c	2.91735	5.93499	222.973	3.76223e-08	7.46783e-06
ENSMUSG00000023905.16	Tnfrsf12a	2.90342	5.97383	445.467	1.31668e-09	1.50529e-06
ENSMUSG00000034394.15	Lif	2.89906	5.53822	308.758	7.83844e-09	3.67643e-06
ENSMUSG00000068699.13	Flnc	2.89299	5.69903	182.483	9.78753e-08	1.18456e-05
ENSMUSG00000114184.2	Gm7143	2.87894	-0.351848	80.9415	4.2283e-06	0.000126586
ENSMUSG00000030681.19	Mvp	2.86795	5.85405	361.661	3.63762e-09	2.44354e-06
ENSMUSG00000072789.5	Gm10420	2.86748	-1.2514	37.5605	0.000112641	0.00137088
ENSMUSG00000022514.15	Il1rap	2.85862	4.3029	164.329	1.60798e-07	1.54916e-05
ENSMUSG00000056737.15	Capg	2.85502	2.57988	116.813	7.9388e-07	4.23372e-05
ENSMUSG00000082895.2	Rpsa-ps9	2.84157	0.341389	126.133	5.56008e-07	3.31286e-05
ENSMUSG00000013483.15	Card14	2.84042	0.294262	126.326	5.52068e-07	3.30014e-05
ENSMUSG00000001228.15	Uhrf1	2.80928	1.34764	167.614	1.46433e-07	1.49951e-05
ENSMUSG00000039997.17	Ifi203	2.80835	0.18036	81.4875	4.10268e-06	0.000123839
ENSMUSG00000035385.6	Ccl2	2.78444	1.47171	202.314	5.98908e-08	9.44417e-06
ENSMUSG00000027978.10	Prss12	2.78363	0.507508	77.1915	5.22806e-06	0.000147126
ENSMUSG00000022221.15	Ripk3	2.77318	-1.60293	12.1244	0.00592439	0.0246854
ENSMUSG00000030666.12	Calcb	2.76967	-1.46565	26.3228	0.000447497	0.00373773
ENSMUSG00000075602.11	Ly6a	2.76456	-1.46356	31.7237	0.000219811	0.00223625
ENSMUSG00000018774.14	Cd68	2.7423	3.04771	180.484	1.03131e-07	1.20372e-05
ENSMUSG00000030905.6	Crym	2.72564	8.32919	202.363	5.98212e-08	9.44417e-06
ENSMUSG00000040663.10	Clcf1	2.71993	5.56903	219.383	4.0664e-08	7.66832e-06
ENSMUSG00000019966.19	Kitl	2.71535	5.29009	135.022	4.04767e-07	2.69236e-05
ENSMUSG00000115518.2	Gm10791	2.70962	-1.35445	21.6654	0.000907996	0.00630255
ENSMUSG00000029378.6	Areg	2.69911	-1.37007	14.4415	0.00350106	0.0167161
ENSMUSG00000099364.3	5730419F03Rik	2.69643	-0.821974	47.5766	4.26229e-05	0.000672698
ENSMUSG00000021822.4	Plau	2.67823	1.06854	113.633	9.01913e-07	4.62123e-05
ENSMUSG00000080875.5	Gm7332	2.67732	0.520907	100.383	1.59449e-06	6.67424e-05
ENSMUSG00000104280.2	Rps2-ps11	2.67656	-1.86639	18.0213	0.00171252	0.00996009
ENSMUSG00000050108.13	Bpifc	2.6691	-1.40041	41.4841	7.52331e-05	0.00101787
ENSMUSG00000020901.14	Pik3r5	2.66095	1.97639	78.6374	4.81209e-06	0.000137967
ENSMUSG00000046993.7	Gm5637	2.65989	-1.70029	29.2361	0.000301143	0.00281047
ENSMUSG00000030088.16	Aldh1l1	2.65749	7.27915	291.276	1.0393e-08	4.15218e-06
ENSMUSG00000070348.6	Ccnd1	2.65544	7.21698	198.469	6.5631e-08	9.52795e-06
ENSMUSG00000042816.5	Gpr151	2.65424	-0.96452	33.626	0.000175009	0.00188088
ENSMUSG00000056612.8	Ppp1r14b	2.65356	4.76464	357.01	3.87396e-09	2.44354e-06
ENSMUSG00000056313.6	Tcim	2.64857	3.43014	84.9233	3.40732e-06	0.00010883
ENSMUSG00000023031.9	Cela1	2.64216	2.90314	195.623	7.03088e-08	9.88387e-06
ENSMUSG00000022098.11	Bmp1	2.64193	7.11272	200.263	6.28741e-08	9.52454e-06
ENSMUSG00000031841.20	Cdh13	2.64036	7.0427	232.328	3.08932e-08	6.5709e-06
ENSMUSG00000030847.9	Bag3	2.62316	6.20586	202.553	5.95543e-08	9.44417e-06
ENSMUSG00000039899.6	Fgl2	2.61724	1.45876	54.154	2.46328e-05	0.000459756
ENSMUSG00000067285.5	Gm16223	2.61019	-0.988552	34.3895	0.000160166	0.00176597
ENSMUSG00000117975.2	Itprip	2.60781	1.90283	98.0906	1.77201e-06	7.13958e-05
ENSMUSG00000025887.11	Casp12	2.60154	-1.44981	39.2006	9.47733e-05	0.00121146
ENSMUSG00000023249.16	Parp3	2.59323	5.23769	391.143	2.48377e-09	2.07615e-06
ENSMUSG00000053746.9	Ptrh1	2.56083	2.725	181.517	1.00375e-07	1.18456e-05
ENSMUSG00000030077.12	Chl1	2.54785	6.39218	125.626	5.66518e-07	3.35705e-05
ENSMUSG00000000555.9	Itga5	2.54502	3.69339	242.13	2.5332e-08	5.92619e-06
ENSMUSG00000046733.8	Gprc5a	2.54354	-0.85573	36.6644	0.000124111	0.00146751
ENSMUSG00000020712.12	Tcam1	2.53803	-0.189051	69.7396	8.20455e-06	0.000203082
ENSMUSG00000026029.15	Casp8	2.53201	2.37049	103.557	1.38267e-06	6.11788e-05
ENSMUSG00000085639.2	Gm15410	2.52551	-0.566854	63.611	1.22869e-05	0.000272427
ENSMUSG00000040212.13	Emp3	2.51687	2.04376	216.443	4.33762e-08	8.09631e-06
ENSMUSG00000096755.3	Ftl1-ps2	2.51597	-0.888118	37.8886	0.000108763	0.00134063
ENSMUSG00000024883.9	Rin1	2.50995	2.32882	191.359	7.80893e-08	1.04727e-05
ENSMUSG00000021175.16	Cdca7l	2.50683	1.97959	66.3134	1.02411e-05	0.00023804
ENSMUSG00000032860.6	P2ry2	2.49073	3.09302	152.07	2.31766e-07	1.87932e-05
ENSMUSG00000078771.11	Evi2a	2.48604	-1.07686	19.3787	0.00133903	0.0083448
ENSMUSG00000070526.3	Peg12	2.47393	0.868471	54.4741	2.40198e-05	0.000451426
ENSMUSG00000081076.4	Rpsa-ps4	2.46461	-0.163099	31.3134	0.000231213	0.00232127
ENSMUSG00000048612.17	Myof	2.46265	6.80775	160.2	1.81332e-07	1.63395e-05
ENSMUSG00000040138.8	Ndp	2.4606	5.52709	254.234	2.0034e-08	5.92619e-06
ENSMUSG00000083553.2	Gm11989	2.45007	-2.02836	15.4832	0.00281218	0.0142771
ENSMUSG00000021091.9	Serpina3n	2.44723	6.61778	108.75	1.10434e-06	5.32996e-05
ENSMUSG00000021281.16	Tnfaip2	2.43202	-0.955705	22.9359	0.000740962	0.00543452
ENSMUSG00000083500.2	Gm15470	2.42957	-1.58679	25.0541	0.000537319	0.00429614
ENSMUSG00000022146.13	Osmr	2.42703	5.93673	172.76	1.26904e-07	1.36722e-05
ENSMUSG00000044533.16	Rps2	2.42462	8.76796	226.853	3.46369e-08	7.19975e-06
ENSMUSG00000028583.15	Pdpn	2.424	8.86744	141.497	3.25099e-07	2.30493e-05
ENSMUSG00000041323.7	Ak7	2.4201	-0.796883	45.1781	5.28999e-05	0.000783518
ENSMUSG00000086517.2	Gm12534	2.39842	-0.426789	33.1996	0.000184015	0.00195925
ENSMUSG00000015243.5	Abca1	2.39691	5.81971	241.681	2.55589e-08	5.92619e-06
ENSMUSG00000046186.9	Cd109	2.39647	-0.373053	47.321	4.35962e-05	0.000683343
ENSMUSG00000028862.7	Map3k6	2.39487	1.84344	70.0156	8.06274e-06	0.000200385
ENSMUSG00000033581.18	Igf2bp2	2.39188	1.45482	38.2762	0.000104387	0.00130071
ENSMUSG00000035021.14	Baz1a	2.39063	1.59007	97.8776	1.78968e-06	7.16342e-05
ENSMUSG00000017868.17	Sgk2	2.38999	-1.072	34.0666	0.000166251	0.00181556
ENSMUSG00000044986.11	Tst	2.37602	4.0956	262.449	1.71886e-08	5.81766e-06
ENSMUSG00000032577.17	Mapkapk3	2.37161	3.22133	157.88	1.94245e-07	1.70824e-05
ENSMUSG00000074825.5	Itpripl1	2.36606	0.959713	60.3633	1.54346e-05	0.000326016
ENSMUSG00000023800.16	Tiam2	2.36271	2.42565	103.176	1.40626e-06	6.14656e-05
ENSMUSG00000085893.2	Gm12091	2.35926	-1.62347	22.1826	0.000835027	0.00592257
ENSMUSG00000081833.2	Gm13669	2.34738	-1.38172	17.3787	0.0019326	0.0108672
ENSMUSG00000038843.19	Gcnt1	2.34329	1.91674	108.401	1.12078e-06	5.35283e-05
ENSMUSG00000031383.9	Dusp9	2.33352	-1.6421	22.8523	0.000750741	0.00548863
ENSMUSG00000039911.14	Spsb1	2.32829	3.08925	132.291	4.45276e-07	2.85789e-05
ENSMUSG00000026043.19	Col3a1	2.32508	2.30782	46.4341	4.71868e-05	0.000721086
ENSMUSG00000060019.7	Gm10073	2.31743	1.12444	84.9902	3.39524e-06	0.000108766
ENSMUSG00000032518.7	Rpsa	2.31447	9.28696	298.421	9.24327e-09	4.0854e-06
ENSMUSG00000115149.2	9330188P03Rik	2.31377	3.31656	58.2612	1.79934e-05	0.000366112
ENSMUSG00000110575.2	6330537M06Rik	2.31309	-1.53196	24.5244	0.000581151	0.00454097
ENSMUSG00000025351.15	Cd63	2.30959	7.7866	269.287	1.51836e-08	5.44586e-06
ENSMUSG00000030218.3	Mgp	2.30255	3.30908	222.548	3.79678e-08	7.46783e-06
ENSMUSG00000081640.2	Rplp0-ps1	2.29886	-0.284351	64.7155	1.13964e-05	0.000258318
ENSMUSG00000032487.9	Ptgs2	2.28619	3.73358	93.7769	2.17495e-06	8.09877e-05
ENSMUSG00000009376.16	Met	2.28083	5.63117	152.431	2.29195e-07	1.87932e-05
ENSMUSG00000030341.18	Tnfrsf1a	2.27695	5.95334	260.279	1.78902e-08	5.81766e-06
ENSMUSG00000007041.10	Clic1	2.27278	6.2867	260.874	1.76942e-08	5.81766e-06
ENSMUSG00000019970.16	Sgk1	2.2613	6.12018	106.316	1.22546e-06	5.68939e-05
ENSMUSG00000082292.4	Gm12250	2.26125	-1.97918	17.3329	0.00194957	0.0109391
ENSMUSG00000031875.8	Cmtm3	2.25831	3.77021	130.455	4.75279e-07	2.99872e-05
ENSMUSG00000020913.4	Krt24	2.25702	0.18738	37.6214	0.00011191	0.00136329
ENSMUSG00000080002.3	Gm5566	2.25566	-1.17647	27.6352	0.000372897	0.00326678
ENSMUSG00000040658.8	Dnph1	2.25554	2.70679	132.844	4.36695e-07	2.81269e-05
ENSMUSG00000042312.11	S100a13	2.24797	2.85158	96.7337	1.88827e-06	7.36766e-05
ENSMUSG00000028874.15	Fgr	2.24733	-1.35281	18.9215	0.00145273	0.00880789
ENSMUSG00000038059.8	Smim3	2.2464	3.4884	198.658	6.53333e-08	9.52795e-06
ENSMUSG00000045055.6	Rpsa-ps2	2.24342	1.64522	138.963	3.53811e-07	2.4608e-05
ENSMUSG00000079138.4	Gm8818	2.23763	-1.10557	11.9236	0.00621808	0.0256272
ENSMUSG00000017057.10	Il13ra1	2.23365	1.15949	44.7258	5.51583e-05	0.000806519
ENSMUSG00000022144.5	Gdnf	2.23165	0.633581	70.49	7.82576e-06	0.000195558
ENSMUSG00000109509.2	Rps12-ps4	2.22977	0.140137	36.2595	0.000129752	0.00150789
ENSMUSG00000006219.13	Fblim1	2.22912	3.50201	120.743	6.81042e-07	3.86883e-05
ENSMUSG00000022324.16	Matn2	2.22142	3.30845	154.946	2.12199e-07	1.80537e-05
ENSMUSG00000116753.2	Gm36001	2.22061	-1.38591	17.2429	0.00198338	0.0110644
ENSMUSG00000030717.10	Nupr1	2.21264	5.2723	202.538	5.95751e-08	9.44417e-06
ENSMUSG00000040152.9	Thbs1	2.20571	3.69428	94.0517	2.1462e-06	8.06168e-05
ENSMUSG00000111875.2	Gm5425	2.1943	0.417742	70.6393	7.75292e-06	0.000194536
ENSMUSG00000027555.9	Car13	2.19361	-1.49699	17.8071	0.00178235	0.0102589
ENSMUSG00000007892.9	Rplp1	2.19209	8.67495	390.717	2.49701e-09	2.07615e-06
ENSMUSG00000024803.10	Ankrd1	2.19155	-1.11377	15.1959	0.00298445	0.0149402
ENSMUSG00000031103.13	Elf4	2.18418	-1.76097	11.7494	0.00648738	0.0263529
ENSMUSG00000047676.7	Rpsa-ps10	2.16799	3.79463	185.398	9.07776e-08	1.16119e-05
ENSMUSG00000067274.11	Rplp0	2.16664	8.893	246.997	2.30208e-08	5.92619e-06
ENSMUSG00000117438.2	Rpsa-ps7	2.16517	1.10105	84.779	3.43352e-06	0.000109228
ENSMUSG00000035493.11	Tgfbi	2.16509	0.289231	50.6861	3.26431e-05	0.000555697
ENSMUSG00000041449.17	Serpina3h	2.16363	-1.66167	9.96552	0.0102458	0.0369805
ENSMUSG00000001056.4	Nhp2	2.16112	4.78156	240.096	2.63799e-08	5.92619e-06
ENSMUSG00000078249.6	Hmga1b	2.15951	1.17724	112.559	9.4231e-07	4.77472e-05
ENSMUSG00000045394.10	Epcam	2.15528	-2.05302	19.6981	0.00126593	0.00799592
ENSMUSG00000091952.4	Gm17709	2.15475	0.0898992	67.5331	9.45315e-06	0.00022486
ENSMUSG00000052942.14	Glis3	2.15316	3.53611	133.086	4.32999e-07	2.80866e-05
ENSMUSG00000024165.10	Jpt2	2.1489	4.87481	176.056	1.16032e-07	1.28956e-05
ENSMUSG00000052776.11	Oas1a	2.14888	-1.5475	23.7952	0.000648747	0.00492606
ENSMUSG00000012519.15	Mlkl	2.14749	-1.25014	24.8141	0.000556666	0.00439281
ENSMUSG00000053469.15	Tg	2.14453	-1.4473	25.4191	0.000509419	0.00411404
ENSMUSG00000081695.2	Rpsa-ps5	2.14061	0.968232	52.0801	2.90939e-05	0.000515685
ENSMUSG00000030790.16	Adm	2.1367	2.8505	145.39	2.86244e-07	2.10204e-05
ENSMUSG00000078532.10	Nkain1	2.13382	4.16992	182.323	9.82843e-08	1.18456e-05
ENSMUSG00000091957.4	Rps2-ps10	2.13118	0.267048	55.8748	2.15433e-05	0.000417018
ENSMUSG00000052688.13	Rab7b	2.12812	3.39692	101.838	1.49288e-06	6.42819e-05
ENSMUSG00000080746.4	Rpsa-ps12	2.12621	0.748041	36.4904	0.000126498	0.00148613
ENSMUSG00000110126.2	Gm9347	2.11682	-0.249067	48.0327	4.09503e-05	0.000653163
ENSMUSG00000054690.18	Emcn	2.11269	-0.549145	31.0252	0.000239648	0.00237707
ENSMUSG00000026605.15	Cenpf	2.11124	-1.5681	24.2755	0.000603226	0.00468146
ENSMUSG00000025888.7	Casp1	2.10964	-1.46655	19.1415	0.00139662	0.00856709
ENSMUSG00000002603.16	Tgfb1	2.10833	2.15326	190.889	7.90088e-08	1.04727e-05
ENSMUSG00000094955.3	Gm3699	2.10703	-1.80057	19.4343	0.00132595	0.00828242
ENSMUSG00000074457.11	S100a16	2.10352	6.69315	167.231	1.48029e-07	1.49951e-05
ENSMUSG00000042759.13	Apobr	2.10048	0.208898	41.0364	7.86512e-05	0.00105398
ENSMUSG00000083087.2	Gm11249	2.09282	-1.3835	21.195	0.000981106	0.00664927
ENSMUSG00000038508.8	Gdf15	2.09151	3.23673	87.5906	2.96351e-06	9.98017e-05
ENSMUSG00000069682.7	Gm10275	2.08886	3.50573	162.602	1.69027e-07	1.58556e-05
ENSMUSG00000038900.18	Rpl12	2.087	7.99059	198.879	6.49885e-08	9.52795e-06
ENSMUSG00000096842.2	Gm10736	2.08697	4.47458	225.757	3.54503e-08	7.20508e-06
ENSMUSG00000043079.18	Synpo	2.07976	5.05631	203.349	5.845e-08	9.44417e-06
ENSMUSG00000022769.10	Sdf2l1	2.07809	3.51186	239.67	2.66061e-08	5.92619e-06
ENSMUSG00000069188.6	Gm13192	2.07713	-0.195331	59.3181	1.6648e-05	0.000345658
ENSMUSG00000030669.14	Calca	2.07184	2.31787	72.5877	6.87306e-06	0.000178237
ENSMUSG00000080006.5	Rps19-ps7	2.07086	-0.522229	33.6485	0.000174548	0.00187924
ENSMUSG00000032035.17	Ets1	2.06762	2.45493	55.0045	2.30437e-05	0.000438166
ENSMUSG00000116657.2	Gm49774	2.06444	0.707462	57.3101	1.93171e-05	0.000383658
ENSMUSG00000061983.8	Rps12	2.0634	7.6188	181.617	1.00114e-07	1.18456e-05
ENSMUSG00000086712.3	Mexis	2.06288	0.00385196	38.4893	0.00010207	0.00128335
ENSMUSG00000105355.2	Gm40117	2.05695	-1.4996	8.929	0.0136544	0.0456694
ENSMUSG00000040856.18	Dlk1	2.05591	0.186271	44.6495	5.55507e-05	0.00081096
ENSMUSG00000090272.10	Mndal	2.0523	-0.941607	12.6483	0.00523332	0.0225311
ENSMUSG00000060143.8	Gm10076	2.04972	4.77946	240.936	2.59411e-08	5.92619e-06
ENSMUSG00000106037.2	Gm4332	2.04375	2.63297	163.355	1.65381e-07	1.56744e-05
ENSMUSG00000031762.8	Mt2	2.04324	6.92327	107.443	1.16752e-06	5.53272e-05
ENSMUSG00000116090.2	Rpl19-ps6	2.04062	-1.51204	23.3213	0.000697771	0.00519691
ENSMUSG00000072940.6	Gm10443	2.04048	0.688324	59.4555	1.6482e-05	0.000343381
ENSMUSG00000025492.7	Ifitm3	2.03657	4.64287	91.0513	2.48668e-06	8.88407e-05
ENSMUSG00000028780.14	Sema3c	2.02989	-0.361232	43.8018	6.01426e-05	0.000856619
ENSMUSG00000089663.2	Gm15651	2.0297	-1.24496	29.4608	0.000292456	0.00275185
ENSMUSG00000042087.6	4933440N22Rik	2.02874	-0.524459	16.0359	0.00251325	0.0131125
ENSMUSG00000004105.9	Angptl2	2.02759	3.00621	150.363	2.44408e-07	1.93481e-05
ENSMUSG00000017204.5	Gsdma	2.01499	0.300744	39.1335	9.54344e-05	0.00121735
ENSMUSG00000094344.2	Gm11942	2.01312	3.1936	162.018	1.71924e-07	1.5883e-05
ENSMUSG00000082419.4	Gm11425	2.01303	-0.567737	33.6571	0.000174372	0.00187846
ENSMUSG00000056515.10	Rab31	2.0128	4.92256	127.071	5.37169e-07	3.24287e-05
ENSMUSG00000034664.14	Itga2b	2.0117	2.17723	113.91	8.91833e-07	4.59533e-05
ENSMUSG00000031375.18	Bgn	2.00652	2.78618	101.003	1.55023e-06	6.55304e-05
ENSMUSG00000082510.2	Gm11793	2.00619	-1.64022	26.0211	0.000467108	0.00386097
ENSMUSG00000036781.14	Rps27l	2.00613	3.69638	165.84	1.53992e-07	1.51442e-05
ENSMUSG00000078238.5	Gm12854	2.0013	-1.35446	16.22	0.00242228	0.0127678
ENSMUSG00000110686.2	Gm45855	2.0002	-0.296828	32.5162	0.000199643	0.0020844
ENSMUSG00000028128.14	F3	1.99943	5.87096	76.0342	5.59239e-06	0.000154293
ENSMUSG00000080774.2	Gm9143	1.99482	-1.12291	31.6882	0.00022077	0.00224476
ENSMUSG00000074516.7	Gm10709	1.99039	-0.00169211	63.5323	1.23535e-05	0.000273573
ENSMUSG00000002602.17	Axl	1.98963	7.02303	172.024	1.29498e-07	1.38525e-05
ENSMUSG00000070867.5	Trabd2b	1.98552	2.5246	54.7011	2.3596e-05	0.000445426
ENSMUSG00000001930.18	Vwf	1.98426	-0.620322	26.7971	0.000418629	0.00357163
ENSMUSG00000079435.10	Rpl36a	1.98334	6.57806	254.335	1.99958e-08	5.92619e-06
ENSMUSG00000074170.6	Plekhf1	1.97272	2.48226	63.2826	1.25677e-05	0.000277308
ENSMUSG00000053398.12	Phgdh	1.97171	5.3843	183.788	9.46177e-08	1.17244e-05
ENSMUSG00000073599.11	Ecscr	1.96827	-1.65772	13.5365	0.0042707	0.0194191
ENSMUSG00000063696.8	Gm8730	1.96739	3.94316	241.954	2.54204e-08	5.92619e-06
ENSMUSG00000006270.8	Vax1	1.96393	-0.997463	32.7916	0.00019316	0.00204
ENSMUSG00000023067.15	Cdkn1a	1.95745	5.21806	230.976	3.17704e-08	6.67983e-06
ENSMUSG00000027803.15	Wwtr1	1.95723	5.04836	82.185	3.94865e-06	0.000121597
ENSMUSG00000057657.5	Rps18-ps3	1.95496	0.891743	27.9391	0.000357814	0.00316956
ENSMUSG00000033386.11	Frrs1	1.94896	1.79144	57.6291	1.88605e-05	0.000377045
ENSMUSG00000082762.2	Gm12366	1.94734	-0.106937	17.9031	0.00175061	0.0101127
ENSMUSG00000046711.17	Hmga1	1.94131	7.81258	242.343	2.52253e-08	5.92619e-06
ENSMUSG00000018648.16	Dusp14	1.94002	2.68326	93.9108	2.16088e-06	8.0832e-05
ENSMUSG00000024610.16	Cd74	1.93914	-1.39762	16.131	0.0024658	0.0129239
ENSMUSG00000022074.7	Tnfrsf10b	1.93808	1.90987	56.3462	2.07797e-05	0.000405659
ENSMUSG00000012428.10	Steap4	1.93561	2.50487	51.7268	2.99476e-05	0.000525722
ENSMUSG00000046589.8	Lrrc8e	1.93431	-0.961941	15.4721	0.00281862	0.014298
ENSMUSG00000037185.10	Krt80	1.93138	-1.70004	15.5942	0.00274887	0.0140296
ENSMUSG00000101431.2	Gm7901	1.92909	-0.772937	29.3543	0.000296535	0.00277738
ENSMUSG00000004864.14	Mapk13	1.92672	1.47178	96.7924	1.88306e-06	7.36766e-05
ENSMUSG00000052397.9	Ezr	1.92556	5.87104	118.283	7.49221e-07	4.09097e-05
ENSMUSG00000034957.11	Cebpa	1.91886	3.47273	115.343	8.41775e-07	4.41794e-05
ENSMUSG00000024778.14	Fas	1.9164	1.64848	51.1706	3.13535e-05	0.00054259
ENSMUSG00000009687.15	Fxyd5	1.91315	2.25339	58.118	1.81855e-05	0.000368382
ENSMUSG00000030123.16	Plxnd1	1.91216	6.1165	136.35	3.86665e-07	2.62673e-05
ENSMUSG00000074034.2	Gm5921	1.90933	-0.369424	26.6941	0.000424706	0.00360665
ENSMUSG00000097906.2	Gm9625	1.89929	1.75915	80.2896	4.3844e-06	0.000129563
ENSMUSG00000108624.2	Gm45091	1.89927	-1.53383	9.79359	0.010733	0.0382407
ENSMUSG00000116972.2	Gm6278	1.89647	-1.33247	17.255	0.00197879	0.0110421
ENSMUSG00000085939.4	Cd63-ps	1.89546	0.805546	53.1983	2.65784e-05	0.000483272
ENSMUSG00000063506.15	Arhgap22	1.8944	3.83991	155.169	2.10769e-07	1.80158e-05
ENSMUSG00000022686.15	B3gnt5	1.89259	-1.42949	27.3	0.000390431	0.00338448
ENSMUSG00000082769.4	Gm15793	1.89204	-1.26205	20.5862	0.00108655	0.0071442
ENSMUSG00000057262.3	Rpl15-ps6	1.89122	-0.650832	28.1452	0.000348003	0.00310672
ENSMUSG00000045136.7	Tubb2b	1.8912	6.14229	134.49	4.12295e-07	2.71284e-05
ENSMUSG00000041736.8	Tspo	1.89045	3.39749	116.363	8.08188e-07	4.28503e-05
ENSMUSG00000025083.19	Afap1l2	1.89031	0.711634	43.1394	6.40511e-05	0.000897108
ENSMUSG00000105388.2	Rpl36a-ps2	1.88866	0.479454	61.3261	1.44097e-05	0.000309006
ENSMUSG00000079018.11	Ly6c1	1.88555	-1.27451	25.1649	0.000528659	0.00423761
ENSMUSG00000086443.2	4933421A08Rik	1.88367	-1.53127	19.0776	0.00141266	0.00864143
ENSMUSG00000041731.14	Pgm5	1.87942	0.0992403	36.3732	0.000128138	0.00149938
ENSMUSG00000063328.7	Gm9396	1.87837	0.427624	36.598	0.000125016	0.00147155
ENSMUSG00000024312.11	Wdr46	1.8708	4.22701	178.447	1.0884e-07	1.23794e-05
ENSMUSG00000080198.3	Rpl10a-ps4	1.86645	-1.52873	10.1552	0.00973912	0.0356351
ENSMUSG00000108239.2	Gm19434	1.8593	-0.578318	25.4093	0.000510146	0.00411809
ENSMUSG00000005148.9	Klf5	1.85846	0.408628	51.4319	3.06833e-05	0.00053506
ENSMUSG00000060377.5	Rpl36a-ps1	1.85428	0.829236	50.429	3.33532e-05	0.000564916
ENSMUSG00000027514.15	Zbp1	1.84828	-0.348824	26.4201	0.000441386	0.00369851
ENSMUSG00000109171.2	Gm5735	1.84434	-1.08192	17.2644	0.00197523	0.0110357
ENSMUSG00000025491.15	Ifitm1	1.84355	0.472121	58.0629	1.82601e-05	0.000369483
ENSMUSG00000105031.2	Gm3511	1.84198	-1.30488	27.7283	0.000368198	0.00323739
ENSMUSG00000097039.9	Pvt1	1.83988	1.18657	46.9049	4.52383e-05	0.00070127
ENSMUSG00000113275.2	Tubb2a-ps2	1.83902	-0.894372	22.7851	0.000758724	0.00553152
ENSMUSG00000078180.5	Gm20900	1.83878	-0.367098	25.6265	0.00049434	0.00402245
ENSMUSG00000093674.8	Rpl41	1.83558	8.05659	302.964	8.59141e-09	3.92885e-06
ENSMUSG00000117324.2	Gm32432	1.83485	-1.3968	20.6713	0.00107102	0.0070702
ENSMUSG00000041189.10	Chrnb1	1.8227	2.5556	75.2341	5.86217e-06	0.000158158
ENSMUSG00000033356.4	Pus7l	1.82243	1.35275	80.739	4.27609e-06	0.000127599
ENSMUSG00000112105.2	Rps7-ps2	1.82074	-0.928718	22.1841	0.000834834	0.00592257
ENSMUSG00000062896.4	Rpl31-ps11	1.81685	-1.24772	21.6637	0.000908239	0.00630255
ENSMUSG00000109372.2	Gm19410	1.81195	0.320301	28.1844	0.000346174	0.00309493
ENSMUSG00000020080.9	Hkdc1	1.81028	5.74596	143.911	3.00307e-07	2.17985e-05
ENSMUSG00000036136.10	Fam110c	1.80504	0.0800354	23.8953	0.000638936	0.00487179
ENSMUSG00000031538.7	Plat	1.80478	6.17186	76.4462	5.45931e-06	0.000151535
ENSMUSG00000099875.2	Rbm3-ps	1.80477	0.708586	67.0652	9.74653e-06	0.000230228
ENSMUSG00000062083.2	Rpl13a-ps1	1.79658	-0.0596861	32.7146	0.000194947	0.00204824
ENSMUSG00000084284.2	Tpt1-ps6	1.79322	0.565632	52.1416	2.89484e-05	0.0005146
ENSMUSG00000032495.9	Lrrc2	1.79252	0.712198	57.4158	1.91643e-05	0.000381866
ENSMUSG00000062093.6	Gm10110	1.79105	1.22885	72.9169	6.7365e-06	0.000175533
ENSMUSG00000104623.2	Gm6394	1.79	0.0922513	58.2121	1.8059e-05	0.000366692
ENSMUSG00000054409.6	Tmem74	1.78846	2.42946	153.928	2.18895e-07	1.83671e-05
ENSMUSG00000025225.16	Nfkb2	1.78518	4.37794	89.8677	2.63861e-06	9.14118e-05
ENSMUSG00000082481.2	Rps12-ps19	1.78359	-1.06763	23.0959	0.000722647	0.00534087
ENSMUSG00000116725.2	Gm29686	1.78282	0.0378711	29.4989	0.000291013	0.00274211
ENSMUSG00000017144.9	Rnd3	1.78185	6.42855	87.8621	2.92235e-06	9.88088e-05
ENSMUSG00000006732.15	Mettl1	1.78171	4.34331	129.815	4.86289e-07	3.0463e-05
ENSMUSG00000068324.6	Gm10029	1.77817	-1.34881	25.8259	0.000480345	0.00393659
ENSMUSG00000032060.11	Cryab	1.77814	7.77052	101.115	1.54239e-06	6.55243e-05
ENSMUSG00000008668.16	Rps18	1.77741	7.68103	181.629	1.0008e-07	1.18456e-05
ENSMUSG00000030247.10	Kcnj8	1.77606	1.95105	67.2362	9.63803e-06	0.000228071
ENSMUSG00000028234.7	Rps20	1.77472	6.79364	210.202	4.9892e-08	8.86043e-06
ENSMUSG00000057036.8	Gm7536	1.77273	2.72261	130.35	4.77054e-07	2.99872e-05
ENSMUSG00000002885.15	Adgre5	1.7687	1.26826	55.3932	2.23587e-05	0.000428036
ENSMUSG00000000078.8	Klf6	1.76596	8.28886	49.3434	3.65642e-05	0.000603639
ENSMUSG00000040952.17	Rps19	1.76588	7.20344	187.159	8.67874e-08	1.11797e-05
ENSMUSG00000057841.6	Rpl32	1.75979	7.32117	209.303	5.09239e-08	8.95673e-06
ENSMUSG00000029314.15	Gpat3	1.75878	0.7051	34.0819	0.000165956	0.0018146
ENSMUSG00000031207.17	Msn	1.75791	6.90395	106.326	1.22494e-06	5.68939e-05
ENSMUSG00000062997.7	Rpl35	1.7545	6.9326	194.079	7.30147e-08	1.01181e-05
ENSMUSG00000041143.17	Tmco4	1.75394	2.74682	51.7352	2.9927e-05	0.000525722
ENSMUSG00000113061.2	Rps18-ps5	1.75384	3.28813	166.31	1.51945e-07	1.50237e-05
ENSMUSG00000041859.11	Mcm3	1.74309	2.26001	76.1266	5.5622e-06	0.000153692
ENSMUSG00000033788.16	Dysf	1.7417	2.11951	106.536	1.21392e-06	5.67905e-05
ENSMUSG00000108442.2	Rpl15-ps5	1.73458	-2.05181	16.1522	0.00245535	0.0129024
ENSMUSG00000102135.2	Gm37108	1.73451	-1.22952	15.8028	0.00263445	0.0135859
ENSMUSG00000097129.3	4930507D05Rik	1.73447	-1.71842	7.2559	0.0226054	0.0661773
ENSMUSG00000029999.15	Tgfa	1.73315	4.41972	121.518	6.61127e-07	3.82701e-05
ENSMUSG00000079641.4	Rpl39	1.73121	6.26204	90.1068	2.60704e-06	9.1201e-05
ENSMUSG00000050022.17	Amz1	1.7311	0.0960053	20.4757	0.00110712	0.00725099
ENSMUSG00000021213.13	Akr1c13	1.72181	0.316857	16.7709	0.00217286	0.0117696
ENSMUSG00000087168.2	Gm15983	1.72162	-0.537116	33.7576	0.000172335	0.0018598
ENSMUSG00000073802.6	Cdkn2b	1.71998	1.46391	26.4886	0.000437145	0.00367644
ENSMUSG00000071419.8	Rps15-ps2	1.71988	-1.10873	27.9029	0.000359574	0.00317898
ENSMUSG00000034361.11	Cpne2	1.71905	4.26306	154.212	2.17e-07	1.8292e-05
ENSMUSG00000116529.2	Gm4600	1.71838	-0.671299	22.3016	0.000819256	0.00585842
ENSMUSG00000044471.13	Lncpint	1.71795	1.12322	60.3712	1.54258e-05	0.000326016
ENSMUSG00000062382.10	Ftl1-ps1	1.71761	2.50345	78.7903	4.77046e-06	0.000137602
ENSMUSG00000032501.10	Trib1	1.71477	7.65577	100.976	1.5521e-06	6.55304e-05
ENSMUSG00000004040.17	Stat3	1.713	7.4973	322.437	6.35294e-09	3.32023e-06
ENSMUSG00000051159.17	Cited1	1.71081	4.1114	80.119	4.4264e-06	0.000130369
ENSMUSG00000024816.13	Frmd8	1.70948	4.63587	166.782	1.49922e-07	1.49951e-05
ENSMUSG00000083911.2	Gm4342	1.70937	-1.66134	7.2525	0.02263	0.0661998
ENSMUSG00000081400.2	Gm13680	1.70282	2.23826	98.9091	1.70604e-06	6.9361e-05
ENSMUSG00000037686.7	Aspg	1.69934	-1.18719	19.6962	0.00126636	0.00799592
ENSMUSG00000112908.2	Gm7392	1.69431	2.14094	92.4848	2.3165e-06	8.35767e-05
ENSMUSG00000043903.5	Zfp469	1.69155	1.12998	69.4238	8.37053e-06	0.000206911
ENSMUSG00000099583.3	H3c4	1.69018	-0.365471	23.5639	0.000672143	0.00505961
ENSMUSG00000022500.16	Litaf	1.68933	3.43892	116.611	8.00272e-07	4.2554e-05
ENSMUSG00000046718.9	Bst2	1.68731	2.64691	84.165	3.54778e-06	0.00011189
ENSMUSG00000066809.2	Gm10180	1.6847	-1.86474	10.6487	0.00855605	0.0323295
ENSMUSG00000011179.9	Odc1	1.68386	7.34229	136.731	3.8165e-07	2.61466e-05
ENSMUSG00000056427.11	Slit3	1.68076	0.0409299	27.8174	0.000363768	0.00320676
ENSMUSG00000082197.2	Gm8577	1.67913	-1.7577	11.9468	0.0061833	0.0255431
ENSMUSG00000028927.7	Padi2	1.67902	7.43956	120.536	6.8649e-07	3.88745e-05
ENSMUSG00000028044.7	Cks1b	1.6786	2.01767	100.909	1.55687e-06	6.55304e-05
ENSMUSG00000012848.16	Rps5	1.67784	7.65915	248.031	2.25625e-08	5.92619e-06
ENSMUSG00000054136.7	Adm2	1.67741	0.0554478	34.0915	0.000165772	0.0018146
ENSMUSG00000117585.2	Gm5047	1.67733	-1.08518	12.0303	0.00605985	0.0251582
ENSMUSG00000005124.11	Ccn4	1.67668	-0.711905	27.5509	0.000377218	0.00329516
ENSMUSG00000034906.16	Ncaph	1.67547	0.0860935	42.0017	7.15013e-05	0.000977506
ENSMUSG00000036305.8	Rpl39-ps	1.67099	1.90183	81.1969	4.16898e-06	0.00012522
ENSMUSG00000024907.8	Gal	1.66626	1.3807	54.5503	2.38764e-05	0.000449329
ENSMUSG00000091613.2	Gm17046	1.66592	-1.20378	12.1966	0.00582289	0.0243685
ENSMUSG00000053475.6	Tnfaip6	1.66297	3.83102	37.6507	0.000111559	0.00136134
ENSMUSG00000055538.8	Zcchc24	1.66217	5.58318	93.5548	2.19853e-06	8.14078e-05
ENSMUSG00000050708.17	Ftl1	1.66162	8.54907	162.333	1.70356e-07	1.5883e-05
ENSMUSG00000053553.12	3110082I17Rik	1.65814	3.1274	113.669	9.00602e-07	4.62123e-05
ENSMUSG00000052151.13	Plpp2	1.65582	2.92668	146.104	2.79741e-07	2.08e-05
ENSMUSG00000073640.4	Rpl27-ps3	1.65351	-0.984006	23.9677	0.000631941	0.00483255
ENSMUSG00000063586.2	Gm5513	1.6529	0.202965	35.7565	0.000137194	0.00157143
ENSMUSG00000063632.7	Sox11	1.65278	3.28243	105.044	1.29515e-06	5.86408e-05
ENSMUSG00000084932.2	Gm15156	1.65036	-1.09345	18.3326	0.00161678	0.00954624
ENSMUSG00000081087.2	Rps15a-ps7	1.64972	0.555879	32.2009	0.000207389	0.00214689
ENSMUSG00000039680.11	Mrps6	1.64384	4.20646	152.011	2.32192e-07	1.87932e-05
ENSMUSG00000059883.17	Irak4	1.63809	2.04689	58.6075	1.75386e-05	0.000360084
ENSMUSG00000034765.7	Dusp5	1.63612	6.06453	112.745	9.35181e-07	4.75176e-05
ENSMUSG00000015312.10	Gadd45b	1.63389	7.11738	104.711	1.31415e-06	5.90626e-05
ENSMUSG00000025140.16	Pycr1	1.63165	2.11975	84.1868	3.54365e-06	0.00011189
ENSMUSG00000044609.7	Gm9294	1.63094	0.518672	37.9887	0.000107611	0.00133002
ENSMUSG00000031320.10	Rps4x	1.62863	8.53504	164.305	1.60912e-07	1.54916e-05
ENSMUSG00000075284.11	Wipf1	1.62734	2.23182	45.191	5.28372e-05	0.000783467
ENSMUSG00000099764.2	Rps10-ps2	1.62683	2.55725	99.162	1.68625e-06	6.90041e-05
ENSMUSG00000025508.14	Rplp2	1.6247	7.3366	135.235	4.01792e-07	2.68233e-05
ENSMUSG00000026864.14	Hspa5	1.62402	10.123	79.0147	4.71016e-06	0.000136326
ENSMUSG00000060126.15	Tpt1	1.62349	8.97839	108.548	1.11384e-06	5.34761e-05
ENSMUSG00000104699.2	Rps4x-ps	1.62175	1.76034	68.9639	8.61956e-06	0.000212206
ENSMUSG00000026073.14	Il1r2	1.62158	-1.53066	15.606	0.0027422	0.0139995
ENSMUSG00000031255.15	Sytl4	1.61964	-1.52968	8.71094	0.014538	0.0478132
ENSMUSG00000093594.2	Gm20707	1.61959	-1.37782	14.4947	0.00346125	0.0165698
ENSMUSG00000026069.16	Il1rl1	1.61837	-0.839448	15.6941	0.00269332	0.0138039
ENSMUSG00000056498.14	Tmem154	1.61795	-1.52993	16.0572	0.00250255	0.0130641
ENSMUSG00000027611.13	Procr	1.61542	-0.395695	9.61148	0.0112799	0.0396945
ENSMUSG00000084314.2	Rps15a-ps3	1.61453	1.75203	77.3846	5.17007e-06	0.000146168
ENSMUSG00000024538.9	Ppic	1.61423	-0.0933119	8.41291	0.0158607	0.0509079
ENSMUSG00000078193.3	Gm2000	1.61256	3.45051	174.888	1.19752e-07	1.31958e-05
ENSMUSG00000027068.7	Dhrs9	1.6121	-1.79685	10.1695	0.00970205	0.0355473
ENSMUSG00000089876.4	Tmem102	1.60559	-0.47646	24.9289	0.000547308	0.00434019
ENSMUSG00000006390.16	Elovl1	1.60393	4.14512	173.348	1.24877e-07	1.35968e-05
ENSMUSG00000081434.4	Gm14165	1.60285	-0.385027	5.96719	0.0347421	0.090219
ENSMUSG00000038539.16	Atf5	1.60232	6.6415	118.783	7.34728e-07	4.04809e-05
ENSMUSG00000067288.14	Rps28	1.59887	6.53538	277.36	1.31665e-08	4.91514e-06
ENSMUSG00000081926.2	Gm15536	1.5978	0.707291	44.7452	5.50587e-05	0.00080626
ENSMUSG00000035831.3	Krt25	1.59725	-1.13542	24.4285	0.000589545	0.00459087
ENSMUSG00000025510.15	Cd151	1.59711	6.20611	162.914	1.67506e-07	1.57939e-05
ENSMUSG00000037474.14	Dtl	1.59706	-1.07334	10.2993	0.00937438	0.0346067
ENSMUSG00000025362.7	Rps26	1.59665	7.08845	207.205	5.34352e-08	9.13493e-06
ENSMUSG00000008398.17	Elk3	1.59598	3.15656	62.4128	1.33494e-05	0.000290698
ENSMUSG00000027852.15	Nras	1.59467	5.1572	103.603	1.37984e-06	6.11788e-05
ENSMUSG00000039384.9	Dusp10	1.59458	5.66304	103.805	1.3676e-06	6.11151e-05
ENSMUSG00000084416.4	Rpl10a-ps1	1.59268	3.55159	185.061	9.15652e-08	1.16147e-05
ENSMUSG00000062742.5	Gm5239	1.59228	-0.446653	24.9786	0.00054332	0.00432669
ENSMUSG00000110679.2	Rpl10-ps5	1.59157	-0.973415	15.1153	0.003035	0.0151271
ENSMUSG00000102550.2	Gm8276	1.59037	0.621862	40.1721	8.57934e-05	0.00112655
ENSMUSG00000108801.2	Gm39090	1.58746	-0.227427	29.8713	0.00027735	0.00263958
ENSMUSG00000060438.6	Rps10-ps1	1.58741	2.77501	69.9938	8.07384e-06	0.000200389
ENSMUSG00000032023.8	Jhy	1.58624	-2.02558	11.2527	0.00733584	0.0288349
ENSMUSG00000091449.4	Gm10269	1.58563	1.7553	51.4315	3.06844e-05	0.00053506
ENSMUSG00000052565.8	H1f3	1.58486	0.92797	52.5966	2.78979e-05	0.000499813
ENSMUSG00000059776.8	Rpl13-ps6	1.58422	0.455432	45.855	4.97238e-05	0.000749216
ENSMUSG00000022385.12	Gtse1	1.58247	-0.051955	18.0946	0.00168938	0.00984723
ENSMUSG00000025355.8	Mmp19	1.58051	0.507211	46.0819	4.87106e-05	0.000738381
ENSMUSG00000063816.4	Gm4987	1.58026	-0.974367	16.8221	0.00215126	0.0116907
ENSMUSG00000051220.3	Ercc6l	1.58008	-0.0283908	36.3118	0.000129006	0.00150209
ENSMUSG00000116637.2	Gm8130	1.57841	1.29837	77.1313	5.2463e-06	0.000147205
ENSMUSG00000062175.14	Tgif2	1.5766	3.19242	81.8136	4.02979e-06	0.000122855
ENSMUSG00000099471.2	Gm8451	1.57457	3.17786	156.945	1.99761e-07	1.73084e-05
ENSMUSG00000118345.2	Gm7105	1.5745	-1.08374	16.687	0.00220877	0.0119147
ENSMUSG00000066245.6	Gm10156	1.57295	0.773575	27.9531	0.000357137	0.0031651
ENSMUSG00000028599.11	Tnfrsf1b	1.56903	1.98267	59.7731	1.61061e-05	0.000336316
ENSMUSG00000084319.4	Tpt1-ps3	1.56902	4.70988	150.94	2.40045e-07	1.90915e-05
ENSMUSG00000024486.7	Hbegf	1.56757	6.17685	128.625	5.07607e-07	3.11582e-05
ENSMUSG00000067058.8	Rps15a-ps5	1.56649	-0.163985	29.2482	0.000300666	0.00280745
ENSMUSG00000059336.15	Slc14a1	1.56521	6.58245	84.9133	3.40912e-06	0.00010883
ENSMUSG00000050931.8	Sgms2	1.5648	1.62314	42.8666	6.57486e-05	0.000915277
ENSMUSG00000047123.9	Ticam1	1.56263	2.97444	133.388	4.28439e-07	2.78897e-05
ENSMUSG00000041920.15	Slc16a6	1.56208	3.17385	103.702	1.37382e-06	6.11432e-05
ENSMUSG00000024236.19	Svil	1.56012	4.84742	68.4197	8.92574e-06	0.000215882
ENSMUSG00000021814.18	Anxa7	1.56011	6.72371	161.429	1.74905e-07	1.59968e-05
ENSMUSG00000083833.5	Gm13841	1.55743	1.68435	66.5545	1.00793e-05	0.000235466
ENSMUSG00000022283.16	Pabpc1	1.55683	8.34987	149.668	2.49789e-07	1.93481e-05
ENSMUSG00000023186.15	Vwa5a	1.55602	5.72742	225.953	3.53031e-08	7.20508e-06
ENSMUSG00000031609.4	Sap30	1.55556	3.03188	35.3407	0.000143736	0.00162297
ENSMUSG00000109905.2	Gm7380	1.55523	-1.75741	11.1872	0.00745761	0.0291796
ENSMUSG00000070343.4	Gm10288	1.5543	1.04936	61.8192	1.39165e-05	0.000300544
ENSMUSG00000011305.12	Plin5	1.55373	-1.34795	11.1025	0.00761858	0.029605
ENSMUSG00000103933.2	Gm36964	1.55261	-0.782388	13.7151	0.00410376	0.0188481
ENSMUSG00000083022.2	Rps15a-ps6	1.55209	-0.931873	14.938	0.00315	0.015531
ENSMUSG00000082516.2	Gm13342	1.55194	-0.0853622	28.4434	0.000334372	0.00301412
ENSMUSG00000097166.2	9330179D12Rik	1.54962	-1.09751	11.9211	0.00622186	0.0256272
ENSMUSG00000032269.9	Htr3a	1.5494	4.90925	96.8628	1.87682e-06	7.36766e-05
ENSMUSG00000033502.16	Cdc14a	1.54917	6.0821	52.0463	2.91743e-05	0.000516386
ENSMUSG00000099492.2	Gm5525	1.54682	0.759359	28.823	0.00031794	0.00291955
ENSMUSG00000057863.7	Rpl36	1.54658	6.84804	114.757	8.61818e-07	4.49127e-05
ENSMUSG00000112605.2	Gm7476	1.54606	-1.58034	13.9017	0.00393775	0.0182399
ENSMUSG00000026479.14	Lamc2	1.54365	2.02869	68.4211	8.92495e-06	0.000215882
ENSMUSG00000090467.4	Gm4613	1.54209	0.445029	52.1571	2.8912e-05	0.000514453
ENSMUSG00000059252.6	Tpt1-ps5	1.53865	-0.036305	31.2294	0.000233634	0.00233659
ENSMUSG00000087443.2	Ppp1r18os	1.53673	-1.11233	9.56074	0.0114382	0.0401128
ENSMUSG00000082465.2	Rps6-ps3	1.53656	-0.94244	11.8339	0.00635505	0.0260131
ENSMUSG00000114034.2	Gm9267	1.53522	-1.17402	18.2698	0.00163557	0.00962606
ENSMUSG00000020372.16	Rack1	1.53486	8.20151	195.347	7.07844e-08	9.88387e-06
ENSMUSG00000024197.11	Plin3	1.5333	4.81596	96.7251	1.88904e-06	7.36766e-05
ENSMUSG00000090877.4	Hspa1b	1.53233	8.56163	86.9885	3.0573e-06	0.000101496
ENSMUSG00000026456.19	Cyb5r1	1.53207	4.52572	152.166	2.31086e-07	1.87932e-05
ENSMUSG00000051048.18	P4ha3	1.53193	2.09747	37.0437	0.000119093	0.00142569
ENSMUSG00000063556.6	Gm10132	1.53155	1.79796	95.7684	1.97658e-06	7.60704e-05
ENSMUSG00000114931.2	Gm32256	1.53154	-1.75445	11.0146	0.00779014	0.0301236
ENSMUSG00000078126.5	Rpl23a-ps3	1.53146	1.72386	93.2228	2.23434e-06	8.20695e-05
ENSMUSG00000042462.5	Dctpp1	1.5296	2.61735	65.6622	1.06941e-05	0.000246679
ENSMUSG00000048007.5	Timm8a1	1.52902	2.00847	65.0513	1.11411e-05	0.000253594
ENSMUSG00000003429.12	Rps11	1.52889	7.37084	201.2	6.14903e-08	9.47319e-06
ENSMUSG00000100078.2	Gm6170	1.52478	1.10031	51.0554	3.16546e-05	0.00054568
ENSMUSG00000082476.2	Gm12242	1.52287	-1.02003	14.543	0.00342564	0.0164726
ENSMUSG00000068523.13	Gng5	1.52152	4.6987	53.754	2.54255e-05	0.000470731
ENSMUSG00000102162.2	Gm2367	1.5211	-0.96134	21.2142	0.000977991	0.00663921
ENSMUSG00000010830.9	Kdelr3	1.52079	2.01253	50.6807	3.26577e-05	0.000555697
ENSMUSG00000081929.2	Rps11-ps2	1.51937	0.726594	51.2559	3.11328e-05	0.000540752
ENSMUSG00000031273.17	Col4a6	1.51875	4.27411	81.529	4.09331e-06	0.00012376
ENSMUSG00000039001.13	Rps21	1.51869	6.67475	189.779	8.12333e-08	1.06901e-05
ENSMUSG00000112474.2	Gm46209	1.51768	-1.13192	13.1354	0.00467635	0.0207219
ENSMUSG00000087412.5	Gm15501	1.51766	1.87763	93.5592	2.19805e-06	8.14078e-05
ENSMUSG00000020865.17	Abcc3	1.51525	-1.31895	12.4649	0.00546359	0.0232527
ENSMUSG00000067870.6	Rpl31-ps8	1.51418	2.0774	63.466	1.241e-05	0.00027449
ENSMUSG00000046364.15	Rpl27a	1.51374	7.84653	169.48	1.38964e-07	1.46088e-05
ENSMUSG00000059775.6	Rps26-ps1	1.51359	0.995506	50.0884	3.43227e-05	0.000576521
ENSMUSG00000066902.8	Rps23-ps2	1.51269	2.52699	90.5728	2.54681e-06	8.97544e-05
ENSMUSG00000074141.14	Il4i1	1.51044	-1.77686	10.8329	0.00815967	0.0311536
ENSMUSG00000020592.15	Sdc1	1.50956	2.25214	53.9802	2.49736e-05	0.000464245
ENSMUSG00000087006.4	Gm13889	1.50864	6.04862	335.469	5.24183e-09	2.96892e-06
ENSMUSG00000110623.2	Gm32005	1.50564	-1.32011	14.7815	0.00325585	0.0158563
ENSMUSG00000058542.4	Gm15590	1.50465	0.269723	32.2457	0.000206267	0.00214012
ENSMUSG00000038037.6	Socs1	1.50393	2.82007	53.797	2.53388e-05	0.000469603
ENSMUSG00000062937.8	Mtap	1.50277	4.18651	91.2844	2.458e-06	8.81604e-05
ENSMUSG00000025779.11	Ly96	1.50055	-0.0345679	26.6146	0.000429466	0.00363521
ENSMUSG00000048126.17	Col6a3	1.50043	-0.145205	13.6534	0.00416056	0.0190501
ENSMUSG00000074800.5	Gm4149	1.4972	-0.239585	19.4607	0.0013198	0.00825641
ENSMUSG00000058064.7	Gm10036	1.49668	3.26481	112.298	9.52487e-07	4.81295e-05
ENSMUSG00000030249.16	Abcc9	1.4959	3.4307	148.546	2.58782e-07	1.96417e-05
ENSMUSG00000091845.2	Rpl36-ps12	1.49424	2.31156	100.634	1.57638e-06	6.61355e-05
ENSMUSG00000002233.14	Rhoc	1.4905	5.62702	92.786	2.28253e-06	8.3337e-05
ENSMUSG00000020706.14	Ftsj3	1.48954	5.58366	128.41	5.1159e-07	3.12038e-05
ENSMUSG00000045273.9	Cenph	1.48898	-1.88575	5.69662	0.0382302	0.0965306
ENSMUSG00000030339.8	Ltbr	1.48817	5.20446	92.6199	2.30119e-06	8.33531e-05
ENSMUSG00000022945.13	Chaf1b	1.48729	-0.0654433	26.7389	0.00042205	0.00358909
ENSMUSG00000002459.18	Rgs20	1.48624	3.64131	93.7449	2.17833e-06	8.09877e-05
ENSMUSG00000082361.7	Btc	1.48592	1.79767	39.6779	9.02273e-05	0.00116639
ENSMUSG00000113240.2	Gm48338	1.48565	-0.625902	26.2796	0.000450245	0.00375553
ENSMUSG00000027510.18	Rbm38	1.48443	2.38049	30.7591	0.000247764	0.002434
ENSMUSG00000114003.2	Gm9616	1.48362	3.60223	164.067	1.62018e-07	1.54996e-05
ENSMUSG00000030082.15	Sec61a1	1.48281	7.28802	149.743	2.49205e-07	1.93481e-05
ENSMUSG00000000386.17	Mx1	1.48259	-1.47526	11.4831	0.00692664	0.0276823
ENSMUSG00000028755.4	Cda	1.48195	3.00928	95.1064	2.04002e-06	7.758e-05
ENSMUSG00000015850.12	Adamtsl4	1.48085	4.77883	93.4136	2.21367e-06	8.16382e-05
ENSMUSG00000028494.13	Plin2	1.47735	4.25802	72.4571	6.92813e-06	0.000178996
ENSMUSG00000083337.2	Gm11539	1.47726	-1.21199	12.5742	0.00532494	0.0228409
ENSMUSG00000006333.15	Rps9	1.4771	8.06402	115.309	8.42915e-07	4.41794e-05
ENSMUSG00000103502.2	9330121J05Rik	1.47617	2.90067	47.7074	4.21351e-05	0.000666726
ENSMUSG00000110275.2	Gm5905	1.47433	3.21016	86.78	3.09061e-06	0.000102416
ENSMUSG00000017697.4	Ada	1.47386	0.493588	36.4094	0.000127629	0.00149557
ENSMUSG00000026956.16	Uap1l1	1.47385	4.53588	108.463	1.11784e-06	5.35278e-05
ENSMUSG00000071052.5	Rpl7a-ps5	1.47226	-1.63609	11.0707	0.00768012	0.029789
ENSMUSG00000117428.2	Gm4833	1.472	2.12161	30.4221	0.000258526	0.00250209
ENSMUSG00000099980.2	Gm5619	1.47198	1.98639	95.982	1.95662e-06	7.55073e-05
ENSMUSG00000100837.8	1700063D05Rik	1.47024	0.860039	23.7264	0.00065561	0.00497198
ENSMUSG00000117345.2	Gm7926	1.46879	0.142138	30.2139	0.000265456	0.00255027
ENSMUSG00000040158.13	Tax1bp3	1.46824	2.79181	54.9163	2.32027e-05	0.000439824
ENSMUSG00000107092.2	Gm7993	1.46804	0.393624	16.7843	0.00216718	0.0117423
ENSMUSG00000107388.2	Gm42788	1.46756	-0.981279	10.5483	0.00878203	0.0329926
ENSMUSG00000081562.2	Gm11575	1.46622	-1.63534	10.888	0.00804538	0.0308717
ENSMUSG00000073702.12	Rpl31	1.46476	7.67927	187.481	8.608e-08	1.11672e-05
ENSMUSG00000046330.11	Rpl37a	1.46281	6.88936	247.434	2.28256e-08	5.92619e-06
ENSMUSG00000115584.2	Gm5854	1.46233	0.13676	25.3991	0.000510903	0.00412238
ENSMUSG00000101188.2	Eif4a-ps4	1.46136	4.33791	139.75	3.44575e-07	2.42422e-05
ENSMUSG00000071532.7	Gm10335	1.46131	2.87973	74.1931	6.23697e-06	0.000165224
ENSMUSG00000110057.2	Gm2225	1.46023	1.92902	80.332	4.37405e-06	0.000129563
ENSMUSG00000092183.2	4930515G01Rik	1.46011	-1.05866	15.5214	0.00279021	0.0141834
ENSMUSG00000073982.12	Rhog	1.45939	2.88985	65.055	1.11384e-05	0.000253594
ENSMUSG00000056481.8	Cd248	1.45915	2.23775	70.9645	7.59705e-06	0.000191941
ENSMUSG00000022148.17	Fyb	1.45876	-1.47483	7.80567	0.0190382	0.0582448
ENSMUSG00000026546.17	Cfap45	1.45704	-1.71563	11.2988	0.00725173	0.0286127
ENSMUSG00000059901.13	Adamts14	1.45517	-1.21587	9.94056	0.0103149	0.0371564
ENSMUSG00000115193.2	Gm6533	1.45483	0.86469	49.9583	3.47019e-05	0.000581822
ENSMUSG00000057322.13	Rpl38	1.45462	6.43364	184.847	9.20693e-08	1.16147e-05
ENSMUSG00000112145.2	Gm6218	1.4542	-1.0098	10.346	0.00925973	0.0343449
ENSMUSG00000058546.9	Rpl23a	1.45232	7.77289	172.714	1.27065e-07	1.36722e-05
ENSMUSG00000040322.11	Slc25a24	1.45158	2.49451	71.4619	7.36587e-06	0.000187394
ENSMUSG00000008393.10	Carhsp1	1.44956	5.38579	66.8199	9.90471e-06	0.000232576
ENSMUSG00000024349.11	Sting1	1.44915	0.153304	32.0558	0.000211075	0.00217398
ENSMUSG00000042784.10	Muc1	1.44868	0.943586	51.2344	3.11881e-05	0.000540752
ENSMUSG00000045455.9	Gm9797	1.44729	-1.15756	8.50356	0.0154435	0.0499898
ENSMUSG00000066315.10	Gm12918	1.44511	0.287014	23.778	0.000650461	0.00493703
ENSMUSG00000059182.9	Skap2	1.44418	3.23909	77.1026	5.25503e-06	0.000147205
ENSMUSG00000032456.14	Nmnat3	1.44383	2.5092	52.0054	2.9272e-05	0.000516838
ENSMUSG00000084899.2	Gm15344	1.44344	1.59347	40.1512	8.59757e-05	0.00112655
ENSMUSG00000030744.14	Rps3	1.4425	8.38541	146.004	2.80633e-07	2.08e-05
ENSMUSG00000114590.2	5930438M14Rik	1.44221	-1.51112	9.80948	0.0106868	0.0381356
ENSMUSG00000081453.2	Gm6767	1.44213	0.901203	40.2943	8.47376e-05	0.00111745
ENSMUSG00000028635.8	Edn2	1.4418	-0.467914	20.4039	0.00112074	0.00731904
ENSMUSG00000024014.9	Pim1	1.44175	6.51338	50.8372	3.22342e-05	0.000553122
ENSMUSG00000104802.2	Gm5869	1.44103	2.48574	68.5397	8.85714e-06	0.000215882
ENSMUSG00000113389.2	Gm9512	1.4398	1.91458	38.0461	0.000106958	0.00132284
ENSMUSG00000024737.3	Slc15a3	1.43662	-1.30334	17.4486	0.00190706	0.0107656
ENSMUSG00000049517.9	Rps23	1.43655	7.52304	155.213	2.10489e-07	1.80158e-05
ENSMUSG00000118270.2	Gm17819	1.43645	-0.59402	14.5123	0.00344824	0.0165412
ENSMUSG00000020541.13	Tom1l1	1.43564	4.03662	59.4268	1.65166e-05	0.00034371
ENSMUSG00000021996.17	Esd	1.43541	6.29802	134.589	4.10885e-07	2.71284e-05
ENSMUSG00000020123.7	Avpr1a	1.43539	-1.36372	9.21572	0.0125895	0.042972
ENSMUSG00000053004.10	Hrh1	1.43473	0.639396	24.6586	0.000569651	0.00446638
ENSMUSG00000089764.3	Gm16580	1.43458	2.11718	81.575	4.08297e-06	0.00012376
ENSMUSG00000100755.2	Rps23-ps1	1.43392	2.52734	90.6489	2.53713e-06	8.97544e-05
ENSMUSG00000025132.14	Arhgdia	1.43375	8.12391	151.497	2.35924e-07	1.90111e-05
ENSMUSG00000068246.7	Apol9b	1.43332	-0.833438	21.2582	0.000970893	0.00660945
ENSMUSG00000020803.4	Txndc17	1.43195	4.17775	120.94	6.75931e-07	3.86379e-05
ENSMUSG00000036390.9	Gadd45a	1.43161	5.25706	87.1375	3.03377e-06	0.000101266
ENSMUSG00000024205.8	Rpl36-ps2	1.43089	-1.12984	13.3637	0.00444006	0.0199797
ENSMUSG00000021367.9	Edn1	1.42982	2.33646	56.6518	2.0302e-05	0.000398033
ENSMUSG00000060950.13	Trmt61a	1.42917	3.84008	83.2987	3.71684e-06	0.000116154
ENSMUSG00000095600.3	Gm9457	1.42916	-1.65833	11.8146	0.00638492	0.0261048
ENSMUSG00000009927.10	Rps25	1.4287	7.58128	161.738	1.73333e-07	1.59327e-05
ENSMUSG00000066278.7	Vps37b	1.42838	6.01215	86.1589	3.19245e-06	0.000104093
ENSMUSG00000029994.18	Anxa4	1.42537	3.65246	53.4625	2.60225e-05	0.000477436
ENSMUSG00000059291.16	Rpl11	1.4241	7.62687	162.121	1.71411e-07	1.5883e-05
ENSMUSG00000057696.5	Rpl30-ps1	1.42399	-0.567572	12.5454	0.00536101	0.0229442
ENSMUSG00000115503.2	Gm6392	1.42378	-1.38319	9.92726	0.0103519	0.0372456
ENSMUSG00000091732.2	Gm17541	1.42351	-0.319545	24.2398	0.000606476	0.00469672
ENSMUSG00000024732.8	Ccdc86	1.42154	3.83026	99.1898	1.68409e-06	6.90041e-05
ENSMUSG00000060147.16	Serpinb6a	1.42151	4.55869	76.5856	5.41514e-06	0.000150731
ENSMUSG00000035407.9	Kank4	1.4215	3.97312	136.513	3.84508e-07	2.62441e-05
ENSMUSG00000118353.2	Nsa2-ps1	1.42036	1.14506	36.7351	0.000123157	0.00145812
ENSMUSG00000026305.16	Lrrfip1	1.41645	5.77128	76.2092	5.5354e-06	0.000153414
ENSMUSG00000032000.18	Birc3	1.41565	-0.00341702	29.4961	0.00029112	0.00274211
ENSMUSG00000036330.13	Slc18a1	1.41544	-1.58141	11.0639	0.00769325	0.0298251
ENSMUSG00000028249.16	Sdcbp	1.414	6.78641	85.1779	3.36165e-06	0.000108069
ENSMUSG00000109241.2	Gm7434	1.41356	0.027862	34.9566	0.000150114	0.00167535
ENSMUSG00000028873.17	Cdca8	1.41189	-0.272481	27.8706	0.000361149	0.00318675
ENSMUSG00000048277.16	Syngr2	1.41051	2.5316	69.3785	8.39467e-06	0.000207227
ENSMUSG00000021710.12	Nln	1.41027	4.35591	97.4877	1.82258e-06	7.26331e-05
ENSMUSG00000092203.8	1110038B12Rik	1.40964	4.06064	80.1809	4.41111e-06	0.000130142
ENSMUSG00000107176.2	Gm9794	1.40945	2.06685	45.7827	5.00517e-05	0.000751679
ENSMUSG00000014444.18	Piezo1	1.40935	4.87585	94.1216	2.13896e-06	8.06168e-05
ENSMUSG00000059159.7	Gm8129	1.40862	1.52786	59.0345	1.69968e-05	0.000351305
ENSMUSG00000059070.17	Rpl18	1.40784	7.47423	150.939	2.40053e-07	1.90915e-05
ENSMUSG00000049526.9	Tmem202	1.40768	0.796723	28.1137	0.000349485	0.00311539
ENSMUSG00000018008.9	Cyth4	1.40677	-1.46188	9.38908	0.0119943	0.0415215
ENSMUSG00000011257.20	Pabpc4	1.40631	5.80961	145.738	2.83048e-07	2.08771e-05
ENSMUSG00000020473.14	Aebp1	1.40625	5.77155	103.285	1.39945e-06	6.14656e-05
ENSMUSG00000020075.9	Ddx21	1.40619	6.15636	107.139	1.18283e-06	5.55443e-05
ENSMUSG00000057685.9	Gm8526	1.40484	-0.639253	11.0289	0.00776195	0.0300492
ENSMUSG00000000740.13	Rpl13	1.40415	8.35752	156.9	2.00035e-07	1.73084e-05
ENSMUSG00000048758.15	Rpl29	1.40137	7.14324	168.846	1.4145e-07	1.47852e-05
ENSMUSG00000006442.11	Srm	1.40093	5.7382	164.411	1.60422e-07	1.54916e-05
ENSMUSG00000106239.2	Gm9260	1.40029	-0.604326	18.9937	0.00143402	0.00872533
ENSMUSG00000100215.2	Gm8292	1.39996	0.752354	27.3511	0.000387693	0.00337057
ENSMUSG00000025967.17	Eef1b2	1.39985	7.36434	126.394	5.50685e-07	3.30014e-05
ENSMUSG00000058325.7	Dock1	1.39976	5.7558	95.6176	1.99082e-06	7.6213e-05
ENSMUSG00000078612.10	Fyb2	1.39961	-1.33427	11.9323	0.00620498	0.0256096
ENSMUSG00000041801.6	Phlda3	1.39957	5.0445	106.418	1.2201e-06	5.68939e-05
ENSMUSG00000082272.2	Gm11675	1.39816	-0.0932052	20.8024	0.00104762	0.00695045
ENSMUSG00000028970.10	Abcb1b	1.39691	2.11849	50.27	3.38015e-05	0.000570912
ENSMUSG00000001864.14	Aif1l	1.39358	5.38772	75.7489	5.68685e-06	0.000155724
ENSMUSG00000074063.11	Osgin1	1.39191	3.69515	51.2407	3.11721e-05	0.000540752
ENSMUSG00000072980.4	Oip5	1.39004	-1.60065	10.4226	0.00907521	0.0338231
ENSMUSG00000055093.11	Rps27a-ps3	1.38975	2.49536	99.2924	1.67616e-06	6.90041e-05
ENSMUSG00000032715.10	Trib3	1.38893	2.29882	44.2885	5.74528e-05	0.000828807
ENSMUSG00000066592.4	Gm7589	1.38675	-1.27711	8.54991	0.0152353	0.0494823
ENSMUSG00000022544.15	Eef2kmt	1.38432	3.29792	111.767	9.73506e-07	4.85214e-05
ENSMUSG00000061787.16	Rps17	1.38379	7.15025	136.977	3.78451e-07	2.60249e-05
ENSMUSG00000058443.6	Rpl10-ps3	1.38291	-1.33109	10.5	0.00889328	0.0333359
ENSMUSG00000087367.2	Gm15491	1.38267	-1.17637	7.46818	0.021139	0.0629454
ENSMUSG00000081049.2	Rps24-ps3	1.3826	0.383183	26.4931	0.000436866	0.00367644
ENSMUSG00000080921.5	Rpl38-ps2	1.38249	3.08563	87.2408	3.01758e-06	0.000100909
ENSMUSG00000037280.13	Galnt6	1.38188	0.239834	21.4691	0.000937687	0.00644576
ENSMUSG00000008682.14	Rpl10	1.38147	7.92898	129.404	4.93538e-07	3.07068e-05
ENSMUSG00000081669.2	Npm3-ps1	1.381	-1.28987	9.90437	0.010416	0.0373869
ENSMUSG00000113198.2	Gm6988	1.37911	-0.343654	24.031	0.000625906	0.00480448
ENSMUSG00000104649.2	Gm43712	1.37775	0.0751778	37.7911	0.000109899	0.00134918
ENSMUSG00000006301.18	Tmbim1	1.37585	6.05528	105.939	1.24564e-06	5.73937e-05
ENSMUSG00000117446.2	Gm35551	1.37555	-1.95442	8.61067	0.0149675	0.0488384
ENSMUSG00000067344.8	Rps25-ps1	1.37444	0.0514415	23.0123	0.000732154	0.00539153
ENSMUSG00000071415.7	Rpl23	1.37436	7.87453	126.408	5.50414e-07	3.30014e-05
ENSMUSG00000083716.5	Gm13436	1.37388	2.92052	57.0902	1.96396e-05	0.000388796
ENSMUSG00000117515.2	Gm6883	1.37334	0.59685	30.466	0.000257092	0.00249614
ENSMUSG00000095597.3	Rps7-ps3	1.37332	1.77493	42.8201	6.60434e-05	0.000918682
ENSMUSG00000025324.9	Atp10a	1.3732	1.31827	51.0452	3.16812e-05	0.00054568
ENSMUSG00000084111.5	Gm15710	1.37073	3.64264	111.057	1.00257e-06	4.94314e-05
ENSMUSG00000020928.15	Higd1b	1.37009	0.367214	35.445	0.00014206	0.00161002
ENSMUSG00000061272.9	Gm14173	1.36968	-0.793694	19.8566	0.00123145	0.00785667
ENSMUSG00000039330.6	Tsga10ip	1.36895	-0.385529	22.1573	0.000838426	0.00593747
ENSMUSG00000038523.11	1700003F12Rik	1.36892	1.61345	60.1532	1.56697e-05	0.000329485
ENSMUSG00000053559.14	Smagp	1.36876	-1.15787	9.13904	0.0128641	0.0436262
ENSMUSG00000024027.9	Glp1r	1.36798	-1.36406	6.30314	0.0309365	0.0828177
ENSMUSG00000094446.2	Gm6344	1.36781	0.904285	30.4256	0.00025841	0.00250209
ENSMUSG00000038527.10	C1rl	1.36739	1.97411	68.5107	8.87366e-06	0.000215882
ENSMUSG00000022114.6	Spry2	1.36738	6.87744	52.0309	2.92112e-05	0.000516386
ENSMUSG00000035673.11	Sbno2	1.36731	6.27504	121.324	6.6605e-07	3.83125e-05
ENSMUSG00000118220.2	Gm6192	1.36644	1.25791	53.8883	2.5156e-05	0.00046716
ENSMUSG00000026167.15	Wnt10a	1.36588	-0.117318	21.5679	0.000922601	0.00638245
ENSMUSG00000039886.9	Tmem120a	1.36508	4.17162	107.916	1.14417e-06	5.43613e-05
ENSMUSG00000061815.12	Rufy4	1.36391	-0.556868	12.3263	0.00564575	0.0238614
ENSMUSG00000078915.3	Hsp25-ps1	1.36353	1.43945	41.2926	7.66732e-05	0.00103201
ENSMUSG00000085442.2	Gm3362	1.36235	-0.971038	16.4376	0.00231985	0.0123428
ENSMUSG00000059796.17	Eif4a1	1.36164	8.45341	111.995	9.64422e-07	4.84649e-05
ENSMUSG00000116835.2	Gm49594	1.36036	-0.752376	21.4088	0.000947026	0.00648558
ENSMUSG00000001525.11	Tubb5	1.35872	9.02511	101.093	1.5439e-06	6.55243e-05
ENSMUSG00000024854.5	Pold4	1.35568	3.4532	103.047	1.41432e-06	6.14656e-05
ENSMUSG00000037820.16	Tgm2	1.35434	3.90921	55.409	2.23314e-05	0.000428036
ENSMUSG00000026730.13	Pter	1.35337	1.46869	25.1129	0.000532702	0.00426442
ENSMUSG00000068243.7	Gm7079	1.3527	1.56616	25.1731	0.000528026	0.00423439
ENSMUSG00000037742.15	Eef1a1	1.35195	11.4863	86.655	3.11079e-06	0.000102467
ENSMUSG00000071078.7	Nr2c2ap	1.35137	3.6286	103.143	1.40831e-06	6.14656e-05
ENSMUSG00000085795.9	Zfp703	1.35096	4.80856	66.7304	9.96316e-06	0.000233051
ENSMUSG00000051639.4	Fbl-ps2	1.35023	1.3396	56.9179	1.98968e-05	0.000392135
ENSMUSG00000107383.2	Gm4366	1.34932	3.97542	121.044	6.73234e-07	3.86044e-05
ENSMUSG00000113113.2	Gm2614	1.34823	-0.342614	18.6197	0.00153417	0.00917092
ENSMUSG00000041974.11	Spidr	1.34644	3.44861	53.5557	2.58299e-05	0.000475007
ENSMUSG00000113741.2	Gm48236	1.34578	-1.79746	10.2194	0.00957446	0.035179
ENSMUSG00000113769.2	5033406O09Rik	1.3454	-1.49577	10.9507	0.00791772	0.0305036
ENSMUSG00000079942.6	Rpl28-ps3	1.34514	2.92968	87.007	3.05438e-06	0.000101496
ENSMUSG00000083596.5	Rpl21-ps15	1.34425	0.175251	23.3845	0.000690981	0.00515474
ENSMUSG00000040659.4	Efhd2	1.34407	6.94752	142.435	3.15181e-07	2.255e-05
ENSMUSG00000082064.4	Rpl5-ps2	1.34089	-0.376338	26.1111	0.00046115	0.00382376
ENSMUSG00000068240.6	Gm11808	1.34054	1.43728	45.1876	5.28536e-05	0.000783467
ENSMUSG00000033355.7	Rtp4	1.33993	0.580249	19.1455	0.00139564	0.00856709
ENSMUSG00000031805.18	Jak3	1.33698	3.11432	99.1918	1.68393e-06	6.90041e-05
ENSMUSG00000047407.18	Tgif1	1.33563	3.47431	30.9242	0.000242689	0.0023996
ENSMUSG00000055723.7	Rras2	1.33534	3.29636	46.1731	4.83106e-05	0.000735189
ENSMUSG00000037805.16	Rpl10a	1.33494	7.45531	195.361	7.07598e-08	9.88387e-06
ENSMUSG00000044854.8	1700056E22Rik	1.33323	0.714439	25.2036	0.000525677	0.00422296
ENSMUSG00000027276.8	Jag1	1.3328	2.6516	65.5641	1.07645e-05	0.000247677
ENSMUSG00000026785.15	Pkn3	1.33259	-0.982069	6.75525	0.0265854	0.0743465
ENSMUSG00000069268.5	H2bc7	1.33217	-1.63517	8.07057	0.017565	0.0547277
ENSMUSG00000021025.9	Nfkbia	1.33156	5.85355	85.8146	3.25066e-06	0.000105427
ENSMUSG00000029711.14	Epo	1.33154	-0.946666	14.1042	0.0037666	0.0176437
ENSMUSG00000031765.9	Mt1	1.33144	7.25612	78.1465	4.94871e-06	0.000140344
ENSMUSG00000060487.8	Samd5	1.33076	4.8909	77.3051	5.19387e-06	0.000146615
ENSMUSG00000020808.4	Pimreg	1.33043	-0.728574	19.2059	0.00138072	0.00851806
ENSMUSG00000105461.2	Gm4742	1.3296	-1.97636	7.81409	0.0189891	0.058125
ENSMUSG00000024053.12	Emilin2	1.32883	1.78552	20.898	0.00103093	0.00686735
ENSMUSG00000117875.2	Gm6789	1.32619	4.17592	44.32	5.72834e-05	0.000828018
ENSMUSG00000059461.8	Gm7331	1.32506	3.2616	44.903	5.42599e-05	0.000796567
ENSMUSG00000083394.3	Gm11703	1.32438	-0.862323	12.0028	0.00610021	0.0252798
ENSMUSG00000097766.2	5730420D15Rik	1.32386	-1.14296	10.3198	0.00932379	0.0345035
ENSMUSG00000039405.8	Prss23	1.32262	5.69269	57.7192	1.87338e-05	0.000376005
ENSMUSG00000063457.15	Rps15	1.3216	7.97633	201.105	6.16286e-08	9.47319e-06
ENSMUSG00000081642.2	Gm13532	1.32128	-1.05362	12.3888	0.00556262	0.0235918
ENSMUSG00000020460.16	Rps27a	1.31923	7.70638	105.773	1.25468e-06	5.76648e-05
ENSMUSG00000029217.17	Tec	1.31911	0.605509	21.2538	0.000971586	0.0066117
ENSMUSG00000093686.2	Gm4705	1.31831	0.47561	29.1105	0.000306133	0.00284832
ENSMUSG00000027967.9	Neurog2	1.31769	3.08766	86.1857	3.18798e-06	0.000104093
ENSMUSG00000047675.16	Rps8	1.31758	8.18342	101.56	1.51167e-06	6.47574e-05
ENSMUSG00000020434.5	4921536K21Rik	1.31635	-0.824067	18.2996	0.00162662	0.0095888
ENSMUSG00000073433.12	Arhgdig	1.31603	3.64954	92.6502	2.29777e-06	8.33531e-05
ENSMUSG00000030917.14	Tmem159	1.31445	4.32148	48.0526	4.08789e-05	0.000653163
ENSMUSG00000097828.3	6430562O15Rik	1.3137	-0.683474	13.2933	0.00451127	0.0202057
ENSMUSG00000074280.7	Gm6166	1.31275	-1.73362	10.0983	0.00988795	0.0360217
ENSMUSG00000034892.9	Rps29	1.31128	7.16997	215.23	4.45592e-08	8.15077e-06
ENSMUSG00000078920.4	Ifi47	1.31081	-1.21517	11.4602	0.006966	0.0277729
ENSMUSG00000030609.19	Aen	1.31058	5.1512	84.6709	3.45331e-06	0.000109287
ENSMUSG00000081406.5	Rps6-ps4	1.30961	2.55405	66.794	9.92154e-06	0.000232673
ENSMUSG00000020773.12	Trim47	1.30879	2.20065	41.7885	7.3011e-05	0.000994428
ENSMUSG00000031562.17	Dctd	1.30861	2.88478	69.2452	8.46619e-06	0.000208711
ENSMUSG00000025260.11	Hsd17b10	1.30776	4.59738	148.667	2.57797e-07	1.96417e-05
ENSMUSG00000118059.2	Gm6975	1.30768	-0.745433	9.20226	0.0126371	0.0430945
ENSMUSG00000098098.8	Bvht	1.3049	-1.65737	10.3818	0.00917291	0.0340969
ENSMUSG00000030536.11	Iqgap1	1.30452	5.87005	77.1121	5.25212e-06	0.000147205
ENSMUSG00000050777.8	Tmem37	1.30426	0.392119	33.4419	0.000178831	0.00191185
ENSMUSG00000029185.15	Fam114a1	1.30068	2.87252	58.0236	1.83135e-05	0.000370155
ENSMUSG00000084323.5	Gm14438	1.30063	0.659093	43.413	6.24008e-05	0.000879381
ENSMUSG00000031328.17	Flna	1.30046	8.29537	83.2776	3.72108e-06	0.000116154
ENSMUSG00000087150.8	BC064078	1.29715	4.27722	68.2482	9.02498e-06	0.000217217
ENSMUSG00000068014.6	Gm14648	1.29705	-1.46224	9.42973	0.0118597	0.0411257
ENSMUSG00000007033.5	Hspa1l	1.29579	1.06527	35.0065	0.000149267	0.00166996
ENSMUSG00000028063.16	Lmna	1.2954	6.37659	120.176	6.96073e-07	3.90569e-05
ENSMUSG00000083621.2	Gm14586	1.29539	1.13829	23.558	0.000672753	0.00506212
ENSMUSG00000002325.16	Irf9	1.29441	5.13707	200.163	6.30241e-08	9.52454e-06
ENSMUSG00000011884.14	Gltp	1.29352	4.16242	86.6082	3.11839e-06	0.000102467
ENSMUSG00000010406.13	Mrpl52	1.29287	4.83363	114.095	8.85161e-07	4.57383e-05
ENSMUSG00000091695.3	Gm17669	1.29253	-0.806435	9.93755	0.0103232	0.0371718
ENSMUSG00000025794.10	Rpl14	1.29004	8.06636	129.082	4.99292e-07	3.0751e-05
ENSMUSG00000061838.8	Suclg2	1.2868	4.45736	59.2765	1.66986e-05	0.000346316
ENSMUSG00000101795.3	Gm5835	1.28552	2.97574	72.1466	7.06127e-06	0.000181733
ENSMUSG00000071001.5	Hrct1	1.28549	-1.39708	5.67773	0.0384895	0.0970969
ENSMUSG00000039236.19	Isg20	1.28532	-0.566286	15.2261	0.00296576	0.0148602
ENSMUSG00000082536.2	Gm13456	1.2853	6.17783	221.365	3.89492e-08	7.54175e-06
ENSMUSG00000118377.2	Gm9276	1.28446	-1.39593	8.38059	0.0160128	0.0512417
ENSMUSG00000117822.2	Eef1a1-ps1	1.28365	5.045	188.005	8.49443e-08	1.10986e-05
ENSMUSG00000034595.18	Ppp1r18	1.28337	4.36707	81.868	4.01779e-06	0.000122808
ENSMUSG00000096942.2	Rps19-ps6	1.28336	-0.450295	22.8986	0.000745307	0.00545982
ENSMUSG00000081344.6	Gm14303	1.28324	2.61626	55.9318	2.14493e-05	0.000416067
ENSMUSG00000096474.3	Gm5561	1.28239	0.333764	26.1049	0.00046156	0.00382376
ENSMUSG00000111966.2	Gm5781	1.28231	1.23201	49.6832	3.55207e-05	0.000590141
ENSMUSG00000018293.5	Pfn1	1.28219	6.99342	191.013	7.8765e-08	1.04727e-05
ENSMUSG00000048070.5	Pirt	1.2816	1.89707	58.2099	1.80619e-05	0.000366692
ENSMUSG00000110630.2	K230015D01Rik	1.2806	-0.518242	21.9581	0.000865796	0.00607486
ENSMUSG00000113948.2	Rpl17-ps3	1.28046	-0.613934	20.0304	0.00119493	0.0076801
ENSMUSG00000089993.2	Gm5822	1.27999	1.44455	57.7099	1.87468e-05	0.000376005
ENSMUSG00000025647.17	Shisa5	1.27987	5.60286	130.698	4.71163e-07	2.99756e-05
ENSMUSG00000024909.16	Efemp2	1.2797	5.24865	128.326	5.13143e-07	3.12038e-05
ENSMUSG00000006585.4	Cdt1	1.27878	3.248	66.1148	1.03768e-05	0.000240268
ENSMUSG00000020974.7	Pole2	1.2784	-0.30385	15.8064	0.0026325	0.0135836
ENSMUSG00000021998.17	Lcp1	1.27801	-0.760627	8.15829	0.017108	0.0536866
ENSMUSG00000056209.8	Npm3	1.27756	3.30937	62.2726	1.34808e-05	0.000293211
ENSMUSG00000081572.4	Gm14138	1.27645	-1.41126	13.416	0.00438792	0.0198036
ENSMUSG00000068396.10	Rpl34-ps1	1.27552	2.48053	58.3449	1.78821e-05	0.000365353
ENSMUSG00000002983.18	Relb	1.27486	3.54268	42.878	6.56766e-05	0.000915189
ENSMUSG00000066362.6	Rps13-ps1	1.2739	2.76767	75.499	5.77117e-06	0.000157327
ENSMUSG00000032702.17	Kank1	1.27352	4.04377	49.4299	3.6295e-05	0.000600822
ENSMUSG00000060550.17	H2-Q7	1.27314	0.823328	21.6734	0.000906809	0.0062974
ENSMUSG00000058838.10	Rps27a-ps2	1.27273	1.39812	40.6596	8.16731e-05	0.00108415
ENSMUSG00000032399.9	Rpl4	1.2727	9.3278	118.851	7.32778e-07	4.04809e-05
ENSMUSG00000054717.8	Hmgb2	1.27114	3.94168	45.9475	4.93077e-05	0.000745402
ENSMUSG00000091971.4	Hspa1a	1.27053	8.4269	67.8737	9.24621e-06	0.000220799
ENSMUSG00000017404.13	Rpl19	1.27051	7.14296	159.57	1.84731e-07	1.64834e-05
ENSMUSG00000038402.3	Foxf2	1.27013	-1.8403	6.02371	0.0340634	0.0889618
ENSMUSG00000081159.2	Gm6023	1.27007	-0.652676	13.3257	0.00447837	0.0200977
ENSMUSG00000021760.6	Gpx8	1.26838	5.04381	66.9424	9.82528e-06	0.000231381
ENSMUSG00000069972.7	Rps13-ps2	1.26682	0.517562	18.5473	0.00155452	0.00926535
ENSMUSG00000028069.17	Gpatch4	1.26665	3.77873	75.4474	5.78878e-06	0.000157572
ENSMUSG00000099397.2	Gm7809	1.26625	-1.18834	12.15	0.00588806	0.0245844
ENSMUSG00000008384.9	Sertad1	1.26575	4.62431	78.2913	4.90794e-06	0.000139404
ENSMUSG00000024177.10	Nme4	1.26258	2.15731	35.4733	0.000141609	0.0016069
ENSMUSG00000071644.11	Eef1g	1.26164	8.67596	130.659	4.7182e-07	2.99756e-05
ENSMUSG00000073409.13	H2-Q6	1.26141	0.409878	26.4379	0.000440278	0.00369261
ENSMUSG00000117310.3	Ptp4a1	1.26121	-1.54621	12.4956	0.00542422	0.023139
ENSMUSG00000084106.5	Gm6136	1.2603	2.78228	31.5699	0.000224003	0.00226497
ENSMUSG00000044387.6	2410080I02Rik	1.25949	-1.83931	8.62436	0.014908	0.0487395
ENSMUSG00000071748.3	Gm14698	1.25899	-1.07954	11.8365	0.00635099	0.0260068
ENSMUSG00000062647.17	Rpl7a	1.2585	8.54602	138.501	3.59365e-07	2.48996e-05
ENSMUSG00000082878.2	Gm12583	1.25735	-0.387395	14.6435	0.00335279	0.0162032
ENSMUSG00000032491.15	Nradd	1.25623	2.92256	50.4287	3.33539e-05	0.000564916
ENSMUSG00000083992.2	Gm11478	1.25618	1.57898	46.8636	4.54053e-05	0.000702667
ENSMUSG00000003970.10	Rpl8	1.25501	8.58227	129.189	4.97369e-07	3.07361e-05
ENSMUSG00000090862.4	Rps13	1.255	6.98198	120.366	6.91e-07	3.88916e-05
ENSMUSG00000090319.3	Gm4462	1.2529	-1.61793	7.51725	0.0208166	0.0622442
ENSMUSG00000030671.10	Pde3b	1.2528	4.63577	82.4363	3.89486e-06	0.000120346
ENSMUSG00000062432.5	Cyp26c1	1.25046	0.0378911	10.153	0.00974475	0.0356431
ENSMUSG00000015090.14	Ptgds	1.2494	5.30132	71.1298	7.51923e-06	0.000190765
ENSMUSG00000113368.2	Gm10054	1.2493	-0.822939	13.4797	0.00432545	0.0196039
ENSMUSG00000033554.18	Dph5	1.24768	3.38791	94.9202	2.05829e-06	7.79509e-05
ENSMUSG00000047215.15	Rpl9	1.24644	8.29708	98.7845	1.71589e-06	6.95943e-05
ENSMUSG00000019297.10	Nop9	1.24617	3.79844	72.631	6.85489e-06	0.00017811
ENSMUSG00000062582.7	Rpl30-ps8	1.2456	-1.56377	7.98714	0.0180136	0.0558198
ENSMUSG00000037563.16	Rps16	1.24513	7.25201	177.107	1.12804e-07	1.2659e-05
ENSMUSG00000064427.3	Gm22748	1.24269	-0.28113	17.5967	0.00185431	0.0105437
ENSMUSG00000112909.2	Gm10120	1.24216	-0.96503	6.2366	0.0316482	0.0842049
ENSMUSG00000081855.5	Rpl17-ps5	1.24209	1.69701	45.157	5.30025e-05	0.000784402
ENSMUSG00000002332.17	Dhrs1	1.242	6.25014	76.0051	5.60197e-06	0.000154324
ENSMUSG00000046865.8	Fbl	1.24044	5.34478	99.3513	1.67162e-06	6.90041e-05
ENSMUSG00000073002.10	Vamp5	1.23997	2.46517	50.6837	3.26496e-05	0.000555697
ENSMUSG00000022468.13	Endou	1.23917	-0.297831	19.5561	0.00129783	0.00815524
ENSMUSG00000060938.15	Rpl26	1.23878	7.45699	111.136	9.99272e-07	4.94019e-05
ENSMUSG00000117504.2	Gm46611	1.23869	0.363376	27.7122	0.000369006	0.00323888
ENSMUSG00000026389.17	Steap3	1.23798	6.08998	164.715	1.59024e-07	1.54916e-05
ENSMUSG00000038451.14	Spsb2	1.23655	3.41449	110.511	1.0256e-06	5.0161e-05
ENSMUSG00000117111.2	Tpt1-ps7	1.23565	-0.961561	8.23644	0.0167128	0.0528158
ENSMUSG00000027313.4	Chac1	1.23488	3.69272	93.1071	2.24698e-06	8.23684e-05
ENSMUSG00000030432.13	Rpl28	1.23462	7.8017	152.217	2.3072e-07	1.87932e-05
ENSMUSG00000034993.8	Vat1	1.23423	7.02314	173.931	1.22907e-07	1.34624e-05
ENSMUSG00000037966.16	Ninj1	1.23397	4.52732	104.236	1.34186e-06	6.01601e-05
ENSMUSG00000073787.5	Gm10575	1.23349	1.05891	37.291	0.000115951	0.00140183
ENSMUSG00000018677.10	Slc25a39	1.23276	6.12229	167.068	1.48711e-07	1.49951e-05
ENSMUSG00000042684.9	Npl	1.2325	2.81835	47.7731	4.18924e-05	0.000666726
ENSMUSG00000017009.4	Sdc4	1.23151	5.83307	66.2515	1.02832e-05	0.000238705
ENSMUSG00000118093.2	Gm17802	1.23137	-0.957803	11.7506	0.00648545	0.0263509
ENSMUSG00000109059.2	Gm9354	1.22989	-0.141694	18.5807	0.00154509	0.0092181
ENSMUSG00000062006.13	Rpl34	1.22951	6.49422	99.7449	1.64169e-06	6.80946e-05
ENSMUSG00000022150.17	Dab2	1.22876	-0.0488413	26.2548	0.000451829	0.0037636
ENSMUSG00000116656.2	Gm49708	1.22866	0.0377943	7.10049	0.0237581	0.0685353
ENSMUSG00000024810.17	Il33	1.2284	7.52907	37.8426	0.000109297	0.00134359
ENSMUSG00000025290.18	Rps24	1.22692	8.17495	96.2055	1.93599e-06	7.48692e-05
ENSMUSG00000084166.2	Gm6451	1.22658	-0.730607	18.1613	0.00166862	0.00975559
ENSMUSG00000044757.8	Gm6430	1.22544	-1.12121	10.8329	0.00815961	0.0311536
ENSMUSG00000000782.17	Tcf7	1.22526	2.36238	57.3516	1.92569e-05	0.000382877
ENSMUSG00000061167.10	Rpl15-ps3	1.2252	1.03399	41.2472	7.70193e-05	0.00103533
ENSMUSG00000115457.2	Gm2387	1.2251	-0.923343	12.2307	0.00577559	0.0242088
ENSMUSG00000021215.16	Net1	1.22368	4.91493	101.386	1.52363e-06	6.50786e-05
ENSMUSG00000026922.14	Agpat2	1.223	2.68331	42.9678	6.51128e-05	0.000909887
ENSMUSG00000080877.2	Rpl22-ps1	1.22208	-1.2703	11.853	0.00632556	0.0259491
ENSMUSG00000043850.16	Clrn1	1.22187	4.77188	54.4187	2.41245e-05	0.000452137
ENSMUSG00000032126.17	Hmbs	1.22163	4.24469	88.9714	2.76113e-06	9.40532e-05
ENSMUSG00000107035.2	Ybx1-ps2	1.21967	-0.231656	19.8207	0.00123916	0.00789234
ENSMUSG00000115938.2	Gm17241	1.21932	-0.366226	17.1608	0.00201487	0.011182
ENSMUSG00000060739.9	Nsa2	1.21924	5.27281	125.04	5.78979e-07	3.41224e-05
ENSMUSG00000117358.2	Gm31645	1.21891	-1.56101	7.54221	0.020655	0.0619333
ENSMUSG00000101597.3	Gm5621	1.21685	-0.208318	20.9613	0.00102006	0.00681478
ENSMUSG00000062328.9	Rpl17	1.21491	7.85474	127.81	5.22858e-07	3.16693e-05
ENSMUSG00000024608.12	Rps14	1.21447	7.67585	145.979	2.80866e-07	2.08e-05
ENSMUSG00000009614.17	Sardh	1.21427	4.70327	62.9871	1.28269e-05	0.000281331
ENSMUSG00000029614.14	Rpl6	1.21417	8.31585	104.745	1.31216e-06	5.90626e-05
ENSMUSG00000038775.15	Vill	1.21413	-1.01817	7.37644	0.0217581	0.0643906
ENSMUSG00000039168.16	Dap	1.21357	4.36065	105.083	1.29293e-06	5.86408e-05
ENSMUSG00000044424.5	Gm9493	1.21312	3.0328	80.0785	4.43644e-06	0.000130369
ENSMUSG00000039682.13	Lap3	1.21292	4.94967	60.1123	1.5716e-05	0.000330054
ENSMUSG00000061477.5	Rps7	1.21208	7.75049	110.095	1.04355e-06	5.0903e-05
ENSMUSG00000099696.7	2900052N01Rik	1.21098	4.47937	22.2887	0.000820947	0.00586648
ENSMUSG00000004231.16	Pax2	1.21074	0.810683	31.8479	0.000216494	0.00221235
ENSMUSG00000023232.18	Serinc2	1.20997	-0.258096	16.1447	0.002459	0.0129104
ENSMUSG00000029521.8	Chek2	1.20983	0.649162	14.8721	0.00319411	0.0156556
ENSMUSG00000002831.15	Plin4	1.2096	2.14075	36.0751	0.000132422	0.00153405
ENSMUSG00000028495.15	Rps6	1.20875	7.79943	122.496	6.36982e-07	3.69895e-05
ENSMUSG00000032802.9	Srxn1	1.20852	7.63138	170.526	1.34974e-07	1.43289e-05
ENSMUSG00000038650.16	Rnh1	1.20809	6.71639	214.53	4.52585e-08	8.19671e-06
ENSMUSG00000028965.14	Tnfrsf9	1.20773	-1.11897	12.6914	0.00518095	0.0223778
ENSMUSG00000019960.9	Dusp6	1.20732	6.4429	41.909	7.21526e-05	0.000985672
ENSMUSG00000057605.5	Gm6807	1.20666	-0.233699	7.53546	0.0206985	0.0619871
ENSMUSG00000058603.11	Rpl28-ps1	1.20661	0.66296	25.3082	0.000517704	0.0041699
ENSMUSG00000111613.2	Gm4977	1.20565	-1.16697	6.8004	0.0261932	0.073542
ENSMUSG00000024164.16	C3	1.20521	3.82095	21.3123	0.000962238	0.0065614
ENSMUSG00000078700.11	D030028A08Rik	1.20508	2.02595	53.3345	2.62901e-05	0.000479938
ENSMUSG00000006445.4	Epha2	1.20481	5.6686	36.7361	0.000123143	0.00145812
ENSMUSG00000059064.9	Gm10059	1.2046	0.511555	15.0673	0.00306564	0.0152223
ENSMUSG00000058056.17	Palld	1.20458	5.75287	36.5872	0.000125163	0.00147234
ENSMUSG00000040511.15	Pvr	1.20419	5.23881	101.828	1.49354e-06	6.42819e-05
ENSMUSG00000025608.10	Podxl	1.20304	3.22531	74.8766	5.98777e-06	0.000160129
ENSMUSG00000074364.7	Ehd2	1.20139	4.98622	105.509	1.26912e-06	5.81824e-05
ENSMUSG00000032841.16	Prr5l	1.20108	3.66476	58.5613	1.75984e-05	0.000360886
ENSMUSG00000081094.5	Rpl19-ps11	1.1998	1.82041	53.3983	2.61562e-05	0.000478362
ENSMUSG00000020766.5	Galk1	1.19962	4.13498	124.986	5.80147e-07	3.41224e-05
ENSMUSG00000043279.10	Trim56	1.19956	4.46785	57.9376	1.84311e-05	0.000371711
ENSMUSG00000039474.14	Wfs1	1.19871	7.80288	144.257	2.96951e-07	2.16407e-05
ENSMUSG00000028108.17	Ecm1	1.19806	2.84447	48.6307	3.88749e-05	0.000630966
ENSMUSG00000001627.13	Ifrd1	1.19792	6.88876	37.183	0.000117311	0.00140921
ENSMUSG00000032359.15	Ctsh	1.19585	5.72644	117.106	7.84718e-07	4.22118e-05
ENSMUSG00000100747.5	1700084E18Rik	1.19473	-1.34385	5.79376	0.0369306	0.0942562
ENSMUSG00000030748.10	Il4ra	1.19352	4.8091	56.9682	1.98212e-05	0.00039116
ENSMUSG00000095847.2	Gm5451	1.19337	1.45578	42.4346	6.85499e-05	0.000947425
ENSMUSG00000043155.5	Hpdl	1.1921	0.597699	33.9093	0.000169315	0.00184023
ENSMUSG00000081382.2	Rpl18-ps1	1.19095	0.19803	22.5937	0.000782015	0.00566744
ENSMUSG00000026564.10	Dusp27	1.19092	-1.09242	9.6305	0.0112212	0.0395394
ENSMUSG00000005983.16	1700037C18Rik	1.19067	2.08625	54.7459	2.35135e-05	0.000444328
ENSMUSG00000062353.7	Gm15772	1.19002	1.15834	23.3184	0.000698088	0.00519716
ENSMUSG00000010660.4	Plcd1	1.18979	4.73469	65.6173	1.07262e-05	0.000247108
ENSMUSG00000025239.4	Limd1	1.18939	4.35349	68.3847	8.9459e-06	0.000215882
ENSMUSG00000027115.15	Kif18a	1.18924	1.40614	22.2272	0.000829073	0.00589635
ENSMUSG00000081895.4	Rpl17-ps10	1.18909	2.47256	52.691	2.76857e-05	0.000497962
ENSMUSG00000024331.12	Dsc2	1.18762	3.18891	33.4822	0.000177985	0.00190392
ENSMUSG00000002274.14	Metrn	1.18687	6.04115	75.8381	5.65711e-06	0.000155375
ENSMUSG00000031740.9	Mmp2	1.18543	-0.116006	12.214	0.0057987	0.0242889
ENSMUSG00000051627.4	H1f4	1.18442	0.488581	30.0788	0.000270071	0.00258884
ENSMUSG00000080205.3	Gm15526	1.18393	0.505957	16.593	0.00224986	0.0120831
ENSMUSG00000085046.2	Gm11467	1.18358	0.610318	27.0013	0.000406892	0.00349222
ENSMUSG00000090958.3	Lrrc32	1.18247	1.45123	45.8378	4.98015e-05	0.000749769
ENSMUSG00000105854.2	Gm8925	1.18228	-1.65483	7.73427	0.0194606	0.0592474
ENSMUSG00000117810.2	Gm8934	1.18143	-0.253982	18.6504	0.00152564	0.00914083
ENSMUSG00000020737.13	Jpt1	1.18058	5.76829	179.981	1.04507e-07	1.2099e-05
ENSMUSG00000083328.4	Gm11826	1.18041	-0.217971	15.0883	0.00305223	0.0151895
ENSMUSG00000028936.16	Rpl22	1.17927	6.78977	110.71	1.01713e-06	4.98802e-05
ENSMUSG00000032849.15	Abcc4	1.17834	1.87392	43.0431	6.46446e-05	0.000904035
ENSMUSG00000025922.10	Rpl7-ps8	1.17812	-1.40841	11.112	0.00760034	0.0295547
ENSMUSG00000020821.18	Kif1c	1.17793	6.4236	78.4667	4.85907e-06	0.000138878
ENSMUSG00000023367.15	Tmem176a	1.17663	5.75366	150.104	2.46396e-07	1.93481e-05
ENSMUSG00000025511.16	Tspan4	1.17613	5.73917	103.152	1.40775e-06	6.14656e-05
ENSMUSG00000060419.9	Rps16-ps2	1.1718	2.7631	65.3308	1.09339e-05	0.000250691
ENSMUSG00000041453.13	Rpl21	1.17142	7.93369	90.7871	2.51967e-06	8.94947e-05
ENSMUSG00000099997.2	Tubb4b-ps2	1.17101	-0.445138	11.2317	0.00737473	0.0289234
ENSMUSG00000052512.18	Nav2	1.17067	7.22204	70.5024	7.81968e-06	0.000195558
ENSMUSG00000029175.18	Slc35f6	1.17042	5.48596	89.7925	2.64863e-06	9.15856e-05
ENSMUSG00000111356.2	Rpl32l	1.16839	0.108236	16.2612	0.00240252	0.0126977
ENSMUSG00000097900.2	Gm8652	1.16836	-1.59836	8.73938	0.0144189	0.0475862
ENSMUSG00000092609.2	Gm20481	1.16723	0.216634	16.5614	0.0022639	0.0121263
ENSMUSG00000060198.8	Gm11353	1.16569	2.07007	49.2957	3.67138e-05	0.000604301
ENSMUSG00000004791.8	Pgf	1.16516	1.92353	41.4998	7.51167e-05	0.00101705
ENSMUSG00000001555.11	Fkbp10	1.16414	5.33295	66.4015	1.01817e-05	0.000237252
ENSMUSG00000039005.14	Tlr4	1.16343	0.0888975	17.8944	0.00175349	0.0101224
ENSMUSG00000063754.8	Gm10136	1.16278	2.43837	30.4735	0.000256848	0.00249509
ENSMUSG00000081865.2	Gm15484	1.16076	-1.05746	8.6623	0.0147445	0.048391
ENSMUSG00000037544.15	Dlgap5	1.16051	-1.15405	6.20478	0.0319956	0.0848576
ENSMUSG00000080845.2	Gm9115	1.16042	-0.256813	10.8497	0.00812462	0.0310708
ENSMUSG00000020388.13	Pdlim4	1.15984	4.87744	68.6585	8.7898e-06	0.000215238
ENSMUSG00000071141.8	Rpl36a-ps3	1.15968	2.09583	31.1665	0.000235467	0.00234851
ENSMUSG00000021556.13	Golm1	1.15914	4.03217	79.71	4.52904e-06	0.000132129
ENSMUSG00000028081.7	Rps3a1	1.15892	8.33511	120.817	6.79116e-07	3.86883e-05
ENSMUSG00000030281.17	Il17rc	1.15828	3.52437	35.9506	0.000134263	0.00154948
ENSMUSG00000086583.4	Gm15500	1.15691	3.33793	68.3926	8.94134e-06	0.000215882
ENSMUSG00000063316.14	Rpl27	1.15539	6.75338	151.301	2.37365e-07	1.90433e-05
ENSMUSG00000114277.2	Gm48583	1.15393	0.32177	13.7677	0.00405616	0.0186702
ENSMUSG00000086841.2	2410006H16Rik	1.15234	4.94002	86.5534	3.12732e-06	0.000102518
ENSMUSG00000001305.6	Rrp15	1.15151	3.24014	47.0036	4.48421e-05	0.000696309
ENSMUSG00000105565.2	Gm43566	1.15151	-0.981942	11.7622	0.00646712	0.0263081
ENSMUSG00000046721.12	Rpl14-ps1	1.15115	2.34991	73.939	6.33281e-06	0.000166916
ENSMUSG00000097195.11	Snhg5	1.15013	4.04102	61.0526	1.46922e-05	0.000314328
ENSMUSG00000117962.2	Gm6402	1.15013	-1.42292	7.65137	0.0199655	0.0604752
ENSMUSG00000056204.9	Pgpep1	1.14911	4.88367	88.5128	2.82644e-06	9.59208e-05
ENSMUSG00000083878.4	Gm12034	1.14894	0.737507	34.7852	0.000153071	0.00170304
ENSMUSG00000063060.7	Sox7	1.14877	-1.36306	7.89121	0.0185466	0.0570368
ENSMUSG00000029096.16	Htra3	1.14868	2.41988	61.9029	1.38348e-05	0.000299486
ENSMUSG00000036046.15	5031439G07Rik	1.14769	7.46392	72.1244	7.0709e-06	0.000181733
ENSMUSG00000097415.3	AU020206	1.14766	1.29133	29.2113	0.00030212	0.00281814
ENSMUSG00000097027.3	Gm26559	1.14756	0.350332	28.0554	0.000352239	0.00313231
ENSMUSG00000020363.7	Gfpt2	1.14549	2.61967	47.7121	4.21175e-05	0.000666726
ENSMUSG00000015533.10	Itga2	1.14511	3.18252	75.8001	5.66978e-06	0.00015549
ENSMUSG00000112413.2	Gm6867	1.14373	-1.37954	10.1601	0.00972638	0.0356036
ENSMUSG00000079559.6	Colca2	1.14358	-0.812715	13.1516	0.00465905	0.0206702
ENSMUSG00000034459.9	Ifit1	1.14353	2.77689	35.5948	0.000139695	0.00159208
ENSMUSG00000024772.10	Ehd1	1.14252	5.86657	207.222	5.34146e-08	9.13493e-06
ENSMUSG00000042331.14	Specc1	1.14065	6.74484	145.277	2.8729e-07	2.10204e-05
ENSMUSG00000113555.2	Gm10095	1.14008	3.20647	54.4648	2.40372e-05	0.000451426
ENSMUSG00000038587.11	Akap12	1.13994	7.37376	160.594	1.79242e-07	1.63119e-05
ENSMUSG00000032575.17	Manf	1.13946	5.97337	130.651	4.71953e-07	2.99756e-05
ENSMUSG00000025432.12	Avil	1.13869	1.21684	18.405	0.00159547	0.00945703
ENSMUSG00000030431.9	Tmem238	1.13828	2.26899	37.5123	0.000113225	0.00137685
ENSMUSG00000063796.10	Slc22a8	1.13797	0.976167	23.4527	0.000683749	0.00512588
ENSMUSG00000059555.7	Tor4a	1.13774	3.37877	39.7569	8.94998e-05	0.00116191
ENSMUSG00000030264.15	Thumpd3	1.13702	4.41527	76.6336	5.40004e-06	0.000150575
ENSMUSG00000047139.10	Cd24a	1.13696	4.94654	33.8909	0.000169679	0.00184272
ENSMUSG00000070436.13	Serpinh1	1.13643	5.99984	54.9161	2.32031e-05	0.000439824
ENSMUSG00000074978.5	Actg-ps1	1.13639	0.201855	13.5556	0.00425247	0.0193739
ENSMUSG00000029545.14	Acads	1.13616	3.54391	58.3343	1.78961e-05	0.000365353
ENSMUSG00000026566.16	Mpzl1	1.13494	5.25159	51.532	3.04312e-05	0.000532677
ENSMUSG00000043716.14	Rpl7	1.13484	8.46871	97.284	1.84005e-06	7.30113e-05
ENSMUSG00000017446.15	C1qtnf1	1.13388	2.03063	27.764	0.000366417	0.00322546
ENSMUSG00000043953.13	Ccrl2	1.13293	-0.333673	12.5736	0.00532563	0.0228409
ENSMUSG00000025937.7	Lactb2	1.13179	4.15333	51.42	3.07136e-05	0.00053506
ENSMUSG00000047721.9	Bola2	1.13174	4.11821	92.7454	2.28708e-06	8.3337e-05
ENSMUSG00000004951.11	Hspb1	1.1317	5.06858	89.4181	2.69924e-06	9.31421e-05
ENSMUSG00000059751.8	Rps3a3	1.1315	3.20109	60.5239	1.52577e-05	0.000324643
ENSMUSG00000000149.11	Gna12	1.13138	6.15843	88.472	2.83235e-06	9.59433e-05
ENSMUSG00000070271.8	Gm13268	1.13065	1.14111	14.8969	0.0031774	0.0156155
ENSMUSG00000047205.13	Dusp18	1.13035	2.75542	35.4051	0.000142699	0.00161525
ENSMUSG00000021660.15	Btf3	1.1302	6.96492	114.352	8.76014e-07	4.53939e-05
ENSMUSG00000105077.2	Gm4859	1.13012	-1.21734	6.4295	0.0296381	0.0803528
ENSMUSG00000005397.9	Nid1	1.12849	1.96613	35.1039	0.000147629	0.00165772
ENSMUSG00000082260.4	Gm7429	1.12816	-0.896297	7.0409	0.0242189	0.0694742
ENSMUSG00000031821.12	Gins2	1.12555	1.74744	33.9485	0.000168545	0.00183295
ENSMUSG00000022863.16	Btg3	1.12516	3.4221	54.5661	2.3847e-05	0.000449237
ENSMUSG00000090564.10	A430057M04Rik	1.12446	-0.679701	12.7864	0.00506764	0.0219676
ENSMUSG00000036894.4	Rap2b	1.12359	4.00094	92.5205	2.31244e-06	8.35767e-05
ENSMUSG00000091086.3	Rpl6l	1.12306	1.85877	29.9047	0.00027616	0.00263375
ENSMUSG00000028670.15	Lypla2	1.1221	7.34168	175.963	1.16323e-07	1.28956e-05
ENSMUSG00000022408.8	Fam83f	1.12067	0.942597	23.999	0.000628947	0.00481771
ENSMUSG00000028073.16	Pear1	1.11966	0.964524	32.7629	0.000193826	0.00204467
ENSMUSG00000063684.10	Hadhb-ps	1.11911	-0.867887	9.53127	0.0115314	0.04037
ENSMUSG00000022044.15	Stmn4	1.11773	6.85304	147.583	2.66817e-07	2.01678e-05
ENSMUSG00000038489.9	Polr2l	1.11742	4.75773	117.31	7.78439e-07	4.21278e-05
ENSMUSG00000019866.16	Crybg1	1.11711	1.57794	49.7097	3.54408e-05	0.00058965
ENSMUSG00000026676.8	Ccdc3	1.11698	-1.32945	9.65069	0.0111593	0.0393687
ENSMUSG00000057113.14	Npm1	1.11666	7.96433	76.5635	5.42211e-06	0.000150731
ENSMUSG00000029826.15	Zc3hav1	1.11607	3.44699	63.9292	1.20221e-05	0.000269165
ENSMUSG00000024795.12	Kif20b	1.11567	-0.100489	16.5857	0.00225309	0.0120831
ENSMUSG00000089988.3	Gm16238	1.1155	2.47851	46.2614	4.79267e-05	0.000730562
ENSMUSG00000041841.9	Rpl37	1.1152	6.7409	152.012	2.32187e-07	1.87932e-05
ENSMUSG00000066116.4	Gm10154	1.11393	0.657695	21.5424	0.00092646	0.0063907
ENSMUSG00000060032.7	H2aj	1.10938	4.65952	107.231	1.17814e-06	5.55443e-05
ENSMUSG00000034947.14	Tmem106a	1.10908	1.69464	24.6009	0.000574566	0.00450105
ENSMUSG00000117468.2	Gm7059	1.10902	-1.03996	11.3962	0.00707772	0.0281447
ENSMUSG00000032172.9	Olfm2	1.10902	7.08581	87.4098	2.9913e-06	0.000100398
ENSMUSG00000021411.17	Pxdc1	1.10848	1.34441	23.4798	0.000680902	0.00511292
ENSMUSG00000063001.11	Gm9701	1.10836	-1.24359	6.06709	0.0335535	0.0879062
ENSMUSG00000060591.10	Ifitm2	1.10505	1.23643	22.2715	0.000823204	0.00587287
ENSMUSG00000027339.16	Rassf2	1.10482	2.82308	64.2595	1.17544e-05	0.000264141
ENSMUSG00000031167.17	Rbm3	1.10478	7.23188	89.1813	2.73182e-06	9.37533e-05
ENSMUSG00000031799.11	Tpm4	1.10476	5.47757	95.7371	1.97953e-06	7.60704e-05
ENSMUSG00000053332.14	Gas5	1.10423	6.85038	81.9269	4.00482e-06	0.000122707
ENSMUSG00000027843.14	Ptpn22	1.10389	1.21293	25.9585	0.000471308	0.00388516
ENSMUSG00000106895.2	Gm4754	1.10361	-0.121124	16.1163	0.00247307	0.0129545
ENSMUSG00000112825.2	Gm9118	1.1031	2.00077	32.7531	0.000194052	0.00204586
ENSMUSG00000082193.2	Rpl5-ps1	1.10308	-0.341679	10.1403	0.00977782	0.0357213
ENSMUSG00000026208.10	Des	1.10291	1.27507	28.6922	0.00032349	0.00294685
ENSMUSG00000069874.8	Irgm2	1.10231	2.38459	39.916	8.80572e-05	0.00114562
ENSMUSG00000007379.16	Dennd2c	1.10191	0.114708	9.06721	0.013128	0.044273
ENSMUSG00000105866.2	Gm6745	1.1017	-0.734605	6.0643	0.033586	0.0879787
ENSMUSG00000042677.8	Zc3h12a	1.10149	1.21603	16.8938	0.0021215	0.0115968
ENSMUSG00000045128.10	Rpl18a	1.10144	7.62452	149.723	2.49363e-07	1.93481e-05
ENSMUSG00000021614.17	Vcan	1.10098	2.84387	30.2991	0.000262593	0.0025298
ENSMUSG00000028214.14	Gem	1.0993	2.75633	27.0783	0.000402568	0.00346415
ENSMUSG00000032806.14	Slc10a3	1.09767	1.15835	30.2913	0.000262852	0.0025298
ENSMUSG00000028639.15	Ybx1	1.09765	7.97436	90.0267	2.61757e-06	9.1201e-05
ENSMUSG00000026796.17	Niban2	1.09723	6.80163	60.4714	1.53152e-05	0.000324995
ENSMUSG00000083364.5	Llph-ps2	1.09521	-0.0933105	14.874	0.00319282	0.0156556
ENSMUSG00000058558.13	Rpl5	1.09484	7.99731	96.4513	1.9136e-06	7.41637e-05
ENSMUSG00000055148.8	Klf2	1.09377	3.41994	27.1819	0.000396841	0.00342599
ENSMUSG00000047965.10	Rpl9-ps7	1.0935	2.18532	28.1598	0.00034732	0.00310214
ENSMUSG00000081810.2	Gm11878	1.09226	0.198901	7.59698	0.0203055	0.0611844
ENSMUSG00000092505.2	Gm19246	1.0922	-1.28515	7.69329	0.0197083	0.0598248
ENSMUSG00000027808.9	Serp1	1.0906	5.87161	46.5117	4.68588e-05	0.000719329
ENSMUSG00000027358.7	Bmp2	1.09052	1.19555	21.8657	0.000878866	0.0061383
ENSMUSG00000024525.8	Impa2	1.09033	0.600966	26.1736	0.000457071	0.00380034
ENSMUSG00000037060.4	Cavin3	1.09032	4.18406	116.972	7.88896e-07	4.22118e-05
ENSMUSG00000102193.2	Gm7299	1.08931	0.206116	19.3736	0.00134024	0.00834549
ENSMUSG00000025201.8	Bloc1s2-ps	1.08782	-0.866755	8.07579	0.0175374	0.0546964
ENSMUSG00000037242.9	Clic4	1.08731	5.82604	80.0105	4.45334e-06	0.000130546
ENSMUSG00000032515.9	Csrnp1	1.0873	6.76965	34.3811	0.000160322	0.00176663
ENSMUSG00000062867.14	Impdh2	1.08663	6.14048	94.0506	2.14632e-06	8.06168e-05
ENSMUSG00000104195.2	B230377A18Rik	1.08614	0.711699	24.4899	0.000584157	0.00456056
ENSMUSG00000074578.15	Zfas1	1.08478	4.54061	113.248	9.16143e-07	4.67816e-05
ENSMUSG00000117804.2	Gm6252	1.08473	1.2282	29.75	0.000281713	0.00267138
ENSMUSG00000020534.15	Shmt1	1.08419	1.96667	36.0649	0.000132571	0.00153467
ENSMUSG00000081289.2	Gm14857	1.08309	-0.680613	12.458	0.00547245	0.0232796
ENSMUSG00000004929.13	Thop1	1.08274	5.48579	110.802	1.01322e-06	4.98223e-05
ENSMUSG00000031488.15	Rab11fip1	1.0823	2.80169	37.1797	0.000117353	0.00140921
ENSMUSG00000092116.2	Gm10320	1.08213	-0.146927	6.17808	0.0322907	0.0854173
ENSMUSG00000029163.10	Emilin1	1.08212	3.63064	46.53	4.6782e-05	0.000719151
ENSMUSG00000053317.12	Sec61b	1.08179	4.39653	97.9023	1.78762e-06	7.16342e-05
ENSMUSG00000055044.13	Pdlim1	1.08069	2.23876	18.1647	0.00166759	0.00975492
ENSMUSG00000081604.6	Gm11518	1.07803	1.92158	48.9426	3.78426e-05	0.00061678
ENSMUSG00000059033.8	Rpl18a-ps1	1.07625	0.214769	23.6846	0.000659811	0.00499283
ENSMUSG00000027490.18	E2f1	1.07426	2.69505	45.473	5.1487e-05	0.000769523
ENSMUSG00000081603.2	Gm14681	1.07333	1.49499	29.2545	0.000300419	0.00280657
ENSMUSG00000026094.15	Stk17b	1.07325	2.08617	20.9939	0.00101452	0.00678978
ENSMUSG00000108366.2	Gm5586	1.07294	-0.726059	7.63151	0.0200889	0.0607181
ENSMUSG00000029810.16	Tmem176b	1.07202	6.63203	135.448	3.98844e-07	2.6724e-05
ENSMUSG00000080932.4	Gm10224	1.07168	0.016445	16.842	0.00214297	0.0116596
ENSMUSG00000034930.17	Rtkn	1.07148	4.4316	65.0443	1.11464e-05	0.000253594
ENSMUSG00000071265.11	1700086L19Rik	1.07102	1.04875	28.2918	0.000341223	0.00305964
ENSMUSG00000075581.6	Gm16409	1.06985	-1.42295	6.223	0.0317961	0.084451
ENSMUSG00000038612.17	Mcl1	1.06977	7.45383	51.6176	3.02176e-05	0.000529952
ENSMUSG00000030107.11	Usp18	1.06822	1.71766	42.4306	6.85759e-05	0.000947425
ENSMUSG00000050912.16	Tmem123	1.06611	3.13763	32.2032	0.00020733	0.00214689
ENSMUSG00000019539.12	Rcn3	1.0661	4.67519	47.7504	4.19761e-05	0.000666726
ENSMUSG00000118210.2	Gm50394	1.06379	-1.07908	11.1815	0.0074683	0.0292089
ENSMUSG00000087579.8	Hectd2os	1.06317	0.0426024	12.2955	0.0056871	0.0239807
ENSMUSG00000028702.16	Rad54l	1.06274	0.0228898	9.29656	0.0123076	0.0422621
ENSMUSG00000081051.5	Gm15427	1.0624	3.59497	90.8746	2.50868e-06	8.92776e-05
ENSMUSG00000078812.11	Eif5a	1.06176	8.80273	107.209	1.17925e-06	5.55443e-05
ENSMUSG00000097125.3	Gm26885	1.06174	0.881433	16.86	0.00213545	0.0116393
ENSMUSG00000118369.2	Gm30541	1.06168	-0.894275	5.57916	0.0398775	0.0995277
ENSMUSG00000050621.8	Rps27rt	1.06061	2.48582	32.2212	0.000206881	0.00214528
ENSMUSG00000083496.2	Gm11263	1.05759	2.3898	34.1663	0.000164342	0.00180441
ENSMUSG00000037580.11	Gch1	1.05635	1.50707	36.3223	0.000128857	0.00150172
ENSMUSG00000083477.3	Gm5555	1.05274	-0.798607	11.6954	0.00657367	0.0266148
ENSMUSG00000025572.19	Tmc6	1.05232	2.98376	33.4119	0.000179462	0.00191651
ENSMUSG00000045751.17	Mms22l	1.05223	0.863285	15.4875	0.00280969	0.0142684
ENSMUSG00000068270.16	Shroom4	1.05221	1.53854	25.3491	0.000514631	0.00414712
ENSMUSG00000039153.18	Runx2	1.05179	0.911851	18.7508	0.00149813	0.00902332
ENSMUSG00000083121.4	Gm6341	1.05146	-0.680333	7.88442	0.0185851	0.0571166
ENSMUSG00000043421.9	Hilpda	1.05056	1.60025	37.6266	0.000111847	0.00136329
ENSMUSG00000027217.14	Tspan18	1.04868	2.84424	45.6438	5.06896e-05	0.000760012
ENSMUSG00000060802.9	B2m	1.04798	5.87641	42.1894	7.02031e-05	0.00096408
ENSMUSG00000118327.2	Gm8697	1.04766	-0.991688	8.21536	0.0168183	0.0530104
ENSMUSG00000028840.11	Zfp593	1.04724	4.87828	116.962	7.8922e-07	4.22118e-05
ENSMUSG00000105879.2	Gm6204	1.04706	1.3436	31.4802	0.000226493	0.00228265
ENSMUSG00000089669.8	Tnfsf13	1.04669	1.66555	28.8916	0.000315075	0.00290491
ENSMUSG00000106475.2	Gm43011	1.04662	0.616345	20.9637	0.00101965	0.00681458
ENSMUSG00000081871.2	Gm11488	1.04605	-1.67469	5.60242	0.0395445	0.0988991
ENSMUSG00000042745.10	Id1	1.04599	5.14246	30.9664	0.000241414	0.00238958
ENSMUSG00000108414.2	Snhg1	1.04594	4.21785	47.3982	4.32994e-05	0.000680533
ENSMUSG00000098233.2	Gm26954	1.04576	0.287721	14.9149	0.00316539	0.0155732
ENSMUSG00000106926.2	Rpl7-ps7	1.04514	1.67101	23.8379	0.000644537	0.00490338
ENSMUSG00000001521.13	Tulp3	1.04501	6.71994	52.1666	2.88894e-05	0.000514453
ENSMUSG00000011096.18	Akt1s1	1.04489	5.90887	118.5	7.4288e-07	4.06849e-05
ENSMUSG00000091549.2	Gm6548	1.0448	1.95813	48.3563	3.98113e-05	0.000641399
ENSMUSG00000056772.4	Rps6-ps2	1.04195	0.942545	18.2889	0.00162982	0.00959839
ENSMUSG00000085627.3	Gm11222	1.04168	-0.811146	13.6246	0.00418738	0.0191537
ENSMUSG00000072487.12	Mroh5	1.04103	0.962146	14.8954	0.0031784	0.0156162
ENSMUSG00000082646.2	Gm12732	1.04065	-0.197761	17.8194	0.00177823	0.0102384
ENSMUSG00000117628.2	Gm50012	1.03937	0.39739	7.92691	0.018346	0.0565435
ENSMUSG00000027635.16	Dsn1	1.03914	1.41292	14.507	0.00345217	0.0165491
ENSMUSG00000075304.3	Sp5	1.03838	-1.49228	8.49571	0.0154791	0.0500484
ENSMUSG00000075302.11	Erich2	1.03834	-0.188363	11.6995	0.00656701	0.0266015
ENSMUSG00000029596.14	Sdsl	1.03699	3.09142	35.836	0.000135985	0.0015605
ENSMUSG00000028367.6	Txn1	1.03671	5.63914	101.347	1.52628e-06	6.50786e-05
ENSMUSG00000083454.2	Gm13226	1.03665	1.42963	35.4111	0.000142603	0.00161516
ENSMUSG00000028792.15	Ak2	1.03651	4.75464	44.4079	5.68149e-05	0.000824154
ENSMUSG00000020591.12	Ntsr2	1.03579	-0.747879	10.7825	0.0082658	0.0314668
ENSMUSG00000000301.17	Pemt	1.03526	1.07361	19.1032	0.00140622	0.00861149
ENSMUSG00000018932.10	Map2k3	1.03425	4.63941	107.111	1.18425e-06	5.55443e-05
ENSMUSG00000024844.16	Banf1	1.03425	5.09174	84.6877	3.45023e-06	0.000109287
ENSMUSG00000029657.16	Hsph1	1.0336	7.70176	40.0113	8.72069e-05	0.00113698
ENSMUSG00000026589.15	Sec16b	1.0328	1.46329	27.3008	0.000390388	0.00338448
ENSMUSG00000064080.13	Fbln2	1.03278	0.02634	8.09332	0.0174451	0.0544549
ENSMUSG00000094568.2	Smarce1-ps1	1.0326	-0.778123	13.1305	0.00468152	0.0207297
ENSMUSG00000090136.5	Gm10177	1.03253	0.95829	23.4769	0.000681205	0.00511309
ENSMUSG00000059248.14	Septin9	1.03227	6.33166	97.506	1.82101e-06	7.26331e-05
ENSMUSG00000024079.5	Eif2ak2	1.03211	3.58297	25.2791	0.000519906	0.00418211
ENSMUSG00000085936.8	2610307P16Rik	1.0318	-0.221576	9.62736	0.0112309	0.0395601
ENSMUSG00000052192.6	Gm5963	1.03178	0.0229829	10.6218	0.00861608	0.0325295
ENSMUSG00000057729.13	Prtn3	1.03165	1.30262	31.9594	0.000213566	0.0021906
ENSMUSG00000074506.5	Gm10705	1.03161	-0.192098	15.2309	0.0029628	0.0148522
ENSMUSG00000063856.9	Gpx1	1.03127	5.58952	119.59	7.12037e-07	3.95884e-05
ENSMUSG00000046008.9	Pnlip	1.03019	-1.1446	8.06289	0.0176057	0.054816
ENSMUSG00000086754.2	Gm16098	1.02922	-1.24529	6.5531	0.0284319	0.0779608
ENSMUSG00000040613.15	Apobec1	1.02907	1.30291	12.8224	0.00502544	0.021835
ENSMUSG00000084093.2	Gm16418	1.02891	-0.854835	12.8213	0.00502673	0.0218354
ENSMUSG00000043770.11	Gm12481	1.02792	0.392523	16.8419	0.00214299	0.0116596
ENSMUSG00000046879.8	Irgm1	1.02643	3.76214	40.5071	8.29364e-05	0.00109853
ENSMUSG00000021701.9	Plk2	1.02454	7.56957	45.3537	5.20531e-05	0.00077474
ENSMUSG00000081992.2	Gm13408	1.02438	2.51935	45.3722	5.19648e-05	0.000774056
ENSMUSG00000059552.14	Trp53	1.02397	5.23415	99.3919	1.6685e-06	6.90041e-05
ENSMUSG00000006589.9	Aprt	1.02391	4.91527	63.9585	1.1998e-05	0.000268956
ENSMUSG00000030878.12	Cdr2	1.02193	3.3728	51.8083	2.97482e-05	0.000523729
ENSMUSG00000083411.4	Rpl30-ps10	1.02177	1.54109	26.1542	0.000458332	0.00380736
ENSMUSG00000031897.10	Psmb10	1.02017	4.26682	109.325	1.07786e-06	5.22975e-05
ENSMUSG00000058600.14	Rpl30	1.02001	6.84148	102.617	1.44171e-06	6.24922e-05
ENSMUSG00000002014.13	Ssr4	1.01909	5.52132	65.1416	1.10737e-05	0.000252883
ENSMUSG00000093989.2	Rnasek	1.01854	-0.418998	11.5903	0.00674558	0.0271247
ENSMUSG00000056076.14	Eif3b	1.01823	7.03525	92.6936	2.29289e-06	8.33531e-05
ENSMUSG00000002870.9	Mcm2	1.01736	4.31019	93.8034	2.17216e-06	8.09877e-05
ENSMUSG00000018727.20	Cpsf4l	1.0158	-0.44667	14.9723	0.00312735	0.015463
ENSMUSG00000117049.2	Gm6540	1.01529	-1.18511	7.02899	0.0243123	0.0696182
ENSMUSG00000090733.7	Rps27	1.01512	6.90379	90.9277	2.50204e-06	8.92151e-05
ENSMUSG00000046834.8	Krt1	1.01408	3.37865	36.3347	0.000128681	0.00150172
ENSMUSG00000024206.16	Rfx2	1.01312	2.50543	29.3236	0.000297723	0.00278423
ENSMUSG00000060636.15	Rpl35a	1.01309	6.5601	61.6091	1.41241e-05	0.000304308
ENSMUSG00000104684.2	5430427N15Rik	1.01034	-0.748779	6.86357	0.0256562	0.0724793
ENSMUSG00000072949.7	Acot1	1.01	3.49821	33.207	0.000183854	0.00195868
ENSMUSG00000083344.3	Gm7363	1.00874	1.11829	12.1342	0.0059105	0.02465
ENSMUSG00000063875.7	Rps6-ps1	1.00743	1.94435	29.537	0.000289579	0.00273463
ENSMUSG00000038335.14	Tsr1	1.00699	5.0334	57.683	1.87846e-05	0.000376339
ENSMUSG00000063558.5	Aox1	1.00596	3.71073	21.7098	0.000901432	0.0062672
ENSMUSG00000080776.2	Gm12174	1.00591	3.37515	55.513	2.21524e-05	0.000425195
ENSMUSG00000037636.7	Slc25a43	1.00579	-0.152531	12.9908	0.00483388	0.0212449
ENSMUSG00000068262.5	Gm5879	1.00568	0.65431	26.2883	0.000449687	0.0037543
ENSMUSG00000110545.2	Gm7730	1.005	0.0726122	17.8773	0.0017591	0.0101442
ENSMUSG00000028910.13	Mecr	1.00467	4.03903	52.76	2.75319e-05	0.000496171
ENSMUSG00000028318.15	Polr1e	1.00449	3.40695	31.7484	0.000219147	0.00223074
ENSMUSG00000032892.15	Rangrf	1.00348	3.05217	53.5702	2.58e-05	0.000475007
ENSMUSG00000084349.4	Rpl3-ps1	1.00287	4.70952	93.2679	2.22943e-06	8.20538e-05
ENSMUSG00000004085.15	Map3k20	1.00219	2.42986	23.4453	0.000684532	0.00512754
ENSMUSG00000042079.14	Hnrnpf	1.00189	6.40643	90.0693	2.61197e-06	9.1201e-05
ENSMUSG00000022844.9	Pdia5	1.00091	2.27044	40.8588	8.00591e-05	0.00106738
ENSMUSG00000073856.12	Iqck	1.00066	2.17055	50.6859	3.26436e-05	0.000555697
ENSMUSG00000107479.2	2610300M13Rik	1.00056	0.438038	10.8794	0.00806298	0.0309135
ENSMUSG00000037225.14	Fgf2	0.99955	4.77729	34.4525	0.000159011	0.00175641
ENSMUSG00000040857.16	Erf	0.998695	5.08035	52.6196	2.7846e-05	0.000499458
ENSMUSG00000060036.15	Rpl3	0.996533	9.18217	78.757	4.77949e-06	0.000137602
ENSMUSG00000029507.17	Pus1	0.995817	3.81907	80.7855	4.26506e-06	0.000127478
ENSMUSG00000089782.2	Btf3-ps1	0.994519	1.53648	38.4327	0.000102679	0.00128683
ENSMUSG00000048065.9	Cyb5r2	0.99338	0.602235	21.488	0.000934765	0.00642809
ENSMUSG00000038146.9	Notch3	0.993056	4.1665	49.3623	3.65052e-05	0.00060321
ENSMUSG00000030029.15	Lrig1	0.992707	5.95646	42.3757	6.89425e-05	0.00095177
ENSMUSG00000029338.14	Antxr2	0.992414	2.47412	39.3575	9.3249e-05	0.00119867
ENSMUSG00000006360.12	Crip1	0.992138	2.10715	33.6956	0.000173588	0.00187111
ENSMUSG00000020542.19	Myocd	0.991964	0.680626	25.8308	0.000480008	0.00393559
ENSMUSG00000053801.19	Grwd1	0.99166	4.0817	80.5171	4.32915e-06	0.000128667
ENSMUSG00000092274.4	Neat1	0.990968	4.13377	15.3605	0.00288425	0.01453
ENSMUSG00000064177.9	Ghrl	0.990891	-1.31731	5.93585	0.0351257	0.0908796
ENSMUSG00000053198.15	Prx	0.990655	0.656076	13.8105	0.00401784	0.0185257
ENSMUSG00000099488.2	Gm19774	0.99004	-0.334222	14.8804	0.00318851	0.0156491
ENSMUSG00000067121.3	Gm7027	0.986692	0.682503	11.7351	0.00651006	0.0264157
ENSMUSG00000033222.17	Ttf2	0.986648	3.01421	23.8695	0.000641451	0.00488485
ENSMUSG00000006728.13	Cdk4	0.986341	6.05055	105.049	1.29484e-06	5.86408e-05
ENSMUSG00000012405.17	Rpl15	0.986004	7.52566	87.2613	3.01437e-06	0.000100909
ENSMUSG00000090659.10	Zfp493	0.985955	0.646342	18.1188	0.00168181	0.00981612
ENSMUSG00000080968.4	Atf1-ps	0.985843	-1.52911	6.01044	0.0342214	0.0892723
ENSMUSG00000055413.13	H2-Q5	0.985306	0.245155	18.5993	0.00153985	0.00919889
ENSMUSG00000081559.4	Gm12411	0.985187	-1.52563	6.74625	0.0266645	0.074488
ENSMUSG00000061848.6	Gm5805	0.984545	0.649557	15.4552	0.00282841	0.0143277
ENSMUSG00000038274.14	Fau	0.984212	7.34587	152.997	2.25235e-07	1.87273e-05
ENSMUSG00000038094.16	Atp13a4	0.983557	-0.497045	14.2179	0.00367451	0.0173411
ENSMUSG00000032402.13	Smad3	0.983018	5.93498	85.7574	3.26045e-06	0.000105558
ENSMUSG00000090602.4	Gm5611	0.982272	1.65999	26.4912	0.000436981	0.00367644
ENSMUSG00000049881.14	2810025M15Rik	0.982077	3.68259	78.3787	4.88353e-06	0.00013936
ENSMUSG00000020227.11	Irak3	0.980712	0.347796	21.4905	0.000934394	0.00642795
ENSMUSG00000053173.13	Rpl18-ps2	0.98067	-0.62338	11.6401	0.00666344	0.0268771
ENSMUSG00000018581.16	Dnah11	0.980383	3.27756	16.5181	0.00228327	0.0122015
ENSMUSG00000086567.2	Gm2830	0.979903	3.0469	60.6011	1.51735e-05	0.000323489
ENSMUSG00000031917.13	Nip7	0.979896	4.49343	66.9374	9.82851e-06	0.000231381
ENSMUSG00000091604.3	Gm17349	0.979656	-1.13274	7.71313	0.0195879	0.0595582
ENSMUSG00000013076.18	Amotl1	0.979222	6.48402	60.2755	1.55323e-05	0.000327343
ENSMUSG00000117869.2	Snhg4	0.978667	1.62743	16.6768	0.00221318	0.0119245
ENSMUSG00000094989.2	Rpl9-ps4	0.976604	-1.47601	6.34886	0.0304589	0.0819586
ENSMUSG00000021595.19	Nsun2	0.976474	6.48046	85.7185	3.26712e-06	0.000105587
ENSMUSG00000048807.3	Slc35e4	0.975401	5.52506	98.4743	1.74071e-06	7.04449e-05
ENSMUSG00000020097.15	Sgpl1	0.974459	6.35291	66.2262	1.03004e-05	0.000238803
ENSMUSG00000105124.3	Gm5297	0.974136	-0.691317	8.07156	0.0175598	0.0547277
ENSMUSG00000014496.9	Ankrd28	0.972577	6.92353	49.2515	3.68527e-05	0.000605343
ENSMUSG00000036181.3	H1f2	0.972151	3.67844	56.3538	2.07678e-05	0.000405659
ENSMUSG00000064210.8	Ano6	0.971645	5.60047	73.9961	6.3111e-06	0.00016671
ENSMUSG00000025289.16	Prdx4	0.971318	4.08893	65.2473	1.09953e-05	0.000251722
ENSMUSG00000003644.18	Rps6ka1	0.971249	4.88197	49.2985	3.67048e-05	0.000604301
ENSMUSG00000086688.5	Gm11560	0.970376	2.89559	48.9914	3.76843e-05	0.000615465
ENSMUSG00000025823.10	Pdia4	0.970179	5.95048	65.1488	1.10683e-05	0.000252883
ENSMUSG00000004100.13	Ppan	0.969864	4.95661	58.6067	1.75396e-05	0.000360084
ENSMUSG00000029468.18	P2rx7	0.969723	0.153559	11.9714	0.00614657	0.0254201
ENSMUSG00000098234.8	Snhg6	0.969299	2.88979	28.7687	0.00032023	0.00293469
ENSMUSG00000062619.7	2310039H08Rik	0.968627	2.26868	25.0028	0.000541382	0.00431878
ENSMUSG00000091697.3	Eif3s6-ps2	0.968181	-0.545317	7.482	0.0210476	0.0627669
ENSMUSG00000028972.12	Car6	0.967878	-1.65604	6.44097	0.0295236	0.0801256
ENSMUSG00000015247.11	Nipsnap3b	0.967275	3.6756	45.0218	5.36673e-05	0.000791041
ENSMUSG00000103746.2	1700001G17Rik	0.96703	-1.18719	6.22709	0.0317514	0.0843814
ENSMUSG00000020181.19	Nav3	0.966473	5.07591	50.7276	3.253e-05	0.000555697
ENSMUSG00000091478.3	Gm10039	0.966223	0.189296	10.4503	0.0090095	0.0336468
ENSMUSG00000055762.17	Eef1d	0.965821	6.533	107.929	1.14351e-06	5.43613e-05
ENSMUSG00000118505.2	Etv3l	0.965667	-0.968296	7.60162	0.0202762	0.0611326
ENSMUSG00000055976.7	Cldn23	0.964092	-0.531587	10.5657	0.00874231	0.0328974
ENSMUSG00000068335.7	Dok1	0.96358	1.48083	21.3854	0.000950691	0.00650338
ENSMUSG00000033066.18	Gas7	0.963394	5.48028	28.652	0.000325219	0.00295659
ENSMUSG00000030403.10	Vasp	0.963185	5.61475	135.722	3.95094e-07	2.65701e-05
ENSMUSG00000025348.10	Itga7	0.963166	4.94472	37.3227	0.000115556	0.00139937
ENSMUSG00000006498.17	Ptbp1	0.96299	7.24765	52.7456	2.7564e-05	0.000496261
ENSMUSG00000042284.11	Itga1	0.962301	1.95765	36.6154	0.000124777	0.00147063
ENSMUSG00000030662.11	Ipo5	0.961108	7.97351	67.3412	9.57215e-06	0.000226805
ENSMUSG00000025980.15	Hspd1	0.960277	7.81017	61.3995	1.43349e-05	0.000307764
ENSMUSG00000018446.9	C1qbp	0.959794	5.79405	82.7609	3.82669e-06	0.00011864
ENSMUSG00000050732.10	Vamp8	0.958958	3.7749	31.6324	0.00022229	0.0022552
ENSMUSG00000028441.13	1110017D15Rik	0.958894	-1.18656	6.68867	0.027177	0.0754587
ENSMUSG00000026749.12	Nek6	0.958556	4.86621	72.8706	6.7555e-06	0.000175778
ENSMUSG00000024885.10	Aldh3b1	0.958505	2.32084	24.9294	0.00054727	0.00434019
ENSMUSG00000085342.2	Gm12254	0.958204	2.55083	48.6461	3.88231e-05	0.000630685
ENSMUSG00000026558.14	Uck2	0.957864	4.76026	65.5154	1.07995e-05	0.000248173
ENSMUSG00000022912.9	Pros1	0.957527	5.38083	36.949	0.000120322	0.00143476
ENSMUSG00000030750.14	Nsmce1	0.955753	4.08409	78.7116	4.79185e-06	0.000137602
ENSMUSG00000031226.14	Pbdc1	0.954215	4.48151	75.2605	5.85303e-06	0.000158158
ENSMUSG00000026727.11	Rsu1	0.953521	4.1392	54.9246	2.31877e-05	0.000439824
ENSMUSG00000111877.2	Gm6477	0.953516	1.56046	28.6533	0.000325161	0.00295659
ENSMUSG00000080848.4	Gm9385	0.951642	3.11318	70.1324	8.00359e-06	0.000199186
ENSMUSG00000041360.9	Pum3	0.951449	5.01616	71.0942	7.53591e-06	0.000190797
ENSMUSG00000030271.15	Ogg1	0.951312	2.80633	54.4364	2.40909e-05	0.000451971
ENSMUSG00000040213.14	Kyat3	0.951182	2.34921	26.2797	0.000450235	0.00375553
ENSMUSG00000050299.9	Gm9843	0.950892	3.54018	52.619	2.78475e-05	0.000499458
ENSMUSG00000031077.8	Fadd	0.950822	2.72879	38.0587	0.000106816	0.00132197
ENSMUSG00000040688.17	Tbl3	0.949631	5.3068	113.195	9.18139e-07	4.67816e-05
ENSMUSG00000084020.4	Wsb2-ps	0.949254	0.213276	9.87227	0.0105067	0.0376322
ENSMUSG00000061242.7	Gm9104	0.949042	-1.14449	6.38994	0.0300374	0.0811033
ENSMUSG00000025525.13	Apool	0.948997	2.58381	49.7037	3.5459e-05	0.00058965
ENSMUSG00000009585.19	Apobec3	0.948693	2.39367	23.4012	0.000689205	0.00514967
ENSMUSG00000028763.19	Hspg2	0.948336	4.27681	75.3073	5.83685e-06	0.000158158
ENSMUSG00000062456.5	Rpl9-ps6	0.948277	1.57965	11.3451	0.00716827	0.0283937
ENSMUSG00000061132.14	Blnk	0.94772	-1.24071	7.75085	0.0193615	0.0590511
ENSMUSG00000029352.15	Crybb3	0.947218	1.7624	35.2587	0.00014507	0.00163099
ENSMUSG00000074482.6	Gm16589	0.946525	-1.11895	5.89426	0.0356426	0.0918403
ENSMUSG00000113660.2	Gm5626	0.946359	-0.813544	6.92245	0.0251678	0.0714525
ENSMUSG00000044716.13	Dok7	0.944699	3.61087	63.3503	1.25092e-05	0.00027635
ENSMUSG00000030220.14	Arhgdib	0.943604	0.6476	15.8549	0.00260676	0.0134773
ENSMUSG00000025364.14	Pa2g4	0.943162	7.00558	75.3397	5.8257e-06	0.000158106
ENSMUSG00000082908.5	Gm13736	0.942916	-0.958963	6.79259	0.0262606	0.0736859
ENSMUSG00000008540.12	Mgst1	0.942856	3.8069	26.5037	0.00043621	0.00367533
ENSMUSG00000038279.11	Nop2	0.942594	5.19417	81.3369	4.13687e-06	0.00012446
ENSMUSG00000047261.10	Gap43	0.940783	6.86484	73.6775	6.43325e-06	0.000168834
ENSMUSG00000021908.11	Ncoa4-ps	0.939849	-0.94477	7.28852	0.0223722	0.0657296
ENSMUSG00000031504.7	Rab20	0.939776	3.27955	19.0637	0.00141616	0.0086492
ENSMUSG00000030272.16	Camk1	0.938887	5.79151	129.296	4.95452e-07	3.07214e-05
ENSMUSG00000040269.6	Mrps28	0.93887	3.5108	39.3185	9.36251e-05	0.00120266
ENSMUSG00000032911.7	Cspg4	0.938791	2.47398	30.2486	0.000264286	0.00254036
ENSMUSG00000015112.16	Slc25a13	0.93741	1.81909	20.2305	0.00115447	0.00747788
ENSMUSG00000071151.4	Gm4799	0.93737	0.0946713	11.3857	0.00709624	0.0281877
ENSMUSG00000018042.19	Cyb5r3	0.937273	6.71387	101.657	1.5051e-06	6.46276e-05
ENSMUSG00000005481.19	Ddx39a	0.937123	4.95522	53.6323	2.56728e-05	0.000473394
ENSMUSG00000027111.17	Itga6	0.937048	1.99911	18.8169	0.00148036	0.00894279
ENSMUSG00000026104.15	Stat1	0.936817	4.64527	60.3991	1.53949e-05	0.000325929
ENSMUSG00000004371.16	Il11	0.936309	-0.21035	10.7318	0.00837435	0.0317677
ENSMUSG00000032014.7	Oaf	0.935932	5.01904	66.3129	1.02415e-05	0.00023804
ENSMUSG00000006519.12	Cyba	0.935748	3.14716	31.3407	0.000230431	0.00231469
ENSMUSG00000036256.14	Igfbp7	0.934956	4.27881	40.8852	7.98478e-05	0.00106534
ENSMUSG00000042747.13	Krtcap2	0.934824	4.61952	95.6097	1.99157e-06	7.6213e-05
ENSMUSG00000035270.16	Impg2	0.934491	2.95142	28.9061	0.00031447	0.00290372
ENSMUSG00000084329.2	Gm6733	0.933656	-1.24026	6.21248	0.0319111	0.0846826
ENSMUSG00000027984.9	Hadh	0.933602	5.10398	28.2867	0.000341454	0.0030602
ENSMUSG00000025353.6	Ormdl2	0.933556	3.74743	44.8542	5.45055e-05	0.000798891
ENSMUSG00000054612.5	Mgmt	0.933015	1.50113	21.3108	0.000962478	0.0065614
ENSMUSG00000062758.7	Gm16477	0.932889	0.958147	23.8458	0.000643768	0.00490046
ENSMUSG00000052310.10	Slc39a1	0.931727	6.50501	67.9504	9.20038e-06	0.000220195
ENSMUSG00000063727.4	Tnfrsf11b	0.9313	-0.29862	6.72113	0.0268866	0.0749825
ENSMUSG00000002289.17	Angptl4	0.93102	1.13891	13.9707	0.00387844	0.0180291
ENSMUSG00000044317.8	Gpr4	0.930832	0.326375	17.3342	0.00194907	0.0109391
ENSMUSG00000020133.9	2310011J03Rik	0.930696	5.05408	106.156	1.23399e-06	5.71445e-05
ENSMUSG00000073680.3	Tmem88b	0.930461	0.814189	25.6809	0.000490475	0.00399763
ENSMUSG00000020224.16	Llph	0.930013	3.78888	48.3673	3.97731e-05	0.000641399
ENSMUSG00000033294.12	Noc4l	0.928935	4.63785	85.3827	3.32546e-06	0.000107283
ENSMUSG00000041482.18	Piezo2	0.926211	-0.0530766	9.08723	0.0130538	0.0440553
ENSMUSG00000062611.5	Rps3a2	0.925871	2.10322	29.8408	0.00027844	0.00264858
ENSMUSG00000020205.9	Phlda1	0.925851	5.36539	81.6323	4.07012e-06	0.000123672
ENSMUSG00000021070.7	Bdkrb2	0.922443	0.819609	23.3887	0.000690543	0.00515394
ENSMUSG00000032058.15	Ppp2r1b	0.921652	4.77644	85.0479	3.38487e-06	0.000108625
ENSMUSG00000010047.13	Hyal2	0.920801	3.5444	68.426	8.92214e-06	0.000215882
ENSMUSG00000115188.2	Gm46522	0.919504	0.536176	7.31498	0.0221852	0.0653586
ENSMUSG00000041845.12	Rhod	0.919159	3.2465	26.765	0.000420512	0.00358101
ENSMUSG00000016256.11	Ctsz	0.91813	5.56968	60.0397	1.57985e-05	0.000331027
ENSMUSG00000102101.2	Zbtb11os1	0.917394	2.34383	37.2702	0.000116211	0.00140405
ENSMUSG00000097180.6	2700038G22Rik	0.917175	-0.341919	7.07458	0.0239571	0.0689463
ENSMUSG00000028757.5	Ddost	0.917048	6.93307	97.9276	1.78551e-06	7.16342e-05
ENSMUSG00000059355.14	Wdr83os	0.916992	5.0713	72.465	6.9248e-06	0.000178996
ENSMUSG00000083061.2	Gm12191	0.916685	1.58454	31.8751	0.000215776	0.00220748
ENSMUSG00000022893.15	Adamts1	0.916568	8.52884	14.7349	0.0032882	0.0159755
ENSMUSG00000006143.13	Upk3bl	0.915863	-0.0405086	13.71	0.00410848	0.0188635
ENSMUSG00000020812.19	Snhg16	0.914689	2.58812	13.4052	0.00439865	0.0198373
ENSMUSG00000073700.4	Klhl21	0.91459	4.10465	22.4847	0.000795676	0.00574822
ENSMUSG00000001416.14	Cct3	0.914569	7.64882	70.2296	7.95478e-06	0.000198241
ENSMUSG00000007888.16	Crlf1	0.913753	-0.586994	6.42338	0.0296994	0.0804475
ENSMUSG00000035095.12	Fam167a	0.913374	2.63774	26.6405	0.000427905	0.00362372
ENSMUSG00000082475.3	Gm7206	0.912862	1.36553	24.9048	0.000549257	0.00434559
ENSMUSG00000021550.7	2210016F16Rik	0.912781	4.79664	79.9335	4.47259e-06	0.0001309
ENSMUSG00000103280.2	Gm37277	0.9127	0.172811	7.41113	0.0215214	0.0639032
ENSMUSG00000020116.8	Pno1	0.912511	4.49123	53.7049	2.55249e-05	0.000471618
ENSMUSG00000055172.11	C1ra	0.912202	2.10524	37.0348	0.000119207	0.00142612
ENSMUSG00000047821.17	Trim16	0.911167	0.73634	17.6878	0.00182275	0.0104178
ENSMUSG00000041625.16	Ggact	0.910989	3.5031	38.4348	0.000102656	0.00128683
ENSMUSG00000033047.6	Eif3l	0.910386	6.45391	87.7485	2.93948e-06	9.92046e-05
ENSMUSG00000106930.2	Gm6450	0.909256	-0.365716	6.12052	0.0329381	0.0867536
ENSMUSG00000116757.2	Gm4786	0.908918	0.122548	11.7618	0.00646772	0.0263081
ENSMUSG00000105144.2	Rpl21-ps11	0.908523	0.570642	8.81218	0.0141194	0.0468308
ENSMUSG00000026315.14	Serpinb8	0.907125	0.892396	14.677	0.00332896	0.0161093
ENSMUSG00000020758.16	Itgb4	0.905562	1.63491	15.7111	0.00268398	0.0137727
ENSMUSG00000044080.10	S100a1	0.905472	4.97264	36.9781	0.000119943	0.00143212
ENSMUSG00000023990.19	Tfeb	0.903825	4.20862	47.1374	4.43118e-05	0.000690418
ENSMUSG00000020186.8	Csrp2	0.903307	4.00262	38.4299	0.00010271	0.00128683
ENSMUSG00000081179.2	Gm13136	0.903212	0.100808	13.2834	0.00452143	0.0202413
ENSMUSG00000015714.12	Cers2	0.901928	6.13939	53.8541	2.52243e-05	0.000467954
ENSMUSG00000030157.6	Clec2d	0.901648	1.52342	28.9922	0.000310926	0.00287682
ENSMUSG00000025130.12	P4hb	0.90092	8.20841	75.9592	5.61705e-06	0.000154507
ENSMUSG00000040463.17	Mybbp1a	0.900517	6.98171	49.1065	3.73135e-05	0.0006105
ENSMUSG00000040034.16	Nup43	0.900499	2.34814	25.1776	0.000527679	0.00423347
ENSMUSG00000020709.16	Adap2	0.899594	-0.125391	11.253	0.0073353	0.0288349
ENSMUSG00000029591.15	Ung	0.898916	0.605557	13.4581	0.00434655	0.0196622
ENSMUSG00000025498.16	Irf7	0.89859	2.50809	31.8566	0.000216265	0.00221124
ENSMUSG00000033542.14	Arhgef5	0.898373	3.46586	29.4983	0.000291036	0.00274211
ENSMUSG00000107121.2	1110006O24Rik	0.897243	-0.656926	8.19922	0.0168997	0.0532063
ENSMUSG00000024843.16	Chka	0.89689	6.64079	47.266	4.38092e-05	0.000686094
ENSMUSG00000021048.8	Mthfd1	0.896185	5.87339	64.9014	1.12542e-05	0.000255729
ENSMUSG00000027422.16	Rrbp1	0.894949	6.67092	59.0919	1.69254e-05	0.000350226
ENSMUSG00000047604.4	Frat2	0.894471	4.94786	19.1842	0.00138606	0.0085395
ENSMUSG00000024359.11	Hspa9	0.893805	8.24243	74.9491	5.96204e-06	0.000159909
ENSMUSG00000033114.12	Slc35d2	0.893383	-0.237676	8.82273	0.0140766	0.0467228
ENSMUSG00000029298.16	Gbp9	0.892428	2.27527	13.4881	0.00431733	0.0195768
ENSMUSG00000115936.2	4833415N18Rik	0.891144	-0.560289	8.11327	0.0173407	0.0542304
ENSMUSG00000032038.8	St3gal4	0.890441	5.71904	55.3728	2.2394e-05	0.000428036
ENSMUSG00000020250.12	Txnrd1	0.888796	6.45693	51.9837	2.9324e-05	0.000517257
ENSMUSG00000041238.17	Rbbp8	0.887535	2.3112	19.0433	0.00142133	0.00866923
ENSMUSG00000087590.3	Epb41l4aos	0.887357	2.9056	27.8037	0.000364446	0.00320965
ENSMUSG00000097318.3	1700007L15Rik	0.886998	-0.741509	6.56593	0.0283102	0.0776969
ENSMUSG00000029860.17	Zyx	0.886832	6.29531	61.8804	1.38567e-05	0.000299606
ENSMUSG00000024327.17	Slc39a7	0.885884	0.992329	10.2098	0.009599	0.0352509
ENSMUSG00000097328.8	Tnfsf12	0.885883	3.4582	38.9119	9.76569e-05	0.00124133
ENSMUSG00000020571.14	Pdia6	0.885596	7.23291	96.4503	1.91369e-06	7.41637e-05
ENSMUSG00000070284.11	Gmppb	0.885467	3.57224	25.5463	0.00050011	0.00406249
ENSMUSG00000025007.14	Aldh18a1	0.884469	5.4836	82.2484	3.935e-06	0.000121381
ENSMUSG00000074656.13	Eif2s2	0.884334	6.58636	64.4647	1.15916e-05	0.000261446
ENSMUSG00000031984.9	2810004N23Rik	0.883273	4.4276	49.7434	3.53397e-05	0.000589622
ENSMUSG00000084131.2	Rpl3-ps2	0.882637	2.20808	18.0891	0.00169108	0.00985134
ENSMUSG00000021388.15	Aspn	0.882206	0.279322	13.9664	0.00388208	0.0180394
ENSMUSG00000025857.11	Dnaaf5	0.881998	3.29118	36.06	0.000132643	0.00153467
ENSMUSG00000046768.14	Rhoj	0.881955	3.75966	37.2453	0.000116524	0.00140646
ENSMUSG00000033960.7	Jcad	0.880724	4.43164	26.9605	0.000409204	0.00350428
ENSMUSG00000029723.17	Tsc22d4	0.880346	6.71924	47.6377	4.23942e-05	0.000669667
ENSMUSG00000022724.16	Riox2	0.879815	3.88502	33.0305	0.000187741	0.0019929
ENSMUSG00000024927.9	Rela	0.879279	5.44675	45.0603	5.34769e-05	0.000789508
ENSMUSG00000026192.14	Atic	0.879086	6.01625	96.7918	1.88311e-06	7.36766e-05
ENSMUSG00000078154.4	Gm12184	0.878861	-0.90713	6.24819	0.0315228	0.0839933
ENSMUSG00000046675.8	Tmem251	0.878516	3.54397	48.2287	4.02556e-05	0.000647061
ENSMUSG00000021904.7	Sema3g	0.878306	2.72789	26.7834	0.000419431	0.0035768
ENSMUSG00000046722.15	Cdc42se1	0.878192	5.90274	57.6687	1.88046e-05	0.000376339
ENSMUSG00000033099.11	Nol12	0.877693	4.28083	61.9341	1.38045e-05	0.000299185
ENSMUSG00000006344.18	Ggt5	0.877014	-0.351562	8.61226	0.0149606	0.0488384
ENSMUSG00000044375.9	Pcare	0.87686	2.31368	26.7514	0.00042131	0.00358613
ENSMUSG00000016496.8	Cd274	0.876513	2.75182	37.1753	0.000117408	0.00140921
ENSMUSG00000040435.13	Ppp1r15a	0.87505	7.74156	25.1793	0.000527546	0.00423347
ENSMUSG00000024981.7	Acsl5	0.874908	5.78168	71.9937	7.12796e-06	0.000182356
ENSMUSG00000089640.2	Gm6397	0.873801	-0.775103	6.66995	0.0273462	0.0757329
ENSMUSG00000033016.17	Nfatc1	0.873752	1.57412	16.5917	0.00225046	0.0120831
ENSMUSG00000063888.8	Rpl7l1	0.873625	5.84172	67.9361	9.2089e-06	0.000220195
ENSMUSG00000033446.8	Lpar6	0.873422	1.89221	7.53686	0.0206895	0.0619803
ENSMUSG00000032508.9	Myd88	0.872696	4.18943	63.6574	1.22479e-05	0.000271891
ENSMUSG00000054079.13	Utp18	0.870019	4.724	52.9987	2.70075e-05	0.00048913
ENSMUSG00000004044.10	Cavin1	0.869777	4.34215	28.3307	0.000339447	0.00305119
ENSMUSG00000056753.4	C330011M18Rik	0.869751	0.476285	11.3984	0.00707375	0.0281412
ENSMUSG00000095115.3	Itpripl2	0.868912	3.90759	31.9206	0.000214582	0.00219747
ENSMUSG00000023947.9	Nfkbie	0.86873	2.37357	20.9048	0.00102976	0.00686206
ENSMUSG00000036752.5	Tubb4b	0.868509	7.86502	42.4331	6.85594e-05	0.000947425
ENSMUSG00000030538.16	Cib1	0.868123	3.54801	50.2136	3.39625e-05	0.000572962
ENSMUSG00000015143.16	Actn1	0.868071	5.35445	59.3942	1.65558e-05	0.000344134
ENSMUSG00000015027.12	Galns	0.868062	4.21783	89.3845	2.70383e-06	9.31421e-05
ENSMUSG00000004562.17	Arhgef40	0.868026	6.44147	49.2884	3.67365e-05	0.000604301
ENSMUSG00000019487.12	Trip10	0.867366	4.68194	39.9193	8.80274e-05	0.00114562
ENSMUSG00000029171.13	Pgm2	0.867244	4.39133	54.094	2.47498e-05	0.000461022
ENSMUSG00000043943.15	Naalad2	0.866975	-0.214304	8.64588	0.014815	0.0485549
ENSMUSG00000031078.16	Cttn	0.866063	7.78677	85.3412	3.33276e-06	0.000107329
ENSMUSG00000049580.13	Tsku	0.864774	1.72968	29.6941	0.000283751	0.00268653
ENSMUSG00000081281.2	Rpl7-ps9	0.864383	1.41132	11.892	0.00626586	0.0257678
ENSMUSG00000110631.2	Gm42047	0.863292	3.48629	9.15691	0.0127994	0.0434858
ENSMUSG00000022443.18	Myh9	0.861465	6.70442	66.8996	9.85294e-06	0.000231658
ENSMUSG00000030785.9	Cox6a2	0.859776	-0.251846	11.2461	0.00734807	0.0288559
ENSMUSG00000031297.15	Slc7a3	0.859379	3.58997	53.7402	2.54533e-05	0.000470771
ENSMUSG00000047963.8	Stbd1	0.859199	2.73874	35.9207	0.00013471	0.00155352
ENSMUSG00000040711.9	Sh3pxd2b	0.858962	7.15026	45.068	5.34389e-05	0.000789508
ENSMUSG00000020937.15	Plcd3	0.858217	4.41472	75.2579	5.85392e-06	0.000158158
ENSMUSG00000027248.14	Pdia3	0.858212	8.23767	61.7661	1.39686e-05	0.000301313
ENSMUSG00000028394.10	Pole3	0.858171	4.82541	56.1122	2.11547e-05	0.000410788
ENSMUSG00000044141.9	E130201H02Rik	0.857969	-0.884594	8.12362	0.0172868	0.0540994
ENSMUSG00000045915.16	Ccdc42	0.857682	-0.669809	8.32599	0.0162737	0.0518332
ENSMUSG00000026317.8	Cln8	0.857654	5.194	65.3271	1.09366e-05	0.000250691
ENSMUSG00000025403.6	Shmt2	0.857648	6.14114	116.966	7.89071e-07	4.22118e-05
ENSMUSG00000063931.15	Pepd	0.855556	5.24163	70.8306	7.66073e-06	0.000193017
ENSMUSG00000061778.11	Mospd2	0.854433	4.12212	24.2572	0.000604889	0.00468641
ENSMUSG00000066150.13	Slc31a1	0.854257	4.9129	58.8712	1.72015e-05	0.000354736
ENSMUSG00000039116.8	Adgrg6	0.85383	3.7354	17.3533	0.00194199	0.01091
ENSMUSG00000027356.9	Fermt1	0.853407	-1.34518	6.73291	0.0267822	0.074719
ENSMUSG00000098129.2	Gm27040	0.85289	-0.882274	5.66889	0.0386115	0.0973241
ENSMUSG00000068267.6	Cenpb	0.852687	6.92995	90.5487	2.54988e-06	8.97544e-05
ENSMUSG00000041895.16	Wipi1	0.852579	6.82874	23.2369	0.000706972	0.00524197
ENSMUSG00000044350.15	Lacc1	0.852538	0.97072	9.51359	0.0115878	0.0404975
ENSMUSG00000003355.8	Fkbp11	0.851756	2.27169	19.6754	0.00127098	0.00801404
ENSMUSG00000038387.10	Rras	0.851613	4.4326	30.5394	0.000254717	0.00247939
ENSMUSG00000033880.12	Lgals3bp	0.850558	5.3002	44.0222	5.89062e-05	0.000846435
ENSMUSG00000042549.11	Map2k3os	0.849631	0.959853	21.2223	0.000976682	0.00663404
ENSMUSG00000047786.13	Lix1	0.848924	2.2776	28.1969	0.000345595	0.00309277
ENSMUSG00000025869.12	Nop16	0.848824	4.30658	46.1187	4.85486e-05	0.000737584
ENSMUSG00000020641.17	Rsad2	0.848707	2.32317	9.90395	0.0104172	0.0373869
ENSMUSG00000063412.5	Gm10131	0.848186	-0.183528	9.52269	0.0115588	0.040427
ENSMUSG00000027479.15	Mapre1	0.84792	6.89896	39.6837	9.01735e-05	0.00116639
ENSMUSG00000026187.10	Xrcc5	0.847318	4.99711	58.6886	1.74341e-05	0.000358722
ENSMUSG00000032091.16	Tmprss4	0.846237	0.406358	13.3277	0.00447627	0.0200932
ENSMUSG00000062929.9	Cfl2	0.846128	6.08242	35.9109	0.000134857	0.00155352
ENSMUSG00000067878.14	Map7d3	0.845855	0.513255	10.6876	0.00847056	0.0320529
ENSMUSG00000044645.9	Gm7334	0.845597	0.0794476	5.97331	0.0346678	0.0900644
ENSMUSG00000071041.5	Impdh2-ps	0.845453	0.116799	9.28249	0.0123561	0.0423809
ENSMUSG00000038845.12	Phb	0.845207	6.30145	83.4799	3.6807e-06	0.000115484
ENSMUSG00000021226.8	Acot2	0.844662	3.13726	37.5076	0.000113282	0.00137685
ENSMUSG00000024369.17	Nelfe	0.844661	4.85234	60.4838	1.53016e-05	0.000324995
ENSMUSG00000061684.7	Rpl21-ps8	0.844411	1.24823	15.0678	0.00306534	0.0152223
ENSMUSG00000030555.17	Ttc23	0.84395	2.8035	20.1132	0.00117799	0.0075859
ENSMUSG00000036908.18	Unc93b1	0.842064	1.36863	21.135	0.000990936	0.00668617
ENSMUSG00000028671.17	Gale	0.841876	4.7939	53.2497	2.64689e-05	0.000481761
ENSMUSG00000078974.11	Sec61g	0.841833	4.95492	74.7845	6.02065e-06	0.000160539
ENSMUSG00000042293.9	Gm5617	0.841365	1.59016	18.9168	0.00145396	0.00881181
ENSMUSG00000028741.14	Mrto4	0.841069	4.8102	40.3927	8.38986e-05	0.00111047
ENSMUSG00000028798.17	Eif3i	0.841043	6.54152	121.354	6.65303e-07	3.83125e-05
ENSMUSG00000095159.3	Tubb4b-ps1	0.840526	2.65547	30.8684	0.00024439	0.00240991
ENSMUSG00000017929.14	B4galt5	0.840314	5.76574	70.6783	7.73399e-06	0.000194336
ENSMUSG00000021185.17	Dglucy	0.840163	4.27645	31.5488	0.000224588	0.00226845
ENSMUSG00000083086.2	Gm15531	0.839421	-0.930288	6.99418	0.0245878	0.0702531
ENSMUSG00000034487.5	Poglut3	0.839393	2.7206	30.8093	0.000246207	0.00242261
ENSMUSG00000037465.11	Klf10	0.839019	5.36088	34.6157	0.000156063	0.00172907
ENSMUSG00000067547.7	Gm7666	0.838769	0.21235	9.74074	0.0108883	0.0386592
ENSMUSG00000028010.17	Gar1	0.838626	3.18708	45.1245	5.31613e-05	0.000786117
ENSMUSG00000054150.13	Syne3	0.838569	3.41153	25.0453	0.000538016	0.00429942
ENSMUSG00000051557.16	Pusl1	0.837639	4.0807	23.0262	0.00073056	0.00538413
ENSMUSG00000003190.13	Bcl2l12	0.836908	2.45833	15.0874	0.0030528	0.0151895
ENSMUSG00000029599.14	Ddx54	0.83681	6.28325	83.5249	3.6718e-06	0.000115403
ENSMUSG00000082044.2	Snrpert	0.83637	0.91225	14.3898	0.00354029	0.0168424
ENSMUSG00000025408.16	Ddit3	0.836276	6.17705	64.6967	1.14109e-05	0.000258326
ENSMUSG00000028333.11	Anp32b	0.835647	6.2256	54.0145	2.49058e-05	0.000463455
ENSMUSG00000001380.8	Hars	0.835011	6.49027	89.9456	2.62828e-06	9.12268e-05
ENSMUSG00000031015.9	Swap70	0.834827	3.35167	33.8641	0.000170209	0.00184556
ENSMUSG00000050106.19	Tmc8	0.834615	-1.25547	6.34921	0.0304553	0.0819586
ENSMUSG00000033965.11	Slc16a2	0.834403	6.21792	35.5454	0.000140469	0.00159892
ENSMUSG00000042608.16	Stk40	0.834046	5.96499	123.794	6.06562e-07	3.5448e-05
ENSMUSG00000029594.13	Rbm19	0.833394	4.65053	58.9134	1.71484e-05	0.000354038
ENSMUSG00000005054.8	Cstb	0.832907	4.88183	79.5862	4.56068e-06	0.000132841
ENSMUSG00000016757.12	Ttll12	0.831261	5.07423	95.4267	2.00902e-06	7.65603e-05
ENSMUSG00000030340.17	Scnn1a	0.830808	1.84382	31.6219	0.000222577	0.00225686
ENSMUSG00000044147.9	Arf6	0.830566	5.81976	74.6505	6.06887e-06	0.000161589
ENSMUSG00000024998.18	Plce1	0.830526	6.2077	28.4321	0.00033488	0.00301607
ENSMUSG00000029878.7	Dbpht2	0.830523	1.9745	17.1375	0.00202389	0.0112151
ENSMUSG00000039195.5	Bbln	0.830156	5.1842	80.7013	4.28504e-06	0.000127658
ENSMUSG00000091898.9	Tnnc1	0.829995	1.15543	11.4678	0.00695295	0.027746
ENSMUSG00000032026.8	Rexo2	0.829331	5.37191	86.3959	3.15313e-06	0.000103179
ENSMUSG00000061353.12	Cxcl12	0.828866	4.64309	26.6827	0.000425381	0.00360903
ENSMUSG00000019823.18	Mical1	0.828131	3.91642	19.1625	0.00139142	0.00855317
ENSMUSG00000025612.6	Bach1	0.827984	4.56379	37.8437	0.000109284	0.00134359
ENSMUSG00000037447.17	Arid5a	0.827826	5.06965	74.181	6.24152e-06	0.000165224
ENSMUSG00000108634.2	Gm38534	0.827041	-0.747045	6.7852	0.0263245	0.0738199
ENSMUSG00000021408.16	Ripk1	0.827039	3.9544	28.6486	0.000325367	0.00295659
ENSMUSG00000110617.2	Gm5910	0.826911	0.620732	8.23984	0.0166959	0.052792
ENSMUSG00000029552.20	Tes	0.825877	4.22137	37.7246	0.000110681	0.00135514
ENSMUSG00000055912.9	Tmem150a	0.825362	4.12915	19.5867	0.00129087	0.00811707
ENSMUSG00000084345.4	Rpl17-ps4	0.825304	-0.0504761	6.8184	0.0260388	0.0732209
ENSMUSG00000022503.11	Nubp1	0.82468	4.32054	29.0816	0.000307297	0.00285479
ENSMUSG00000031788.15	Kifc3	0.824255	5.17724	90.1478	2.60168e-06	9.1201e-05
ENSMUSG00000057541.15	Pus7	0.823779	4.08391	21.0261	0.00100908	0.00676863
ENSMUSG00000048376.7	F2r	0.823308	3.87829	30.984	0.000240882	0.0023856
ENSMUSG00000031838.11	Ifi30	0.82299	3.12514	46.5502	4.66972e-05	0.000719151
ENSMUSG00000010025.20	Aldh3a2	0.821101	6.8718	49.2473	3.6866e-05	0.000605343
ENSMUSG00000010122.15	Slc47a1	0.819374	1.5614	14.9832	0.0031202	0.0154423
ENSMUSG00000031861.17	Lpar2	0.819359	1.60141	18.7878	0.00148813	0.00898085
ENSMUSG00000026509.16	Capn2	0.819152	6.54361	42.1488	7.04814e-05	0.000966537
ENSMUSG00000023262.14	Acy1	0.818723	4.01696	48.9776	3.7729e-05	0.000615645
ENSMUSG00000058809.9	Hspd1-ps3	0.818342	3.43031	31.429	0.000227929	0.00229207
ENSMUSG00000074480.5	Mex3a	0.81764	2.90422	21.1352	0.000990901	0.00668617
ENSMUSG00000089803.4	Gm10171	0.817575	-1.02795	7.26125	0.022567	0.0661177
ENSMUSG00000032554.16	Trf	0.816992	7.63231	37.7292	0.000110627	0.00135514
ENSMUSG00000022557.12	Bop1	0.816959	5.79603	60.6617	1.51078e-05	0.000322464
ENSMUSG00000024875.6	Yif1a	0.816395	4.51038	63.8432	1.2093e-05	0.000269762
ENSMUSG00000081729.2	Hspa9-ps1	0.816383	-0.0820352	7.77661	0.0192088	0.0586491
ENSMUSG00000045934.16	Mtmr11	0.816296	4.86084	43.9088	5.95382e-05	0.000852521
ENSMUSG00000002297.17	Dbf4	0.816139	1.55462	16.9904	0.00208215	0.0114478
ENSMUSG00000085682.3	Gm14267	0.81551	-0.460041	7.1337	0.0235059	0.0680331
ENSMUSG00000020902.13	Ntn1	0.815403	-0.0736864	7.724	0.0195224	0.0593787
ENSMUSG00000018171.10	Vmp1	0.815064	6.32779	41.8796	7.23612e-05	0.000987784
ENSMUSG00000050549.9	Fam241a	0.814928	-0.27776	6.45053	0.0294285	0.0798912
ENSMUSG00000028680.15	Plk3	0.81463	4.1892	20.2863	0.00114349	0.00743571
ENSMUSG00000022471.15	Xrcc6	0.813763	4.92371	46.0793	4.87221e-05	0.000738381
ENSMUSG00000049858.9	Suox	0.813319	3.8997	55.8745	2.15439e-05	0.000417018
ENSMUSG00000053012.18	Krcc1	0.812318	3.70487	14.5792	0.00339914	0.0163753
ENSMUSG00000029781.8	Fkbp9	0.812203	5.82541	44.2331	5.77514e-05	0.000832457
ENSMUSG00000022407.11	Adsl	0.811783	5.82969	74.8911	5.98262e-06	0.000160129
ENSMUSG00000026814.17	Eng	0.811403	1.41249	16.7474	0.00218284	0.0118097
ENSMUSG00000052825.7	Gm9892	0.81054	1.188	17.3364	0.00194826	0.0109391
ENSMUSG00000083270.2	Gm13498	0.809881	2.14676	19.5957	0.00128884	0.00810988
ENSMUSG00000017344.5	Vtn	0.809507	4.54892	44.3413	5.71697e-05	0.000827987
ENSMUSG00000034453.9	Polr3b	0.809138	5.04619	58.3049	1.79351e-05	0.00036574
ENSMUSG00000027887.12	Sypl2	0.809092	-0.399581	5.94823	0.0349735	0.0905729
ENSMUSG00000053110.14	Yap1	0.808612	5.34107	31.4885	0.000226262	0.00228158
ENSMUSG00000059412.8	Fxyd2	0.808398	0.70212	12.9477	0.00488207	0.0213694
ENSMUSG00000062683.12	Atp5g2	0.807577	5.85618	111.873	9.69276e-07	4.84975e-05
ENSMUSG00000023004.9	Tuba1b	0.806696	7.80139	46.5362	4.67557e-05	0.000719151
ENSMUSG00000067161.7	Gm5560	0.806668	0.00727574	9.54525	0.0114871	0.0402534
ENSMUSG00000087179.9	5730471H19Rik	0.80628	1.63517	17.9523	0.00173464	0.0100507
ENSMUSG00000046027.18	Stard5	0.80601	2.86529	38.4229	0.000102785	0.00128689
ENSMUSG00000049751.7	Rpl36al	0.805931	-0.954542	6.75441	0.0265928	0.0743546
ENSMUSG00000035960.15	Apex1	0.805858	5.18349	73.1878	6.62657e-06	0.000173085
ENSMUSG00000035049.5	Rrp12	0.805632	5.13196	44.5675	5.59759e-05	0.000815215
ENSMUSG00000023206.17	Il15ra	0.805264	-0.31826	6.52859	0.0286663	0.0783216
ENSMUSG00000040532.15	Abhd11	0.804289	4.64138	38.2183	0.000105027	0.00130691
ENSMUSG00000023078.7	Cxcl13	0.804247	1.66876	19.8634	0.00122999	0.00785435
ENSMUSG00000037216.6	Lipt1	0.804047	1.31293	19.2275	0.00137541	0.00849103
ENSMUSG00000004665.11	Cnn2	0.803981	2.50991	19.7068	0.00126403	0.0079893
ENSMUSG00000071637.6	Cebpd	0.803194	7.26978	13.2449	0.00456109	0.020369
ENSMUSG00000024048.16	Myl12a	0.803111	4.22675	24.2092	0.000609282	0.00471376
ENSMUSG00000005732.15	Ranbp1	0.802417	4.5532	35.3933	0.000142888	0.00161639
ENSMUSG00000038943.17	Prc1	0.802172	0.502969	8.66346	0.0147395	0.0483875
ENSMUSG00000041995.9	Zbed3	0.801398	3.65156	58.2798	1.79686e-05	0.000366016
ENSMUSG00000035704.18	Alg8	0.800847	2.74682	27.6291	0.000373211	0.00326797
ENSMUSG00000112239.2	Gm17823	0.800595	0.615065	14.5246	0.00343912	0.0165157
ENSMUSG00000072692.8	Rpl37rt	0.799444	2.46126	36.3198	0.000128893	0.00150172
ENSMUSG00000034006.18	Slc66a2	0.79944	3.76974	42.5833	6.75695e-05	0.000937771
ENSMUSG00000076431.5	Sox4	0.799184	6.51324	28.3059	0.000340579	0.00305685
ENSMUSG00000058586.13	Serhl	0.798925	2.81443	15.8245	0.00262284	0.0135413
ENSMUSG00000050035.8	Fhl4	0.798278	-0.282149	8.95037	0.0135714	0.0454332
ENSMUSG00000030095.11	Tmem43	0.797986	5.95699	75.0339	5.9321e-06	0.000159574
ENSMUSG00000042644.10	Itpr3	0.797795	2.99122	35.4476	0.000142019	0.00161002
ENSMUSG00000116561.2	Gm18335	0.797615	-0.380856	8.50652	0.0154301	0.0499553
ENSMUSG00000033730.5	Egr3	0.79747	5.65563	12.5196	0.00539365	0.02303
ENSMUSG00000084274.3	Ptma-ps2	0.797304	-0.134391	10.8944	0.00803225	0.0308538
ENSMUSG00000071341.5	Egr4	0.797164	6.61419	10.6133	0.00863505	0.0325877
ENSMUSG00000001424.15	Snd1	0.796762	7.07296	86.6713	3.10816e-06	0.000102467
ENSMUSG00000026072.13	Il1r1	0.796091	3.65916	30.8778	0.000244103	0.00240838
ENSMUSG00000046909.10	Tefm	0.795222	1.9709	20.8026	0.00104758	0.00695045
ENSMUSG00000031807.11	Pgls	0.795027	5.30045	97.3555	1.83389e-06	7.2925e-05
ENSMUSG00000028270.13	Gbp2	0.794214	3.51146	15.1841	0.0029918	0.0149729
ENSMUSG00000026866.17	Kynu	0.793547	-0.645222	6.40999	0.0298342	0.0807288
ENSMUSG00000032220.11	Myo1e	0.792997	4.65212	42.8756	6.56923e-05	0.000915189
ENSMUSG00000018697.15	Aatf	0.792933	4.25346	51.4885	3.05404e-05	0.000533567
ENSMUSG00000024516.14	Sec11c	0.792898	5.59662	56.9669	1.98232e-05	0.00039116
ENSMUSG00000029718.15	Pcolce	0.792625	1.79285	15.0447	0.00308022	0.0152692
ENSMUSG00000039640.8	Mrpl12	0.792584	5.35558	100.041	1.61957e-06	6.73298e-05
ENSMUSG00000043895.7	S1pr2	0.792397	3.37248	22.0845	0.000848309	0.00598198
ENSMUSG00000032604.17	Qars	0.792348	6.33284	55.7345	2.17772e-05	0.00042088
ENSMUSG00000021116.11	Eif2s1	0.792242	5.53827	70.6776	7.73436e-06	0.000194336
ENSMUSG00000056310.15	Tyw1	0.792102	4.86217	54.2012	2.45413e-05	0.000458538
ENSMUSG00000057561.11	Eif1a	0.791271	5.23601	40.7034	8.13155e-05	0.00108019
ENSMUSG00000032228.17	Tcf12	0.791107	6.49327	49.2126	3.69755e-05	0.000606597
ENSMUSG00000114993.2	Gm6363	0.790817	-0.705118	7.23348	0.0227674	0.066485
ENSMUSG00000019577.7	Pdk4	0.790719	0.430202	10.4829	0.00893318	0.0334368
ENSMUSG00000026429.10	Ube2t	0.789884	-0.182885	7.12816	0.0235477	0.0680896
ENSMUSG00000027613.16	Eif6	0.789648	5.96752	83.8764	3.60306e-06	0.000113437
ENSMUSG00000031948.15	Kars	0.789028	6.86419	81.6549	4.06507e-06	0.000123672
ENSMUSG00000032431.7	Crtap	0.788726	3.91358	42.1479	7.04877e-05	0.000966537
ENSMUSG00000037679.10	Inf2	0.7885	7.32868	42.0907	7.08821e-05	0.000971218
ENSMUSG00000116564.2	Riok2	0.788386	5.00444	50.3148	3.36745e-05	0.000569291
ENSMUSG00000029136.10	Rbks	0.788288	1.1783	20.3666	0.00112789	0.00735784
ENSMUSG00000074896.4	Ifit3	0.787704	4.74586	28.597	0.000327604	0.00296881
ENSMUSG00000059013.13	Sh2d3c	0.78755	4.9341	52.8151	2.74097e-05	0.000494457
ENSMUSG00000034024.9	Cct2	0.786467	7.65698	49.3784	3.64552e-05	0.000602927
ENSMUSG00000035559.10	Mpv17l2	0.786445	4.15709	43.2999	6.30764e-05	0.000885947
ENSMUSG00000022241.7	Tars	0.78614	6.06908	75.3561	5.82006e-06	0.000158106
ENSMUSG00000030512.14	Snrpa1	0.785506	4.28257	47.4551	4.30823e-05	0.000678259
ENSMUSG00000013629.17	Cad	0.785202	6.28651	72.5729	6.87927e-06	0.000178237
ENSMUSG00000026074.16	Map4k4	0.784639	7.21115	32.1829	0.000207841	0.00214841
ENSMUSG00000023873.14	1700010I14Rik	0.78402	-0.0449745	8.58711	0.0150707	0.0490959
ENSMUSG00000027832.6	Ptx3	0.78393	2.75245	31.2476	0.000233106	0.00233386
ENSMUSG00000004885.6	Crabp2	0.783729	2.0438	17.1788	0.00200791	0.0111637
ENSMUSG00000115312.2	Gm8518	0.783613	-1.04009	6.56313	0.0283367	0.0777464
ENSMUSG00000011114.19	Tbrg1	0.78323	6.11319	86.1007	3.2022e-06	0.000104225
ENSMUSG00000020553.9	Pctp	0.782926	1.80229	16.3661	0.00235291	0.012497
ENSMUSG00000021417.16	Eci2	0.78221	4.98635	44.0894	5.85352e-05	0.000843091
ENSMUSG00000015652.10	Steap1	0.780853	0.853997	12.7327	0.00513125	0.0222103
ENSMUSG00000026095.16	Asnsd1	0.78016	0.769584	9.72142	0.0109458	0.0388175
ENSMUSG00000031578.6	Mak16	0.779293	4.90844	52.6175	2.78508e-05	0.000499458
ENSMUSG00000024683.7	Mrpl16	0.778598	4.10911	46.9769	4.49491e-05	0.000697378
ENSMUSG00000024256.8	Adcyap1	0.778149	3.59606	12.7068	0.00516229	0.022313
ENSMUSG00000027454.11	Gins1	0.777882	0.139286	9.2516	0.0124634	0.0426851
ENSMUSG00000035069.4	Oma1	0.777363	2.78963	36.4444	0.000127138	0.00149173
ENSMUSG00000030898.16	Cckbr	0.776516	0.0562475	5.63682	0.0390582	0.0980449
ENSMUSG00000035783.10	Acta2	0.776365	3.00814	16.4559	0.00231147	0.0123108
ENSMUSG00000032714.7	Syde1	0.776099	5.00668	47.4677	4.30343e-05	0.000678259
ENSMUSG00000118087.2	4833438C02Rik	0.77579	1.02279	11.25	0.00734092	0.0288464
ENSMUSG00000029605.17	Oas1b	0.775484	1.13283	14.9514	0.00314115	0.0154957
ENSMUSG00000028465.17	Tln1	0.774587	6.69601	80.5013	4.33298e-06	0.000128667
ENSMUSG00000097803.2	Rpl31-ps16	0.774498	-0.592804	5.7299	0.0377789	0.0958125
ENSMUSG00000033327.19	Tnxb	0.774412	5.77383	57.8424	1.85623e-05	0.000373534
ENSMUSG00000058922.8	Gm10052	0.774379	3.80203	47.042	4.46892e-05	0.000694524
ENSMUSG00000040043.18	Rbms2	0.773703	4.22222	46.6203	4.64046e-05	0.000716314
ENSMUSG00000021131.15	Erh	0.773519	5.11866	44.6186	5.57103e-05	0.000812641
ENSMUSG00000025503.6	Taldo1	0.773468	6.79241	72.2013	7.03758e-06	0.000181568
ENSMUSG00000067608.6	Pcna-ps2	0.772595	2.11463	25.6897	0.000489853	0.00399661
ENSMUSG00000047757.18	Fancb	0.771758	0.968605	11.3628	0.00713669	0.0283054
ENSMUSG00000081176.2	H3f3a-ps2	0.771445	-0.571472	7.5795	0.0204163	0.0614234
ENSMUSG00000007050.18	Lsm2	0.771073	3.37397	45.5001	5.13594e-05	0.000768794
ENSMUSG00000020736.13	Nt5c	0.770446	3.94754	35.3801	0.000143101	0.00161699
ENSMUSG00000032041.16	Tirap	0.769676	2.93151	31.6619	0.000221486	0.00224915
ENSMUSG00000022350.8	Washc5	0.768996	6.0519	62.0316	1.37103e-05	0.000297496
ENSMUSG00000113651.2	Gm4900	0.768717	0.126243	6.14417	0.0326702	0.0861852
ENSMUSG00000081740.4	Gm14279	0.768463	-1.01239	5.9012	0.0355557	0.091668
ENSMUSG00000039208.16	Metrnl	0.76837	1.46366	19.0675	0.0014152	0.00864623
ENSMUSG00000074182.9	Znhit6	0.768245	4.69545	57.367	1.92347e-05	0.000382852
ENSMUSG00000021193.11	Pitrm1	0.767543	5.91424	50.8527	3.21926e-05	0.000552927
ENSMUSG00000028955.4	Vamp3	0.767485	4.98712	20.8143	0.00104552	0.00694178
ENSMUSG00000082163.3	Gm14276	0.767174	-0.469273	9.02767	0.013276	0.0446324
ENSMUSG00000023988.9	Bysl	0.767071	4.66318	47.1143	4.44028e-05	0.000691247
ENSMUSG00000097649.3	Gm10561	0.767033	0.0855452	9.6309	0.01122	0.0395394
ENSMUSG00000020256.15	Aldh1l2	0.76667	3.14338	14.6696	0.00333422	0.0161305
ENSMUSG00000042354.8	Gnl3	0.766107	5.16297	21.9446	0.000867693	0.00607884
ENSMUSG00000021895.11	Arhgef3	0.766024	3.33115	37.6576	0.000111476	0.00136123
ENSMUSG00000085982.2	9530051G07Rik	0.764806	0.984696	9.70831	0.010985	0.0389188
ENSMUSG00000062127.12	Cttnbp2nl	0.764182	5.13948	41.1026	7.8134e-05	0.00104859
ENSMUSG00000032578.8	Cish	0.763879	3.45247	41.4074	7.58063e-05	0.0010226
ENSMUSG00000114547.2	Gm3226	0.763852	1.59316	16.2257	0.00241955	0.0127583
ENSMUSG00000022962.16	Gart	0.76239	6.12393	63.78	1.21454e-05	0.000270273
ENSMUSG00000098050.2	Gm5345	0.761147	1.10819	15.8344	0.00261761	0.013522
ENSMUSG00000084013.2	Gm14270	0.759717	1.15308	15.7399	0.00266829	0.013714
ENSMUSG00000073775.5	Kti12	0.759622	3.30753	36.8876	0.000121127	0.00144061
ENSMUSG00000058126.8	Tpm3-rs7	0.758118	0.868151	13.598	0.00421234	0.0192275
ENSMUSG00000025745.13	Hadha	0.75778	6.11298	56.3241	2.08148e-05	0.000405912
ENSMUSG00000053007.10	Creb5	0.756623	3.18761	24.9332	0.000546965	0.00434019
ENSMUSG00000043483.5	Gm6863	0.75637	3.50752	41.3123	7.65235e-05	0.00103076
ENSMUSG00000025809.16	Itgb1	0.756146	6.32852	40.1076	8.63567e-05	0.00112993
ENSMUSG00000027133.4	Nop10	0.755645	4.40065	62.4843	1.3283e-05	0.000289597
ENSMUSG00000061315.15	Naca	0.755489	7.80044	57.5756	1.8936e-05	0.00037773
ENSMUSG00000027995.11	Tlr2	0.754859	0.286582	6.08089	0.0333932	0.0876241
ENSMUSG00000037868.16	Egr2	0.754377	5.26851	11.94	0.00619345	0.0255735
ENSMUSG00000030199.17	Etv6	0.75341	5.06136	73.6878	6.42926e-06	0.000168834
ENSMUSG00000001134.10	Uxt	0.752575	2.7214	22.9536	0.000738907	0.00542379
ENSMUSG00000027287.15	Snap23	0.752479	4.01304	30.8866	0.000243834	0.00240702
ENSMUSG00000113749.2	Mrto4-ps1	0.751967	-0.273242	8.55853	0.015197	0.0494192
ENSMUSG00000030782.18	Tgfb1i1	0.751608	3.35527	37.3269	0.000115505	0.00139937
ENSMUSG00000034424.6	Gcsh	0.751542	5.67092	36.0236	0.000133179	0.00153892
ENSMUSG00000020143.16	Dock2	0.751176	0.613543	14.0869	0.00378087	0.0177018
ENSMUSG00000053647.5	Gper1	0.750038	0.580256	8.103	0.0173943	0.0543242
ENSMUSG00000090516.2	Rps11-ps1	0.749328	-0.884378	5.65268	0.0388365	0.0977297
ENSMUSG00000019558.15	Slc6a8	0.749182	7.41975	96.8649	1.87664e-06	7.36766e-05
ENSMUSG00000026377.13	Nifk	0.748983	4.9791	40.1926	8.56152e-05	0.00112586
ENSMUSG00000021939.9	Ctsb	0.748721	9.68234	40.3613	8.41656e-05	0.0011124
ENSMUSG00000073676.5	Hspe1	0.748212	6.38613	37.939	0.000108182	0.00133436
ENSMUSG00000078853.9	Igtp	0.748184	3.61841	44.3608	5.70657e-05	0.000827136
ENSMUSG00000079297.5	Gm2223	0.747591	2.59995	24.0273	0.000626255	0.00480512
ENSMUSG00000031570.18	Plpp5	0.746655	3.96983	40.5982	8.2179e-05	0.00109008
ENSMUSG00000049553.12	Polr1a	0.746202	5.48291	61.3084	1.44278e-05	0.000309032
ENSMUSG00000076441.10	Ass1	0.746182	7.39165	57.9049	1.84761e-05	0.000372208
ENSMUSG00000009551.3	6330409D20Rik	0.745817	1.21048	8.76066	0.0143306	0.0473595
ENSMUSG00000004270.14	Lpcat3	0.745453	4.17961	28.4406	0.0003345	0.00301412
ENSMUSG00000003814.9	Calr	0.745328	9.0864	49.4863	3.61208e-05	0.00059848
ENSMUSG00000000001.5	Gnai3	0.745249	5.7394	34.9794	0.000149726	0.00167408
ENSMUSG00000097760.3	6030442K20Rik	0.74517	-0.476578	6.21116	0.0319255	0.0847087
ENSMUSG00000019579.14	Mydgf	0.745038	5.52425	69.7534	8.19738e-06	0.000203082
ENSMUSG00000027944.14	Hax1	0.74477	5.26067	89.0386	2.7517e-06	9.40532e-05
ENSMUSG00000028868.14	Wasf2	0.744002	4.93513	45.8124	4.99166e-05	0.000750884
ENSMUSG00000022476.9	Polr3h	0.743585	5.36365	71.0827	7.54133e-06	0.000190797
ENSMUSG00000049760.7	Micos13	0.742043	4.78801	49.7281	3.53856e-05	0.000589622
ENSMUSG00000022125.8	Cln5	0.741973	4.3393	31.2949	0.000231742	0.00232403
ENSMUSG00000006378.16	Gcat	0.741924	1.02917	17.9726	0.0017281	0.0100315
ENSMUSG00000082045.5	Gm11585	0.741837	-0.101283	8.76182	0.0143258	0.0473522
ENSMUSG00000018821.4	Avpi1	0.741749	3.86293	32.9522	0.000189497	0.00200595
ENSMUSG00000028556.16	Dock7	0.741708	6.95352	38.1341	0.000105965	0.001315
ENSMUSG00000050295.5	Foxc1	0.741629	-0.209233	7.10546	0.0237201	0.0684475
ENSMUSG00000083567.4	Gm11451	0.740405	-0.341195	6.7831	0.0263426	0.0738378
ENSMUSG00000091625.9	Lsm5	0.739384	2.15461	23.3076	0.000699256	0.00520162
ENSMUSG00000049327.18	Kmt5a	0.739012	4.43429	43.815	6.00679e-05	0.000856401
ENSMUSG00000073771.12	Btbd19	0.738785	1.2462	15.931	0.00256694	0.0133169
ENSMUSG00000020334.7	Slc22a4	0.737781	2.11925	14.7187	0.00329956	0.0160095
ENSMUSG00000026234.13	Ncl	0.737453	9.15762	38.2033	0.000105193	0.00130808
ENSMUSG00000021927.8	Hnrnpa1l2-ps2	0.737081	-0.203792	6.34397	0.0305095	0.0820344
ENSMUSG00000031843.3	Mphosph6	0.736906	4.54645	24.9145	0.000548473	0.00434127
ENSMUSG00000029761.17	Cald1	0.736301	5.69744	41.2454	7.70325e-05	0.00103533
ENSMUSG00000031502.12	Col4a1	0.735833	5.72677	27.0112	0.000406332	0.0034895
ENSMUSG00000116936.2	Bod1-ps	0.735095	-0.832532	5.81464	0.0366584	0.0937447
ENSMUSG00000020163.13	Uqcr11	0.73419	5.44968	73.5786	6.47175e-06	0.000169358
ENSMUSG00000090553.9	Snrpe	0.733571	4.45259	30.4108	0.000258897	0.00250436
ENSMUSG00000061024.9	Rrs1	0.733378	4.67324	53.0019	2.70007e-05	0.00048913
ENSMUSG00000030879.11	Mrpl17	0.732963	5.03767	68.2244	9.03884e-06	0.000217265
ENSMUSG00000041438.9	Utp4	0.73286	4.66342	68.6168	8.81336e-06	0.000215527
ENSMUSG00000022234.16	Cct5	0.732796	7.85058	62.961	1.28502e-05	0.000281503
ENSMUSG00000049892.8	Rasd1	0.732755	3.53429	20.5067	0.0011013	0.00722301
ENSMUSG00000037960.12	Card19	0.731901	3.35716	34.1263	0.000165105	0.00180998
ENSMUSG00000022336.4	Eif3e	0.731743	6.41983	53.0192	2.6963e-05	0.00048913
ENSMUSG00000023944.15	Hsp90ab1	0.731743	10.8411	32.4145	0.000202104	0.00210769
ENSMUSG00000048440.17	Cyp4f16	0.730731	4.27633	55.3814	2.2379e-05	0.000428036
ENSMUSG00000055320.19	Tead1	0.730677	5.6356	34.2054	0.000163602	0.00179844
ENSMUSG00000027860.16	Vangl1	0.730133	2.55564	21.508	0.000931708	0.0064137
ENSMUSG00000047547.15	Cltb	0.729457	7.76337	83.3092	3.71474e-06	0.000116154
ENSMUSG00000023348.12	Trip6	0.728731	5.54342	26.52	0.000435212	0.00367031
ENSMUSG00000075327.11	Zbtb2	0.728219	4.16855	24.0712	0.000622112	0.00478741
ENSMUSG00000021585.11	Cast	0.727896	5.01168	31.9734	0.000213202	0.00218944
ENSMUSG00000036918.17	Ttc7	0.727059	4.24006	39.726	8.97839e-05	0.00116395
ENSMUSG00000043866.12	Taf10	0.727034	5.58401	68.9339	8.6361e-06	0.000212327
ENSMUSG00000085566.2	A730017L22Rik	0.725751	2.73091	22.1463	0.000839911	0.00594339
ENSMUSG00000038521.18	C1s1	0.725696	1.96442	22.2299	0.000828709	0.00589605
ENSMUSG00000096917.3	2500002B13Rik	0.725168	-0.546487	7.14776	0.0234001	0.0677913
ENSMUSG00000058173.13	Smco4	0.725035	0.0478443	9.58278	0.0113691	0.0399624
ENSMUSG00000056749.8	Nfil3	0.72404	5.54208	39.4493	9.23707e-05	0.00118822
ENSMUSG00000017999.17	Ddx27	0.72401	5.52273	30.5618	0.000253999	0.00247531
ENSMUSG00000003161.16	Sri	0.723833	5.39362	40.3272	8.44563e-05	0.00111543
ENSMUSG00000032300.8	1700017B05Rik	0.723712	3.62414	31.5836	0.000223627	0.00226497
ENSMUSG00000063458.14	Lrmda	0.723477	1.12827	14.3445	0.00357501	0.0169899
ENSMUSG00000090291.4	Lrrc10b	0.723457	1.37889	15.5206	0.00279063	0.0141834
ENSMUSG00000050244.10	Heatr1	0.723169	5.04094	45.4198	5.17386e-05	0.000771944
ENSMUSG00000020650.16	Bcap29	0.723117	4.19929	20.8667	0.00103635	0.00689094
ENSMUSG00000058290.5	Espl1	0.722817	0.744659	12.2376	0.00576611	0.0242023
ENSMUSG00000030980.18	Knop1	0.722636	4.74333	32.9977	0.000188474	0.00199859
ENSMUSG00000061232.17	H2-K1	0.722522	6.45592	43.7175	6.06235e-05	0.000860967
ENSMUSG00000021371.6	Mcur1	0.722439	3.36106	15.4325	0.0028417	0.0143791
ENSMUSG00000061762.13	Tac1	0.721886	6.85619	57.1289	1.95823e-05	0.000388266
ENSMUSG00000033845.14	Mrpl15	0.721443	4.57288	45.7581	5.01638e-05	0.000752745
ENSMUSG00000020232.18	Hmg20b	0.721201	4.64351	36.7759	0.00012261	0.00145541
ENSMUSG00000005846.13	Rsl1d1	0.720939	6.26469	52.3612	2.84357e-05	0.000507459
ENSMUSG00000031298.16	Adgrg2	0.720803	1.68971	16.4539	0.0023124	0.0123108
ENSMUSG00000046434.17	Hnrnpa1	0.720632	8.87417	43.723	6.0592e-05	0.000860967
ENSMUSG00000034412.14	Tbc1d10a	0.720587	5.10766	67.5383	9.44994e-06	0.00022486
ENSMUSG00000045377.6	Tmem88	0.720395	-0.246353	6.00713	0.0342608	0.0893369
ENSMUSG00000096956.3	Snhg18	0.72005	3.83793	17.7325	0.00180748	0.0103665
ENSMUSG00000032602.7	Slc25a20	0.719297	3.70341	21.132	0.000991426	0.006687
ENSMUSG00000021973.10	Micu2	0.71916	4.87321	24.6908	0.000566934	0.00445462
ENSMUSG00000025171.3	Ubtd1	0.719057	3.88561	31.5066	0.000225757	0.00227774
ENSMUSG00000027809.15	Etfdh	0.718187	4.8225	26.0292	0.000466566	0.00385931
ENSMUSG00000100113.2	Gm28592	0.717605	0.666845	10.6683	0.00851277	0.0321993
ENSMUSG00000105006.2	Gm9484	0.717443	-0.38229	5.96311	0.0347918	0.0902792
ENSMUSG00000045725.6	Prr15	0.715844	0.797565	14.505	0.00345362	0.0165491
ENSMUSG00000022554.8	Hgh1	0.715738	3.81135	35.0671	0.000148246	0.00166363
ENSMUSG00000020847.16	Rph3al	0.715397	0.428937	7.38972	0.0216671	0.0641838
ENSMUSG00000114551.2	Gm6035	0.71524	-0.0484809	5.85486	0.0361408	0.0928495
ENSMUSG00000059447.14	Hadhb	0.71482	4.7475	31.2674	0.000232534	0.00232941
ENSMUSG00000028607.17	Cpt2	0.714481	3.50463	30.7274	0.000248753	0.0024424
ENSMUSG00000105265.6	Sox2ot	0.714219	3.39302	10.1778	0.00968069	0.0354939
ENSMUSG00000081789.2	Gm11893	0.713959	-0.228126	8.80074	0.014166	0.0469003
ENSMUSG00000024360.9	Etf1	0.713792	6.71721	43.0863	6.43772e-05	0.000900985
ENSMUSG00000018848.5	Rars	0.713769	6.15227	60.4177	1.53744e-05	0.000325873
ENSMUSG00000038388.15	Pals2	0.713655	4.39352	22.7656	0.00076106	0.00554634
ENSMUSG00000029642.12	Polr1d	0.713228	5.28535	47.1743	4.41667e-05	0.000689921
ENSMUSG00000067586.5	S1pr3	0.71311	7.21826	23.0394	0.000729057	0.00537738
ENSMUSG00000009566.13	Fpgs	0.712852	3.91105	22.4393	0.000801441	0.00577618
ENSMUSG00000078572.4	Ndufaf8	0.712659	3.21315	27.8726	0.000361055	0.00318675
ENSMUSG00000025724.13	Sec11a	0.71199	4.39045	25.4582	0.000506533	0.00410049
ENSMUSG00000022906.16	Parp9	0.711621	3.43959	14.6977	0.0033143	0.0160554
ENSMUSG00000022560.10	Slc52a2	0.711276	3.89804	36.2809	0.000129446	0.00150558
ENSMUSG00000029561.18	Oasl2	0.710064	5.18452	30.7953	0.000246643	0.00242558
ENSMUSG00000026649.15	Cfap126	0.709983	0.130814	8.04072	0.0177239	0.0551277
ENSMUSG00000037523.14	Mavs	0.709073	4.26558	27.1128	0.000400655	0.00345251
ENSMUSG00000034994.11	Eef2	0.707891	10.8771	31.5888	0.000223482	0.00226479
ENSMUSG00000100033.2	Gm8337	0.706137	0.880425	5.91599	0.0353713	0.0913342
ENSMUSG00000031387.15	Renbp	0.705921	4.3487	43.256	6.33411e-05	0.000888525
ENSMUSG00000028967.11	Errfi1	0.705393	6.47757	28.1178	0.000349288	0.00311515
ENSMUSG00000024338.16	Psmb8	0.705255	2.739	21.9997	0.000860003	0.00604598
ENSMUSG00000024436.17	Mrps18b	0.704973	3.80074	37.1989	0.000117109	0.00140921
ENSMUSG00000003752.10	Itpkc	0.70447	4.39378	35.5756	0.000139995	0.00159451
ENSMUSG00000000811.15	Txnrd3	0.704433	3.69284	32.0244	0.000211882	0.002179
ENSMUSG00000024493.10	Lars	0.704431	6.22693	61.4273	1.43067e-05	0.000307519
ENSMUSG00000043998.11	Mgat2	0.704053	4.88704	55.3459	2.24407e-05	0.000428481
ENSMUSG00000078153.4	Psme2b	0.704022	0.563337	12.0464	0.00603642	0.0250836
ENSMUSG00000021243.15	Fcf1	0.7038	3.96144	38.6764	0.000100087	0.00126435
ENSMUSG00000085241.8	Snhg3	0.703575	2.25667	6.23774	0.0316358	0.0842049
ENSMUSG00000057342.16	Sphk2	0.703445	4.47615	59.7892	1.60874e-05	0.000336309
ENSMUSG00000030409.17	Dmpk	0.703255	5.42772	38.8021	9.87809e-05	0.00125132
ENSMUSG00000032314.15	Etfa	0.703206	5.16377	43.414	6.23947e-05	0.000879381
ENSMUSG00000020973.8	Dnaaf2	0.702859	-0.0375921	6.10387	0.0331284	0.0871144
ENSMUSG00000006304.15	Arpc2	0.702457	7.06483	67.9807	9.18232e-06	0.000220135
ENSMUSG00000030298.11	Sec13	0.702215	5.77741	52.4566	2.82161e-05	0.000504033
ENSMUSG00000026946.10	Nmi	0.701146	2.56897	13.0678	0.00474918	0.0209532
ENSMUSG00000033272.13	Slc35a4	0.700696	5.82329	63.173	1.26631e-05	0.000279077
ENSMUSG00000031848.16	Lsm4	0.700543	5.4084	78.4924	4.85198e-06	0.000138878
ENSMUSG00000070871.11	Ccnyl1	0.700535	3.43476	18.9536	0.00144438	0.00876597
ENSMUSG00000110841.2	Gpx4-ps2	0.699858	3.54447	35.6071	0.000139503	0.00159112
ENSMUSG00000075706.12	Gpx4	0.699122	7.98783	64.6556	1.14426e-05	0.000258621
ENSMUSG00000039450.12	Dcxr	0.699033	3.67713	28.4967	0.000332004	0.00299754
ENSMUSG00000064284.13	Cdpf1	0.698228	2.41565	22.3316	0.000815335	0.00583628
ENSMUSG00000022881.16	Rfc4	0.698038	2.52666	30.1726	0.000266857	0.00256105
ENSMUSG00000031885.15	Cbfb	0.697867	3.88	10.4377	0.0090393	0.0337142
ENSMUSG00000079499.10	6530402F18Rik	0.697142	2.50493	16.3954	0.00233931	0.0124392
ENSMUSG00000004446.13	Bid	0.697124	3.52606	36.1411	0.000131459	0.00152579
ENSMUSG00000030225.12	Dera	0.696747	2.14715	15.9301	0.00256742	0.0133169
ENSMUSG00000043618.10	Eif5al3-ps	0.696293	0.49402	7.85793	0.018736	0.0575352
ENSMUSG00000026840.15	Lamc3	0.695944	2.42558	8.49262	0.0154931	0.050053
ENSMUSG00000026385.17	Dbi	0.695579	7.20649	28.8053	0.000318682	0.0029249
ENSMUSG00000000275.17	Trim25	0.695464	3.91236	13.0616	0.00475599	0.0209693
ENSMUSG00000018849.7	Wwc1	0.694783	3.44359	21.2391	0.000973967	0.00662298
ENSMUSG00000074129.15	Rpl13a	0.694625	3.464	32.5485	0.000198871	0.00207752
ENSMUSG00000027994.15	Mcub	0.694602	2.6434	25.3489	0.000514649	0.00414712
ENSMUSG00000026626.12	Ppp2r5a	0.694256	6.08091	47.454	4.30865e-05	0.000678259
ENSMUSG00000015745.10	Plekho1	0.694183	5.90537	78.3009	4.90526e-06	0.000139404
ENSMUSG00000021958.6	Pinx1	0.693794	2.69929	20.6212	0.00108013	0.00711732
ENSMUSG00000081164.2	Gm8722	0.693403	-0.494614	7.05395	0.0241171	0.0692876
ENSMUSG00000029649.11	Pomp	0.693043	6.30303	40.7512	8.09261e-05	0.00107658
ENSMUSG00000049439.14	Cyp20a1	0.692976	4.32858	21.4389	0.000942347	0.00647119
ENSMUSG00000022246.15	Rai14	0.692839	5.78508	56.5131	2.05173e-05	0.000401822
ENSMUSG00000041219.15	Arhgap11a	0.692337	0.591208	8.63648	0.0148555	0.0486027
ENSMUSG00000036718.18	Micall2	0.691729	3.74488	20.4416	0.00111356	0.00728256
ENSMUSG00000109587.2	Gm31105	0.691304	0.992501	8.22148	0.0167876	0.0529704
ENSMUSG00000112627.2	4933412E12Rik	0.69097	1.03705	12.7133	0.00515446	0.0222949
ENSMUSG00000020018.7	Snrpf	0.690205	4.66349	38.3962	0.000103074	0.00128874
ENSMUSG00000032221.15	Mns1	0.690002	1.09152	11.2358	0.0073671	0.0288996
ENSMUSG00000030493.14	Faap24	0.689818	2.10661	20.9347	0.00102462	0.00683279
ENSMUSG00000001870.17	Ltbp1	0.68964	4.76851	35.5053	0.000141102	0.00160412
ENSMUSG00000025780.8	Itih5	0.689583	3.56624	13.3046	0.00449978	0.0201691
ENSMUSG00000036693.13	Nop14	0.689445	5.45458	53.6329	2.56714e-05	0.000473394
ENSMUSG00000107951.2	Gm6210	0.689348	1.1423	12.0281	0.00606314	0.0251661
ENSMUSG00000009073.17	Nf2	0.689268	6.9824	53.4036	2.61453e-05	0.000478362
ENSMUSG00000028990.14	Lzic	0.688995	3.91733	18.8641	0.00146781	0.00887285
ENSMUSG00000030753.16	Thap12	0.688496	6.76174	34.2395	0.000162959	0.00179245
ENSMUSG00000024812.12	Tjp2	0.688252	6.82546	22.7945	0.000757607	0.00552778
ENSMUSG00000024517.18	Grp	0.688046	0.845632	9.50144	0.0116267	0.0405871
ENSMUSG00000041025.16	Iffo2	0.687615	5.30526	37.2004	0.00011709	0.00140921
ENSMUSG00000015750.16	Aph1a	0.687609	5.12592	49.7413	3.5346e-05	0.000589622
ENSMUSG00000040824.4	Snrpd2	0.6876	5.28055	70.5393	7.80158e-06	0.000195488
ENSMUSG00000019214.15	Chtf18	0.687482	1.90386	14.8317	0.00322143	0.0157515
ENSMUSG00000054855.14	Rnd1	0.687258	3.98799	47.387	4.33425e-05	0.000680533
ENSMUSG00000062116.11	Zfp954	0.687174	3.47959	28.5951	0.000327686	0.00296881
ENSMUSG00000019917.11	Septin10	0.687	2.93533	14.8121	0.00323487	0.0157835
ENSMUSG00000016487.16	Ppfibp1	0.686628	5.84399	43.9675	5.92102e-05	0.000850136
ENSMUSG00000033488.12	Cryzl2	0.686567	2.86426	11.6743	0.00660769	0.0266876
ENSMUSG00000028048.12	Gba	0.685716	5.40348	56.9055	1.99154e-05	0.000392135
ENSMUSG00000030505.18	Prmt3	0.685703	4.80437	38.1254	0.000106064	0.00131533
ENSMUSG00000033020.8	Polr2f	0.684766	4.96445	58.8484	1.72304e-05	0.000354931
ENSMUSG00000022175.10	Lrp10	0.684559	6.39646	30.8162	0.000245994	0.00242181
ENSMUSG00000062825.16	Actg1	0.682461	9.3535	28.6206	0.000326577	0.00296611
ENSMUSG00000028673.11	Fuca1	0.68232	6.04694	48.0732	4.08055e-05	0.000653163
ENSMUSG00000017715.12	Pgs1	0.682299	5.99008	57.035	1.97216e-05	0.000389997
ENSMUSG00000037772.14	Mrpl23	0.682208	4.24052	46.8662	4.53946e-05	0.000702667
ENSMUSG00000031584.17	Gsr	0.682029	3.81766	31.2341	0.000233496	0.0023365
ENSMUSG00000034321.15	Exosc1	0.680524	3.4929	32.3944	0.000202593	0.00211159
ENSMUSG00000026189.14	Pecr	0.680288	2.46261	20.5362	0.00109579	0.00718946
ENSMUSG00000049516.10	Spty2d1	0.680057	5.62471	19.0744	0.00141347	0.00864143
ENSMUSG00000042507.16	Mideas	0.679207	5.6869	45.5478	5.11356e-05	0.000766071
ENSMUSG00000030189.16	Ybx3	0.678446	5.01228	30.6974	0.000249693	0.00245032
ENSMUSG00000060989.9	Gm11847	0.678403	-0.531572	5.61211	0.0394068	0.098595
ENSMUSG00000017386.11	Traf4	0.678363	2.57353	14.2375	0.00365885	0.017287
ENSMUSG00000080775.2	Gm6368	0.678223	2.25908	19.9353	0.00121475	0.00778019
ENSMUSG00000079197.11	Psme2	0.677867	4.92196	40.084	8.65642e-05	0.00113181
ENSMUSG00000052102.16	Gnpda1	0.677614	4.26962	23.8364	0.000644688	0.00490338
ENSMUSG00000008373.17	Prpf31	0.677592	5.90525	60.1521	1.56709e-05	0.000329485
ENSMUSG00000014599.11	Csf1	0.677536	4.59439	22.2229	0.000829645	0.00589812
ENSMUSG00000070394.11	Tmem256	0.677148	4.76115	32.5591	0.000198616	0.00207724
ENSMUSG00000022894.7	Adamts5	0.676312	5.79333	23.5346	0.00067518	0.0050762
ENSMUSG00000030826.20	Bcat2	0.676278	3.5165	20.697	0.00106639	0.00704593
ENSMUSG00000038456.10	Dennd2a	0.675896	6.19724	33.6327	0.00017487	0.00188088
ENSMUSG00000020806.16	Rhbdf2	0.67413	2.94919	10.4372	0.00904046	0.0337142
ENSMUSG00000025534.18	Gusb	0.674061	4.48378	27.1813	0.000396877	0.00342599
ENSMUSG00000019066.14	Rab3d	0.674048	3.01467	24.6785	0.000567972	0.00445994
ENSMUSG00000036620.15	Mgat4b	0.673969	5.52766	51.5125	3.04802e-05	0.000533024
ENSMUSG00000084260.2	Gm12844	0.673835	1.17463	12.6881	0.0051849	0.0223896
ENSMUSG00000045838.10	Ccdc9b	0.673198	4.06733	24.6682	0.00056884	0.00446385
ENSMUSG00000030793.5	Pycard	0.673018	0.437522	7.5547	0.0205746	0.0617678
ENSMUSG00000027298.18	Tyro3	0.672683	4.96773	38.363	0.000103435	0.00129108
ENSMUSG00000022698.18	Naa50	0.672606	6.00303	21.6451	0.000911019	0.00631669
ENSMUSG00000074884.13	Serf2	0.672038	6.40262	55.6621	2.18989e-05	0.000422102
ENSMUSG00000040296.16	Ddx58	0.671259	3.70597	20.3578	0.00112959	0.00736627
ENSMUSG00000036002.13	Fam214b	0.671171	5.57357	41.3858	7.5968e-05	0.00102403
ENSMUSG00000016252.8	Atp5e	0.671028	5.49443	73.9835	6.31588e-06	0.00016671
ENSMUSG00000021418.16	Rpp40	0.67094	1.81047	14.2799	0.00362539	0.0171624
ENSMUSG00000051515.12	Fam181b	0.670903	2.12514	14.9524	0.00314051	0.0154957
ENSMUSG00000027215.14	Cd82	0.670128	5.09906	22.9622	0.000737909	0.00541864
ENSMUSG00000046731.6	Kctd11	0.669805	2.42399	18.3907	0.00159964	0.00947867
ENSMUSG00000004460.18	Dnajb11	0.669678	6.42342	47.8462	4.16244e-05	0.000663235
[truncated: 294 more rows]

## Sheet: RGCsIR FDR0.1 down1.5
gene id	gene	logFC	logCPM	F	PValue	FDR
ENSMUSG00000054156.9	Gm4894	-4.75264	-2.37826	39.8032	8.90774e-05	0.00115725
ENSMUSG00000101429.2	BC055402	-4.1218	4.12781	832.607	6.09854e-11	5.47525e-07
ENSMUSG00000021804.7	Rgr	-4.0386	1.58045	111.397	9.88529e-07	4.90198e-05
ENSMUSG00000022132.16	Cldn10	-3.93472	-1.67371	55.0264	2.30044e-05	0.000437874
ENSMUSG00000107240.2	Gm43231	-3.69177	2.46448	159.91	1.82887e-07	1.63989e-05
ENSMUSG00000029343.18	Crybb1	-3.67727	-1.61939	36.3468	0.000128511	0.0015011
ENSMUSG00000032268.14	Tmprss5	-3.53086	1.72437	153.071	2.24722e-07	1.87273e-05
ENSMUSG00000115190.2	Gm49542	-3.51983	1.91079	91.1766	2.47121e-06	8.84607e-05
ENSMUSG00000086600.9	C030005K06Rik	-3.47289	-0.0290084	103.525	1.38465e-06	6.11788e-05
ENSMUSG00000053129.6	Gsx1	-3.46187	1.39945	125.599	5.67093e-07	3.35705e-05
ENSMUSG00000090057.2	Gm16333	-3.46029	-0.106974	112.005	9.64016e-07	4.84649e-05
ENSMUSG00000033227.8	Wnt6	-3.4548	0.0253021	93.0143	2.25719e-06	8.2577e-05
ENSMUSG00000085585.2	Gm12223	-3.37021	-1.65421	47.7125	4.21161e-05	0.000666726
ENSMUSG00000027186.16	Elf5	-3.33252	-0.720843	45.431	5.16853e-05	0.000771777
ENSMUSG00000106887.2	A930005G22Rik	-3.2765	3.02546	201.389	6.12153e-08	9.47319e-06
ENSMUSG00000055194.4	Actbl2	-3.25934	-1.93603	24.0997	0.000619435	0.00477283
ENSMUSG00000032595.11	Cdhr4	-3.19292	-1.45358	22.233	0.000828299	0.00589581
ENSMUSG00000031891.7	Hsd11b2	-3.13848	-0.526248	84.8597	3.41884e-06	0.00010895
ENSMUSG00000035000.9	Dpp4	-3.12543	1.15082	57.1226	1.95916e-05	0.000388266
ENSMUSG00000041423.17	Paqr6	-3.11189	2.83107	473.929	9.72643e-10	1.2007e-06
ENSMUSG00000100147.3	1700047M11Rik	-3.03337	-1.18868	49.7359	3.53622e-05	0.000589622
ENSMUSG00000113581.2	Dio3os	-2.9216	1.74584	141.94	3.20366e-07	2.28021e-05
ENSMUSG00000079022.11	Col22a1	-2.90444	3.62357	478.291	9.30004e-10	1.2007e-06
ENSMUSG00000097927.3	Gm6999	-2.89312	1.04932	166.76	1.50016e-07	1.49951e-05
ENSMUSG00000024972.17	Lgals12	-2.79742	1.59367	108.654	1.10885e-06	5.33768e-05
ENSMUSG00000021750.17	Fam107a	-2.78482	3.81566	249.654	2.18655e-08	5.92619e-06
ENSMUSG00000030235.18	Slco1c1	-2.78353	3.44562	436.681	1.45128e-09	1.56157e-06
ENSMUSG00000066720.8	Cldn9	-2.77405	-1.61824	21.1023	0.000996347	0.0067089
ENSMUSG00000037010.8	Apln	-2.73102	0.540755	120.458	6.8857e-07	3.88745e-05
ENSMUSG00000070794.12	BC016548	-2.72899	-1.80196	22.4168	0.000804318	0.0057878
ENSMUSG00000005233.17	Spc25	-2.69427	6.81417	474.951	9.62453e-10	1.2007e-06
ENSMUSG00000103912.2	Gm33819	-2.69413	-2.14274	14.8653	0.00319869	0.0156696
ENSMUSG00000093865.8	Lrit3	-2.66103	2.76849	156.806	2.00601e-07	1.73084e-05
ENSMUSG00000049538.15	Adamts16	-2.64315	1.97528	224.849	3.61415e-08	7.26483e-06
ENSMUSG00000117420.2	Gm50025	-2.60307	-2.03569	26.14	0.000459257	0.00381158
ENSMUSG00000085125.8	Gm16070	-2.55592	-0.661427	30.3499	0.000260903	0.00252243
ENSMUSG00000027048.16	Abcb11	-2.52213	0.997371	96.9002	1.87352e-06	7.36766e-05
ENSMUSG00000000402.3	Egfl6	-2.48119	0.963605	117.568	7.70564e-07	4.18254e-05
ENSMUSG00000040728.16	Esrp1	-2.45996	1.4109	136.27	3.8772e-07	2.62673e-05
ENSMUSG00000022026.8	Olfm4	-2.45493	3.46647	311.766	7.47874e-09	3.66154e-06
ENSMUSG00000028012.16	Rrh	-2.43095	5.31763	325.773	6.04357e-09	3.25144e-06
ENSMUSG00000081972.2	Gm16397	-2.42166	-2.0115	26.9045	0.000412405	0.00353005
ENSMUSG00000106120.2	Gm42697	-2.41887	-1.03297	24.0102	0.000627885	0.00481361
ENSMUSG00000042655.6	Shisal2b	-2.41164	3.39873	203.382	5.84047e-08	9.44417e-06
ENSMUSG00000019232.15	Etnppl	-2.3974	5.10448	397.297	2.30179e-09	2.07615e-06
ENSMUSG00000107215.2	Gm43197	-2.3914	-1.45826	22.4955	0.0007943	0.00574282
ENSMUSG00000024028.8	Tff2	-2.38235	-0.298395	81.4196	4.11806e-06	0.000124098
ENSMUSG00000032128.16	Robo3	-2.36207	1.81201	27.7408	0.000367572	0.00323407
ENSMUSG00000020774.10	Aspa	-2.35796	-1.22139	34.3698	0.000160529	0.00176785
ENSMUSG00000044749.14	Abca6	-2.357	4.82959	238.983	2.69755e-08	5.92619e-06
ENSMUSG00000026147.17	Col9a1	-2.35083	6.71152	310.678	7.60652e-09	3.66154e-06
ENSMUSG00000097907.3	Raxos1	-2.34459	1.58113	87	3.05549e-06	0.000101496
ENSMUSG00000032204.14	Aqp9	-2.33892	-0.257691	56.4411	2.06299e-05	0.000403596
ENSMUSG00000022085.5	Pebp4	-2.31902	-1.33171	23.2129	0.000709611	0.00525727
ENSMUSG00000058831.14	Opn1sw	-2.3125	3.73559	43.7958	6.01769e-05	0.000856619
ENSMUSG00000087289.3	4933424M12Rik	-2.30165	-1.52654	33.3507	0.000180761	0.0019291
ENSMUSG00000022388.15	Ttll8	-2.27652	-1.457	18.8994	0.00145852	0.00883128
ENSMUSG00000065934.3	Gm25630	-2.26906	-1.64213	23.9914	0.000629675	0.00481925
ENSMUSG00000104586.2	4921539H07Rik	-2.23916	-1.6619	22.31	0.000818149	0.00585279
ENSMUSG00000006542.14	Prkag3	-2.22362	2.65144	183.689	9.48617e-08	1.17244e-05
ENSMUSG00000038642.11	Ctss	-2.22122	-1.32479	30.2855	0.000263048	0.0025298
ENSMUSG00000082100.2	Glns-ps1	-2.2001	2.99186	215.577	4.42168e-08	8.15077e-06
ENSMUSG00000116551.2	Gm41517	-2.19785	-0.882738	47.7182	4.20951e-05	0.000666726
ENSMUSG00000026994.10	Galnt3	-2.19526	-0.775537	38.6473	0.000100392	0.00126728
ENSMUSG00000040759.10	Cmtm5	-2.18189	1.27992	114.476	8.71623e-07	4.52947e-05
ENSMUSG00000110080.2	Gm6145	-2.17946	0.726446	45.862	4.9692e-05	0.000749216
ENSMUSG00000116353.2	Gm49469	-2.17848	1.32115	103.042	1.41466e-06	6.14656e-05
ENSMUSG00000118140.2	Gm4949	-2.16324	3.81309	266.101	1.60807e-08	5.54998e-06
ENSMUSG00000061048.9	Cdh3	-2.16179	-0.134282	51.2625	3.11157e-05	0.000540752
ENSMUSG00000102496.2	Gm36989	-2.16016	-1.38766	5.66898	0.0386102	0.0973241
ENSMUSG00000048583.17	Igf2	-2.15218	1.79372	67.4981	9.47471e-06	0.00022508
ENSMUSG00000018566.15	Slc2a4	-2.14758	0.453669	79.21	4.65844e-06	0.000135351
ENSMUSG00000118120.2	Gm33732	-2.1458	0.690906	51.3376	3.09233e-05	0.000538201
ENSMUSG00000026473.17	Glul	-2.14497	11.5574	150.06	2.4674e-07	1.93481e-05
ENSMUSG00000036832.6	Lpar3	-2.14447	-0.313144	22.6141	0.000779502	0.00565595
ENSMUSG00000060890.12	Arr3	-2.14334	3.62798	32.7923	0.000193145	0.00204
ENSMUSG00000032523.12	Hhatl	-2.12718	1.71756	111.846	9.70374e-07	4.84975e-05
ENSMUSG00000061311.7	Rag1	-2.12177	-1.18073	29.6126	0.000286756	0.00271077
ENSMUSG00000004328.16	Hif3a	-2.11985	3.82148	238.545	2.72141e-08	5.92619e-06
ENSMUSG00000079580.10	Tmem217	-2.10587	-1.85086	21.0947	0.000997606	0.0067089
ENSMUSG00000085885.2	Gm11906	-2.09734	-1.49387	24.4033	0.000591767	0.00460621
ENSMUSG00000024292.16	Cyp4f14	-2.09672	2.24089	78.3461	4.89262e-06	0.000139402
ENSMUSG00000048794.15	Cfap100	-2.06076	0.494161	74.2969	6.19834e-06	0.000164558
ENSMUSG00000022425.17	Enpp2	-2.05605	6.8335	363.793	3.53508e-09	2.44354e-06
ENSMUSG00000006764.9	Tph2	-2.02313	2.54643	93.954	2.15637e-06	8.08286e-05
ENSMUSG00000063415.13	Cyp26b1	-2.00275	3.42371	87.5607	2.96808e-06	9.98017e-05
ENSMUSG00000079644.3	Gm1110	-1.9943	0.61156	80.2931	4.38354e-06	0.000129563
ENSMUSG00000047502.15	Mroh7	-1.98434	3.35092	44.5753	5.59351e-05	0.000815215
ENSMUSG00000060969.10	Irx1	-1.97449	-1.56692	21.098	0.000997049	0.0067089
ENSMUSG00000039672.13	Kcne2	-1.94139	0.92765	34.8376	0.000152159	0.00169506
ENSMUSG00000022483.18	Col2a1	-1.93295	7.91853	149.426	2.51702e-07	1.93481e-05
ENSMUSG00000113459.2	Gm30655	-1.9309	0.297519	42.5232	6.79638e-05	0.000942527
ENSMUSG00000034810.8	Scn7a	-1.92553	4.9301	163.923	1.6269e-07	1.54996e-05
ENSMUSG00000107749.2	Gm44321	-1.9128	-1.03126	20.2401	0.00115257	0.00747354
ENSMUSG00000097727.9	F630040K05Rik	-1.90933	0.461837	36.6329	0.00012454	0.00146973
ENSMUSG00000108912.2	E230020D15Rik	-1.90566	-0.973244	17.8368	0.00177248	0.0102117
ENSMUSG00000061718.13	Ppp1r1b	-1.8935	3.86439	196.882	6.81914e-08	9.74497e-06
ENSMUSG00000027070.15	Lrp2	-1.89317	3.80909	273.976	1.39703e-08	5.1109e-06
ENSMUSG00000043659.12	Npsr1	-1.87461	1.91908	76.1787	5.54527e-06	0.000153455
ENSMUSG00000054256.12	Msi1	-1.86349	8.8714	134.659	4.09883e-07	2.71284e-05
ENSMUSG00000025219.14	Fgf8	-1.86255	-0.195241	50.0949	3.43039e-05	0.000576521
ENSMUSG00000047793.14	Sned1	-1.86188	5.90899	241.619	2.55903e-08	5.92619e-06
ENSMUSG00000090122.4	Kcne1l	-1.85644	3.08019	139.041	3.52874e-07	2.4608e-05
ENSMUSG00000108024.2	Gm43912	-1.85183	-0.654265	28.4452	0.000334293	0.00301412
ENSMUSG00000041828.16	Abca8a	-1.84696	9.16067	202.803	5.9205e-08	9.44417e-06
ENSMUSG00000036912.19	Piwil4	-1.83284	-0.310632	48.1533	4.05211e-05	0.000650272
ENSMUSG00000028558.15	Calr4	-1.83036	-0.384806	33.7295	0.000172902	0.00186481
ENSMUSG00000019359.15	Gdpd2	-1.82446	2.80585	119.896	7.03656e-07	3.93617e-05
ENSMUSG00000102562.2	Gm37694	-1.82259	0.39221	17.641	0.00183887	0.0104856
ENSMUSG00000115930.2	A930027H12Rik	-1.81938	0.397753	30.8177	0.000245948	0.00242181
ENSMUSG00000105912.2	Gm10440	-1.81471	-1.16358	15.7162	0.00268121	0.0137666
ENSMUSG00000000202.10	Btbd17	-1.80995	0.88694	89.3256	2.71191e-06	9.32448e-05
ENSMUSG00000041674.17	BC006965	-1.80097	-0.728906	24.2916	0.000601774	0.00467218
ENSMUSG00000032066.10	Bco2	-1.78863	1.32865	77.8625	5.02988e-06	0.000142425
ENSMUSG00000114311.2	Gm31452	-1.78731	-1.78287	9.35442	0.0121105	0.0418206
ENSMUSG00000113687.2	Gm49703	-1.78642	-1.28211	22.6048	0.000780647	0.00565976
ENSMUSG00000081185.2	Gm4852	-1.77129	-2.17234	16.3011	0.00238349	0.0126337
ENSMUSG00000047746.15	Fbxo40	-1.76507	-1.96512	10.1714	0.00969727	0.0355473
ENSMUSG00000112071.2	5430401H09Rik	-1.76458	-1.4931	20.1638	0.00116778	0.0075378
ENSMUSG00000022510.15	Trp63	-1.75776	-1.13646	28.1872	0.000346043	0.00309493
ENSMUSG00000067879.4	Vxn	-1.75601	0.606588	46.4344	4.71854e-05	0.000721086
ENSMUSG00000078607.7	1810010H24Rik	-1.75518	4.39923	167.241	1.47986e-07	1.49951e-05
ENSMUSG00000107859.2	Gm30731	-1.74846	-1.42781	18.669	0.0015205	0.00911903
ENSMUSG00000001773.15	Folh1	-1.73982	5.19667	297.514	9.38044e-09	4.0854e-06
ENSMUSG00000028626.6	Col9a2	-1.73942	5.17086	244.647	2.41035e-08	5.92619e-06
ENSMUSG00000038239.12	Hrc	-1.72894	0.966992	62.7776	1.30146e-05	0.000284764
ENSMUSG00000056738.12	A730036I17Rik	-1.72652	1.92323	119.681	7.09538e-07	3.95697e-05
ENSMUSG00000056031.14	9330154J02Rik	-1.71914	-0.392347	40.1518	8.59703e-05	0.00112655
ENSMUSG00000067206.4	Lrrc66	-1.71523	4.46513	148.844	2.56354e-07	1.96202e-05
ENSMUSG00000097280.2	AI849053	-1.71312	-1.74246	20.5377	0.00109551	0.00718946
ENSMUSG00000027570.16	Col9a3	-1.71241	4.22553	79.742	4.52092e-06	0.000132103
ENSMUSG00000036887.6	C1qa	-1.70297	-1.91721	18.0264	0.00171088	0.00995399
ENSMUSG00000046240.9	Hepacam	-1.7024	2.55714	52.4899	2.81401e-05	0.000503167
ENSMUSG00000048001.8	Hes5	-1.69391	4.43491	58.1494	1.81432e-05	0.000367933
ENSMUSG00000027074.15	Slc43a3	-1.68966	2.15136	68.53	8.86268e-06	0.000215882
ENSMUSG00000036395.16	Glb1l2	-1.68954	4.65278	290.286	1.05654e-08	4.15218e-06
ENSMUSG00000040841.6	Six5	-1.68785	3.22941	66.4499	1.01491e-05	0.000236796
ENSMUSG00000020805.15	Slc13a5	-1.67976	4.61342	142.396	3.15591e-07	2.255e-05
ENSMUSG00000118075.2	Gm38576	-1.6769	-0.140032	25.7177	0.00048788	0.00398584
ENSMUSG00000010021.14	Kif19a	-1.67643	1.1156	68.2614	9.01727e-06	0.000217217
ENSMUSG00000026170.7	Cyp27a1	-1.67085	4.15992	256.664	1.9137e-08	5.92619e-06
ENSMUSG00000042282.5	Gucy2f	-1.66778	2.59002	83.0975	3.75749e-06	0.00011709
ENSMUSG00000108372.2	Gm45124	-1.66621	-1.62349	19.0548	0.00141842	0.0086601
ENSMUSG00000112547.2	Gm47096	-1.66409	0.40221	32.7427	0.000194293	0.002046
ENSMUSG00000036357.6	Gpr101	-1.66	0.54055	35.8415	0.000135901	0.0015605
ENSMUSG00000020887.4	A230052G05Rik	-1.65431	-0.369666	20.7132	0.00106348	0.0070304
ENSMUSG00000099931.2	Gm29358	-1.6495	-1.44231	16.002	0.00253048	0.0131761
ENSMUSG00000096967.4	Gm26621	-1.6383	-0.452893	18.3763	0.00160388	0.00949457
ENSMUSG00000025359.11	Pmel	-1.625	-1.58695	10.4406	0.00903248	0.0337051
ENSMUSG00000111662.2	Gm7435	-1.61152	1.0686	31.6587	0.00022157	0.00224915
ENSMUSG00000053861.2	Gm9925	-1.61141	-0.181023	9.85941	0.0105432	0.0377337
ENSMUSG00000027875.13	Hmgcs2	-1.60913	-1.66266	16.1892	0.00243726	0.0128294
ENSMUSG00000079235.11	Ccdc13	-1.60633	1.12719	64.293	1.17276e-05	0.000263863
ENSMUSG00000111253.2	Gm34654	-1.60338	-1.23769	17.1078	0.00203551	0.011259
ENSMUSG00000104184.2	Gm37818	-1.6023	-0.302902	28.6101	0.000327032	0.0029673
ENSMUSG00000026413.13	Pkp1	-1.60217	2.36479	52.9454	2.71236e-05	0.000490262
ENSMUSG00000055944.4	E130018O15Rik	-1.59935	-0.680688	25.999	0.000468583	0.00386618
ENSMUSG00000038009.8	Dnajc22	-1.5942	-0.834037	22.5473	0.000787795	0.00570255
ENSMUSG00000043461.14	Sptssb	-1.59338	2.11856	82.7798	3.82277e-06	0.00011864
ENSMUSG00000086819.2	Gm13613	-1.59117	-0.419664	37.3099	0.000115716	0.00139992
ENSMUSG00000049409.10	Prokr1	-1.59081	-1.47501	16.8912	0.00212257	0.0115968
ENSMUSG00000116093.2	Gm3888	-1.58271	-1.60662	10.6999	0.00844362	0.0319906
ENSMUSG00000069372.4	Ctxn3	-1.57995	1.98532	29.4087	0.000294443	0.00276628
ENSMUSG00000109009.2	Gm44929	-1.5744	-1.20793	18.594	0.00154134	0.00920177
ENSMUSG00000029510.16	Gpc2	-1.56578	1.17077	11.6119	0.00670973	0.0270221
ENSMUSG00000100014.2	Gm29290	-1.55329	-1.4453	8.71039	0.0145403	0.0478132
ENSMUSG00000022342.7	Kcnv1	-1.55226	-0.708739	16.1959	0.00243399	0.0128159
ENSMUSG00000069132.4	Nxph2	-1.54663	-0.611218	18.6022	0.00153907	0.0091972
ENSMUSG00000028476.14	Reck	-1.54458	4.92978	257.346	1.88938e-08	5.92619e-06
ENSMUSG00000025515.17	Muc2	-1.5444	2.88485	17.6264	0.00184394	0.0105109
ENSMUSG00000084592.3	Mir1898	-1.5437	-1.56583	16.7131	0.00219751	0.0118715
ENSMUSG00000027831.10	Veph1	-1.54285	-0.549896	24.981	0.000543129	0.00432669
ENSMUSG00000110047.2	A230085B16Rik	-1.53939	-1.64017	10.8875	0.00804643	0.0308717
ENSMUSG00000025776.14	Crispld1	-1.53317	2.12795	100.125	1.61337e-06	6.73298e-05
ENSMUSG00000051747.16	Ttn	-1.53196	-0.990726	6.85542	0.0257247	0.0726056
ENSMUSG00000109150.2	Gm45793	-1.52466	0.0894959	21.5634	0.00092328	0.00638245
ENSMUSG00000034224.15	Slc38a8	-1.52434	-1.39473	15.442	0.00283613	0.0143581
ENSMUSG00000063681.15	Crb1	-1.52155	7.47385	118.596	7.40112e-07	4.06551e-05
ENSMUSG00000060284.8	Sp7	-1.52127	2.28231	83.0245	3.77238e-06	0.000117354
ENSMUSG00000086498.2	Gm12681	-1.52003	-1.2983	14.3939	0.0035371	0.0168316
ENSMUSG00000086266.2	Igf2os	-1.51601	-0.251283	29.7626	0.000281256	0.00266843
ENSMUSG00000097520.3	4930488L21Rik	-1.51465	-0.596331	14.2004	0.00368846	0.017393
ENSMUSG00000032725.11	Folr2	-1.50953	-0.454841	14.4407	0.00350168	0.0167161
ENSMUSG00000112532.2	Gm36283	-1.50775	-1.36128	12.8592	0.0049828	0.0217168
ENSMUSG00000117548.2	Gm41662	-1.49791	-1.26657	9.09405	0.0130286	0.0439877
ENSMUSG00000102324.2	Gm19721	-1.4977	-0.290051	13.9136	0.00392739	0.0182011
ENSMUSG00000068696.7	Gpr88	-1.49093	3.02056	91.9809	2.37467e-06	8.5339e-05
ENSMUSG00000037016.12	Frem2	-1.48223	3.37259	135.738	3.94879e-07	2.65701e-05
ENSMUSG00000117437.2	Gm33727	-1.48184	-1.17655	10.8688	0.00808501	0.0309719
ENSMUSG00000087413.2	Gm11266	-1.47318	1.98327	49.3247	3.66227e-05	0.000604061
ENSMUSG00000025789.10	St8sia2	-1.47295	6.14217	149.421	2.51741e-07	1.93481e-05
ENSMUSG00000035910.16	Dcdc2a	-1.47185	3.12762	93.449	2.20986e-06	8.16382e-05
ENSMUSG00000001827.13	Folr1	-1.46943	3.84388	177.209	1.12494e-07	1.2659e-05
ENSMUSG00000021604.16	Irx4	-1.46556	3.09824	54.1417	2.46567e-05	0.000459756
ENSMUSG00000089815.8	Gm5083	-1.46467	-1.89527	7.29254	0.0223437	0.0656892
ENSMUSG00000031147.9	Magix	-1.46455	-1.4967	9.88768	0.010463	0.0375034
ENSMUSG00000021613.10	Hapln1	-1.46426	-0.534721	14.5927	0.00338934	0.0163496
ENSMUSG00000047992.12	Dipk1c	-1.46025	4.17205	167.993	1.44879e-07	1.49725e-05
ENSMUSG00000051965.9	Nanos2	-1.45764	-0.8167	16.5725	0.00225894	0.0121033
ENSMUSG00000034353.15	Ramp1	-1.45565	1.57724	49.1507	3.71723e-05	0.000609279
ENSMUSG00000074365.14	Crxos	-1.45192	-1.1904	8.85591	0.0139431	0.0464314
ENSMUSG00000058806.16	Col13a1	-1.44446	0.679682	14.8675	0.00319716	0.0156664
ENSMUSG00000110830.2	Gm46218	-1.44423	-1.56645	11.4926	0.00691025	0.0276322
ENSMUSG00000104113.2	Gm37292	-1.44373	-1.39392	15.8397	0.00261479	0.0135151
ENSMUSG00000097286.3	Gm26684	-1.44275	-1.28725	11.9818	0.00613123	0.0253686
ENSMUSG00000005089.16	Slc1a2	-1.43121	7.00604	289.702	1.06687e-08	4.15218e-06
ENSMUSG00000050103.19	Agmo	-1.42827	0.701299	22.2832	0.000821667	0.00586648
ENSMUSG00000072476.7	Gm9008	-1.42396	-1.84865	11.6724	0.00661073	0.0266939
ENSMUSG00000107524.2	Gm44136	-1.42382	-0.252863	12.8911	0.00494624	0.0216038
ENSMUSG00000031688.5	Pou4f2	-1.42308	3.561	32.0725	0.000210648	0.00217106
ENSMUSG00000085794.6	Vax2os	-1.42299	2.27377	11.4664	0.00695528	0.0277483
ENSMUSG00000049612.11	Omg	-1.41574	5.27957	105.048	1.29491e-06	5.86408e-05
ENSMUSG00000050663.9	Trhde	-1.4149	4.10058	146.099	2.79784e-07	2.08e-05
ENSMUSG00000007097.15	Atp1a2	-1.4111	5.6346	130.359	4.76904e-07	2.99872e-05
ENSMUSG00000038537.2	Mc3r	-1.41058	-1.16576	17.6102	0.0018496	0.0105234
ENSMUSG00000061740.9	Cyp2d22	-1.40857	6.35078	184.564	9.27428e-08	1.16195e-05
ENSMUSG00000022665.16	Ccdc80	-1.40045	0.642434	50.1888	3.40335e-05	0.000573242
ENSMUSG00000116895.2	Gm3435	-1.39766	-0.0947569	28.5236	0.000330819	0.00298832
ENSMUSG00000110529.2	Gm45694	-1.3926	-0.22223	12.6751	0.00520065	0.0224258
ENSMUSG00000115384.2	Gm49205	-1.3912	-1.6603	9.24639	0.0124816	0.0427146
ENSMUSG00000045318.7	Adra2c	-1.38904	3.15937	85.9705	3.22415e-06	0.000104753
ENSMUSG00000066090.6	Insl5	-1.38653	-1.44065	6.82378	0.0259929	0.0731143
ENSMUSG00000051262.10	Nat8f3	-1.38554	-0.712404	13.268	0.0045373	0.0202892
ENSMUSG00000046480.7	Scn4b	-1.37829	0.876748	18.7777	0.00149087	0.00898844
ENSMUSG00000108413.2	BC026762	-1.37561	-0.66518	18.0195	0.00171307	0.00996009
ENSMUSG00000075020.7	Mir670hg	-1.36943	4.29516	81.0807	4.19585e-06	0.000125821
ENSMUSG00000108421.2	Gm44718	-1.3627	-1.10889	11.9145	0.00623188	0.0256569
ENSMUSG00000029155.17	Spata18	-1.35752	-0.917817	8.647	0.0148102	0.0485546
ENSMUSG00000020007.5	Il20ra	-1.34928	2.32575	72.0692	7.09495e-06	0.000182021
ENSMUSG00000115424.2	D130079A08Rik	-1.34157	0.180612	32.6081	0.000197452	0.00206979
ENSMUSG00000102577.2	Gm37969	-1.32915	-1.05753	7.95927	0.0181665	0.0561794
ENSMUSG00000029859.7	Epha1	-1.32908	-1.46006	12.3825	0.00557103	0.0236186
ENSMUSG00000064036.16	Mro	-1.32869	-0.547645	14.176	0.00370812	0.0174514
ENSMUSG00000026934.16	Lhx3	-1.32634	2.03034	30.4939	0.000256188	0.00249
ENSMUSG00000007035.16	Msh5	-1.32466	1.7396	30.1737	0.000266818	0.00256105
ENSMUSG00000040867.14	Begain	-1.32408	6.79633	180.417	1.03315e-07	1.20372e-05
ENSMUSG00000050558.14	Prokr2	-1.32002	0.386427	17.7101	0.0018151	0.0103853
ENSMUSG00000045672.16	Col27a1	-1.31707	4.03803	13.5369	0.00427033	0.0194191
ENSMUSG00000103076.2	Gm37902	-1.31656	-1.18195	9.28307	0.0123541	0.0423809
ENSMUSG00000022371.17	Col14a1	-1.31611	-1.05472	6.05174	0.0337328	0.0882526
ENSMUSG00000094840.6	Muc3a	-1.3152	0.652346	12.8966	0.00493996	0.0215866
ENSMUSG00000037139.16	Myom3	-1.31313	0.697278	20.7943	0.00104905	0.00695045
ENSMUSG00000028369.16	Svep1	-1.31248	0.652644	33.9934	0.000167668	0.00182776
ENSMUSG00000038526.15	Car14	-1.31226	7.8362	123.126	6.21995e-07	3.62342e-05
ENSMUSG00000073551.6	Spink13	-1.30736	0.429932	18.6691	0.00152048	0.00911903
ENSMUSG00000032561.16	Acpp	-1.30469	-1.14281	11.4621	0.00696265	0.0277656
ENSMUSG00000027460.8	Angpt4	-1.30172	-0.876055	10.37	0.00920141	0.0341612
ENSMUSG00000116288.2	Gm41349	-1.30145	-0.910906	16.5923	0.00225019	0.0120831
ENSMUSG00000065524.3	Mir135a-2	-1.30007	-1.54706	6.63836	0.0276346	0.0763239
ENSMUSG00000047996.17	Prrg1	-1.2986	0.739635	14.9217	0.00316083	0.0155641
ENSMUSG00000051079.9	Rgs13	-1.29747	0.762047	25.6786	0.000490634	0.00399763
ENSMUSG00000040380.15	Cbln3	-1.29692	1.04299	46.1056	4.86064e-05	0.000737848
ENSMUSG00000115432.2	D130009I18Rik	-1.29638	-0.996661	12.3427	0.00562374	0.0237848
ENSMUSG00000115008.2	4933429O19Rik	-1.29213	0.931645	12.1013	0.00595724	0.024811
ENSMUSG00000086211.2	Gm12462	-1.28971	-0.255632	25.3013	0.000518231	0.00417231
ENSMUSG00000029602.12	Rasal1	-1.28814	0.343045	25.9223	0.000473755	0.0038983
ENSMUSG00000110523.2	C230057M02Rik	-1.28277	0.957757	20.3943	0.00112258	0.00732845
ENSMUSG00000108880.2	Gm44560	-1.28125	-0.637304	12.2459	0.0057547	0.0241766
ENSMUSG00000106682.2	Gm42648	-1.27974	-1.49572	9.48672	0.0116741	0.0406671
ENSMUSG00000103409.3	Lsmem2	-1.27839	-0.155189	27.2792	0.000391552	0.00339097
ENSMUSG00000027296.8	Itpka	-1.27697	0.599928	26.1632	0.000457743	0.00380419
ENSMUSG00000029797.14	Sspo	-1.27077	3.36274	12.5175	0.00539625	0.0230357
ENSMUSG00000022899.11	Slc15a2	-1.26298	5.99871	42.4402	6.85126e-05	0.000947425
ENSMUSG00000052861.14	Dnah6	-1.25955	-0.234458	19.3069	0.00135616	0.0084257
ENSMUSG00000039904.10	Gpr37	-1.25894	8.68444	94.3778	2.11268e-06	7.98452e-05
ENSMUSG00000031209.15	Heph	-1.25471	4.56343	63.8688	1.20718e-05	0.000269693
ENSMUSG00000031596.16	Slc7a2	-1.2532	6.05987	105.292	1.28117e-06	5.85879e-05
ENSMUSG00000103529.2	A730089K16Rik	-1.25036	-1.87166	8.36744	0.0160751	0.0513977
ENSMUSG00000018554.14	Ybx2	-1.24894	2.47352	8.78967	0.0142112	0.0470244
ENSMUSG00000029335.6	Bmp3	-1.24791	5.4474	141.28	3.2744e-07	2.31256e-05
ENSMUSG00000044201.11	Cdc25c	-1.24703	-1.62387	8.8509	0.0139632	0.0464643
ENSMUSG00000102774.2	Gm9748	-1.24499	-2.09178	5.82495	0.0365248	0.0935207
ENSMUSG00000086697.3	4933427G23Rik	-1.24488	-1.87358	9.56101	0.0114374	0.0401128
ENSMUSG00000097825.6	9630001P10Rik	-1.24274	1.18331	25.9316	0.000473121	0.00389494
ENSMUSG00000097840.2	Gm26756	-1.24192	-0.950077	13.4925	0.00431305	0.019567
ENSMUSG00000110661.2	Gm31805	-1.24069	-0.950857	14.4812	0.00347132	0.0166093
ENSMUSG00000022032.15	Scara5	-1.23983	2.02986	41.5243	7.49348e-05	0.00101534
ENSMUSG00000104253.2	Gm37174	-1.23937	-0.300266	15.2005	0.00298155	0.0149339
ENSMUSG00000032946.17	Rasgrp2	-1.23711	3.32677	90.0608	2.61308e-06	9.1201e-05
ENSMUSG00000018126.16	Baiap2l2	-1.23642	0.849789	20.2454	0.00115153	0.00746944
ENSMUSG00000107256.2	Gm13821	-1.23586	-1.57124	7.15782	0.0233247	0.0676788
ENSMUSG00000047759.7	Hs3st3a1	-1.23487	-0.747887	18.1609	0.00166877	0.00975559
ENSMUSG00000107278.2	Gm42600	-1.23483	-0.0713665	10.9282	0.00796323	0.0306466
ENSMUSG00000002944.16	Cd36	-1.2339	0.974041	17.4684	0.00189991	0.0107329
ENSMUSG00000031491.11	Chrna6	-1.23345	6.79921	57.7902	1.86347e-05	0.000374578
ENSMUSG00000103483.2	Gm20162	-1.23282	-0.624477	12.2168	0.00579477	0.0242781
ENSMUSG00000032318.13	Isl2	-1.23022	1.8775	34.7165	0.000154275	0.00171238
ENSMUSG00000117013.2	Gm30531	-1.23008	-1.52853	5.6374	0.03905	0.0980449
ENSMUSG00000034311.4	Kif4	-1.22851	1.42799	51.5829	3.03041e-05	0.000530961
ENSMUSG00000097863.2	1010001B22Rik	-1.2276	-0.639988	9.94384	0.0103058	0.0371382
ENSMUSG00000066113.17	Adamtsl1	-1.22723	5.65731	191.989	7.68775e-08	1.04727e-05
ENSMUSG00000112928.2	Gm47710	-1.22703	-0.422415	13.8512	0.00398186	0.0183949
ENSMUSG00000116590.2	Gm53028	-1.22647	-1.42639	6.93113	0.0250967	0.0713496
ENSMUSG00000085514.2	Bcas3os2	-1.22641	-1.47669	9.94424	0.0103047	0.0371382
ENSMUSG00000074622.5	Mafb	-1.2258	3.08496	48.9355	3.78659e-05	0.00061678
ENSMUSG00000078202.4	Nrarp	-1.2253	3.99788	73.1716	6.63308e-06	0.000173085
ENSMUSG00000024747.4	Aldh1a7	-1.22499	3.22061	72.0242	7.11458e-06	0.000182269
ENSMUSG00000097266.2	Gm26802	-1.21363	1.0157	16.246	0.0024098	0.0127215
ENSMUSG00000031554.19	Adam5	-1.21171	-1.20948	7.70229	0.0196536	0.0596984
ENSMUSG00000046275.3	Trarg1	-1.21125	5.6015	45.4046	5.18106e-05	0.000772388
ENSMUSG00000102559.2	Gm37570	-1.21083	0.118386	20.542	0.00109471	0.00718754
ENSMUSG00000105048.2	Gm42966	-1.20968	-1.53326	10.5926	0.00868154	0.0327155
ENSMUSG00000108465.2	Gm45110	-1.20876	-1.15785	6.51526	0.0287947	0.0785864
ENSMUSG00000113688.2	A930027P06Rik	-1.20833	-1.11287	9.89111	0.0104533	0.0374862
ENSMUSG00000111656.2	Gm47232	-1.20701	-0.0693793	16.1804	0.00244155	0.0128447
ENSMUSG00000062980.16	Cped1	-1.20478	2.29764	50.7409	3.24941e-05	0.000555697
ENSMUSG00000021356.11	Irf4	-1.20406	0.3631	21.3681	0.000953403	0.00651462
ENSMUSG00000038233.11	Gask1a	-1.20068	2.48235	42.9586	6.51706e-05	0.00091
ENSMUSG00000099384.7	1700110C19Rik	-1.20052	-1.70147	6.05105	0.0337409	0.0882565
ENSMUSG00000025644.11	Gm7628	-1.19997	0.199807	18.5036	0.00156695	0.0093212
ENSMUSG00000043664.8	Tmem221	-1.19821	-0.733733	8.43005	0.0157808	0.0507225
ENSMUSG00000106288.2	Gm43593	-1.19784	-1.09855	6.89875	0.025363	0.0718396
ENSMUSG00000063297.8	Luzp2	-1.19701	6.21397	73.6398	6.44789e-06	0.000168975
ENSMUSG00000097583.3	6430590A07Rik	-1.1944	-0.151862	10.0961	0.00989357	0.0360217
ENSMUSG00000110125.2	Gm33148	-1.19429	0.658175	12.0638	0.00601123	0.0249903
ENSMUSG00000024402.6	Lta	-1.19413	-1.25248	8.31593	0.0163223	0.0519519
ENSMUSG00000070315.13	4930581F22Rik	-1.1927	2.61983	11.9247	0.00621638	0.0256272
ENSMUSG00000020620.15	Abca8b	-1.19011	7.06137	123.892	6.04341e-07	3.54314e-05
ENSMUSG00002075017.1	ENSMUSG00002075017	-1.18863	-0.634441	13.4242	0.00437984	0.0197817
ENSMUSG00000074345.5	Tnfaip8l3	-1.18422	-0.983846	9.4933	0.0116529	0.0406294
ENSMUSG00000030865.5	Chp2	-1.18308	-1.10314	8.21593	0.0168155	0.0530104
ENSMUSG00000036353.14	P2ry12	-1.18276	-0.988532	10.4108	0.00910335	0.0339112
ENSMUSG00000024168.9	Tmem204	-1.18265	-0.347231	14.4613	0.00348618	0.0166586
ENSMUSG00000095139.3	Pou3f2	-1.18247	1.38732	21.8455	0.000881751	0.00614906
ENSMUSG00000053964.18	Lgals4	-1.18166	3.09884	10.7797	0.00827184	0.0314833
ENSMUSG00000107726.2	Gm44037	-1.18158	-0.960802	5.82686	0.0365002	0.0934838
ENSMUSG00000091680.4	Klhdc7b	-1.17694	-1.06137	11.8382	0.00634838	0.0260019
ENSMUSG00000034687.9	Fras1	-1.17506	2.99826	52.2916	2.8597e-05	0.00050984
ENSMUSG00000053399.10	Adamts18	-1.17277	4.021	55.5413	2.2104e-05	0.000424712
ENSMUSG00000002910.12	Arrdc2	-1.17257	4.60991	84.6781	3.45198e-06	0.000109287
ENSMUSG00000009108.16	Gnat2	-1.17156	3.21303	39.0529	9.62355e-05	0.00122501
ENSMUSG00000047259.4	Mc4r	-1.17127	0.750173	24.8057	0.00055736	0.00439639
ENSMUSG00000052957.9	Gas1	-1.17024	5.91742	77.1936	5.22742e-06	0.000147126
ENSMUSG00000026644.8	Acbd7	-1.17014	-1.91954	5.97358	0.0346646	0.0900644
ENSMUSG00000025537.13	Phkg1	-1.16764	-0.668567	17.6169	0.00184726	0.0105167
ENSMUSG00000030711.17	Sult1a1	-1.16692	0.647582	16.0078	0.00252753	0.0131645
ENSMUSG00000032420.9	Nt5e	-1.16121	2.42597	50.6039	3.2868e-05	0.000558442
ENSMUSG00000022469.18	Rapgef3	-1.15752	3.96515	118.085	7.55067e-07	4.11062e-05
ENSMUSG00000031394.12	Opn1mw	-1.15711	2.87621	43.7012	6.07175e-05	0.000861632
ENSMUSG00000022103.11	Gfra2	-1.15643	5.8395	68.4867	8.88735e-06	0.000215882
ENSMUSG00000027297.16	Ltk	-1.1562	2.1021	20.724	0.00106153	0.00702009
ENSMUSG00000096257.3	Ccer2	-1.15585	-0.255735	22.3635	0.000811185	0.00582118
ENSMUSG00000024411.12	Aqp4	-1.15169	7.8705	52.9781	2.70524e-05	0.000489459
ENSMUSG00000022656.16	Nectin3	-1.15151	5.96033	70.9032	7.62612e-06	0.00019241
ENSMUSG00000031073.7	Fgf15	-1.15103	-1.56635	6.3586	0.0303582	0.0817598
ENSMUSG00000073424.10	Cyp4f15	-1.14631	-1.62545	5.83922	0.036341	0.093214
ENSMUSG00000102411.2	Gm36936	-1.14499	0.583738	12.8894	0.00494821	0.0216072
ENSMUSG00000004630.19	Pcp2	-1.14303	5.03445	44.0803	5.85852e-05	0.000843147
ENSMUSG00000032883.16	Acsl3	-1.1423	8.97856	111.389	9.88864e-07	4.90198e-05
ENSMUSG00000090206.9	Tepp	-1.14191	-0.662706	8.84314	0.0139943	0.0465173
ENSMUSG00000037379.8	Spon2	-1.14118	1.96237	43.345	6.28061e-05	0.00088373
ENSMUSG00000053835.18	H2-T24	-1.14105	-1.46256	7.20469	0.0229776	0.0668426
ENSMUSG00000105304.2	Gm43696	-1.14099	-0.740686	12.1377	0.00590553	0.0246405
ENSMUSG00000096233.2	Gm13238	-1.13967	-1.25312	6.07502	0.0334613	0.08774
ENSMUSG00000105402.5	Gm3716	-1.13891	1.18851	39.6009	9.09426e-05	0.0011748
ENSMUSG00000045629.9	Sh3tc2	-1.13696	1.18824	21.1968	0.000980816	0.00664927
ENSMUSG00000060441.16	Trim5	-1.13672	-1.28954	7.4736	0.0211031	0.0628898
ENSMUSG00000021340.14	Gpld1	-1.13658	6.84086	206.337	5.4518e-08	9.14902e-06
ENSMUSG00000049551.3	Fzd9	-1.13438	2.90446	64.1517	1.18409e-05	0.00026576
ENSMUSG00000085399.8	Foxd2os	-1.13386	-0.0443111	6.84244	0.0258344	0.0728026
ENSMUSG00000026837.17	Col5a1	-1.13344	5.51763	19.267	0.00136579	0.00845738
ENSMUSG00000023411.13	Nfatc4	-1.13261	3.2723	78.7222	4.78895e-06	0.000137602
ENSMUSG00000047911.7	Npm2	-1.13002	-1.08983	12.8489	0.00499474	0.0217458
ENSMUSG00000100241.2	Slc18a3	-1.12833	3.07295	21.434	0.000943114	0.00647119
ENSMUSG00000109097.2	Gm29683	-1.12193	0.433745	21.8611	0.000879515	0.00614049
ENSMUSG00000098021.3	Gm9522	-1.12048	1.2735	24.7032	0.000565889	0.00444832
ENSMUSG00000110159.2	Gm45501	-1.12004	-1.12951	8.07344	0.0175498	0.0547164
ENSMUSG00000035805.14	Mlc1	-1.11827	7.90771	98.2613	1.75801e-06	7.09878e-05
ENSMUSG00000031837.15	Necab2	-1.11662	5.78382	42.742	6.65421e-05	0.000924915
ENSMUSG00000103388.2	Gm37581	-1.1162	-0.520036	9.5615	0.0114359	0.0401128
ENSMUSG00000090665.3	Gad1-ps	-1.11422	-1.13048	7.54797	0.0206179	0.0618512
ENSMUSG00000046999.3	1110032F04Rik	-1.11165	0.462095	16.0151	0.00252378	0.0131524
ENSMUSG00000006007.15	Pdc	-1.11161	3.66897	60.2747	1.55332e-05	0.000327343
ENSMUSG00000025400.12	Tac2	-1.11127	5.95013	33.5806	0.000175941	0.00188869
ENSMUSG00000079436.4	Kcnj13	-1.11053	-1.64396	8.82369	0.0140728	0.0467185
ENSMUSG00000111465.2	Gm47113	-1.11032	0.0442893	13.3887	0.00441499	0.0198865
ENSMUSG00000085360.2	Arhgap27os2	-1.10842	-0.680466	14.0162	0.00383989	0.0178954
ENSMUSG00000021919.9	Chat	-1.10823	3.972	35.8267	0.000136125	0.00156112
ENSMUSG00000009145.7	Dqx1	-1.10665	2.72956	7.78614	0.0191526	0.0585265
ENSMUSG00000097428.2	AW047730	-1.10597	3.51767	41.4132	7.57622e-05	0.0010226
ENSMUSG00000026778.14	Prkcq	-1.1053	3.29837	55.6719	2.18825e-05	0.000422102
ENSMUSG00000101599.2	Gm20342	-1.1045	2.19026	31.9563	0.000213647	0.0021906
ENSMUSG00000106087.2	Gm43609	-1.10379	-0.772807	7.39748	0.0216141	0.0640684
ENSMUSG00000045114.11	Prrt2	-1.10313	-1.54977	6.44485	0.029485	0.0800327
ENSMUSG00000028076.13	Cd1d1	-1.10055	2.68929	46.4704	4.70329e-05	0.000719939
ENSMUSG00000031980.11	Agt	-1.09871	4.38858	52.0279	2.92182e-05	0.000516386
ENSMUSG00000113528.2	Gm32699	-1.0986	0.931604	22.4394	0.000801425	0.00577618
ENSMUSG00000029563.17	Foxp2	-1.09787	2.25796	33.4113	0.000179476	0.00191651
ENSMUSG00000049630.7	C1ql3	-1.09707	4.00355	67.4294	9.51725e-06	0.000225797
ENSMUSG00000027400.12	Pdyn	-1.09683	5.64886	79.1734	4.66808e-06	0.000135351
ENSMUSG00000118521.2	Gm52948	-1.09459	-1.60628	6.08693	0.0333234	0.0875038
ENSMUSG00000027408.8	Cpxm1	-1.0942	4.55968	143.037	3.09015e-07	2.2254e-05
ENSMUSG00000071042.13	Rasgrp3	-1.09405	1.04593	15.472	0.00281864	0.014298
ENSMUSG00000005268.21	Prlr	-1.09296	1.10135	29.6634	0.000284881	0.00269443
ENSMUSG00000022763.19	Aifm3	-1.09228	2.40721	36.5992	0.000124999	0.00147155
ENSMUSG00000031738.15	Irx6	-1.09189	3.42054	32.3864	0.000202788	0.00211242
ENSMUSG00000032446.15	Eomes	-1.09031	4.25962	43.9544	5.92835e-05	0.000850521
ENSMUSG00000100819.2	Gm2693	-1.0895	-1.55233	6.01745	0.0341378	0.0891179
ENSMUSG00000068263.12	Efcc1	-1.08885	-0.431566	14.4404	0.00350185	0.0167161
ENSMUSG00000021799.10	Opn4	-1.08777	3.68346	17.9291	0.00174217	0.0100784
ENSMUSG00000023945.8	Slc5a7	-1.08468	3.87607	38.8165	9.86324e-05	0.0012503
ENSMUSG00000021223.14	Papln	-1.08411	4.9275	89.0576	2.74904e-06	9.40532e-05
ENSMUSG00000020698.12	Cct6b	-1.08289	-1.27233	8.21502	0.0168201	0.0530104
ENSMUSG00000001506.11	Col1a1	-1.08172	1.30073	16.7388	0.0021865	0.011826
ENSMUSG00000086742.9	Gm16201	-1.08007	-0.218928	14.0346	0.00382443	0.0178552
ENSMUSG00000102900.2	Gm37811	-1.07719	-0.348655	14.379	0.0035485	0.0168727
ENSMUSG00000115317.2	Gm32618	-1.07691	2.91594	68.7041	8.76414e-06	0.000215186
ENSMUSG00000078653.5	Cntd1	-1.07508	-0.147442	10.8025	0.0082235	0.0313515
ENSMUSG00000036169.7	Sostdc1	-1.07464	2.11269	41.6148	7.42694e-05	0.00100856
ENSMUSG00000028360.11	Slc44a5	-1.0723	2.32063	48.0641	4.0838e-05	0.000653163
ENSMUSG00000085560.3	C230038L03Rik	-1.07114	-1.72354	5.95243	0.0349222	0.090481
ENSMUSG00000074968.12	Ano3	-1.07099	3.63057	36.9252	0.000120634	0.00143755
ENSMUSG00000027820.13	Mme	-1.06956	0.955167	27.7087	0.000369182	0.00323888
ENSMUSG00000002985.17	Apoe	-1.06821	10.2617	63.8219	1.21106e-05	0.000269826
ENSMUSG00000064330.10	Pde6h	-1.06632	2.45706	32.6028	0.000197577	0.00206992
ENSMUSG00000052013.16	Btla	-1.06589	-1.12945	7.03355	0.0242765	0.0695811
ENSMUSG00000036185.10	Sapcd1	-1.06582	1.1017	21.5329	0.000927906	0.00639535
ENSMUSG00000084865.2	Gm15723	-1.06428	0.285099	21.0671	0.0010022	0.00672987
ENSMUSG00000040046.15	Tph1	-1.06378	-1.17075	9.76214	0.0108251	0.038494
ENSMUSG00000079177.5	Fam228a	-1.06252	0.481019	6.74387	0.0266854	0.074535
ENSMUSG00000074766.11	Ism1	-1.06231	1.4166	39.2414	9.43743e-05	0.00120804
ENSMUSG00000002266.18	Zim1	-1.06202	1.60296	25.4867	0.000504446	0.00409013
ENSMUSG00000054169.8	Ceacam10	-1.05887	-1.28626	8.7165	0.0145146	0.0477779
ENSMUSG00000053441.6	Adamts19	-1.05832	0.798997	16.2835	0.00239185	0.0126596
ENSMUSG00000028222.3	Calb1	-1.05817	4.72708	52.8707	2.72873e-05	0.000492734
ENSMUSG00000025911.15	Adhfe1	-1.05741	3.04095	47.3666	4.34205e-05	0.000681173
ENSMUSG00000088984.3	Gm25604	-1.05608	-1.16547	5.59348	0.039672	0.0991232
ENSMUSG00000103651.2	Gm37206	-1.05604	1.6173	21.244	0.000973173	0.00662004
ENSMUSG00000087022.5	9130024F11Rik	-1.05359	0.432329	13.4289	0.00437514	0.0197703
ENSMUSG00000112836.2	Gm47006	-1.05086	-1.85149	6.76543	0.0264964	0.0741575
ENSMUSG00000031486.16	Adgra2	-1.05006	6.7671	119.398	7.17345e-07	3.97627e-05
ENSMUSG00000054901.8	Arhgef33	-1.04987	2.22179	31.2805	0.000232156	0.00232691
ENSMUSG00000106858.2	Gm43844	-1.04832	-0.41628	8.80202	0.0141607	0.0468945
ENSMUSG00000037664.14	Cdkn1c	-1.04794	3.93527	74.3898	6.16399e-06	0.000163883
ENSMUSG00000102692.2	Dchs2	-1.04771	0.607785	24.1355	0.000616092	0.00475308
ENSMUSG00000025504.15	Eps8l2	-1.04639	1.86754	30.5804	0.000253404	0.0024742
ENSMUSG00000041559.8	Fmod	-1.0449	3.88585	25.2112	0.000525094	0.00422013
ENSMUSG00000052479.6	A330008L17Rik	-1.04267	0.244984	13.2077	0.0045999	0.0204973
ENSMUSG00000117541.2	Gm50048	-1.04112	-0.694735	9.75055	0.0108593	0.0385855
ENSMUSG00000027574.16	Nkain4	-1.03932	0.847923	19.3053	0.00135656	0.0084257
ENSMUSG00000049676.15	Catsperg1	-1.03836	0.900163	6.9665	0.0248097	0.0707655
ENSMUSG00000041797.8	Abca9	-1.03561	1.81243	29.5156	0.000290382	0.00274079
ENSMUSG00000052143.9	Gm9869	-1.03377	0.322011	14.7425	0.00328295	0.0159627
ENSMUSG00000020014.19	Cfap54	-1.03089	2.50944	50.5564	3.29989e-05	0.000559941
ENSMUSG00000022758.15	P2rx6	-1.03029	0.172786	8.7096	0.0145437	0.0478132
ENSMUSG00000055874.7	Foxi3	-1.02789	0.946139	20.4357	0.00111468	0.00728726
ENSMUSG00000034652.13	Cd300a	-1.02729	-1.39419	6.16217	0.032468	0.0857996
ENSMUSG00000040061.18	Plcb2	-1.02674	-0.847841	8.35279	0.016145	0.051531
ENSMUSG00000033080.10	Vsx1	-1.02618	1.72706	22.2081	0.000831616	0.00590754
ENSMUSG00000090086.8	AI480526	-1.02411	4.84993	8.11403	0.0173367	0.0542293
ENSMUSG00000110411.2	Gm45457	-1.02325	0.356284	11.1404	0.00754611	0.0294536
ENSMUSG00000063646.19	Jakmip1	-1.02312	1.27275	23.6828	0.000659997	0.00499283
ENSMUSG00000003354.7	Ccdc65	-1.02236	1.1855	24.0752	0.00062173	0.00478741
ENSMUSG00000086188.2	Gm15169	-1.02225	-0.216579	10.4564	0.0089953	0.0336084
ENSMUSG00000036972.15	Zic4	-1.02186	-0.120965	15.2593	0.00294534	0.014793
ENSMUSG00000086166.2	Gm14342	-1.02114	-0.318795	13.6052	0.00420553	0.0192158
ENSMUSG00000106832.2	Gm42632	-1.01828	-1.11581	8.06972	0.0175695	0.0547312
ENSMUSG00000022797.17	Tfrc	-1.01801	7.67024	74.7987	6.01557e-06	0.000160539
ENSMUSG00000074646.11	6430550D23Rik	-1.01796	0.204965	9.19331	0.012669	0.0431869
ENSMUSG00000102305.2	Gm38192	-1.01657	-1.39857	9.36993	0.0120584	0.0417038
ENSMUSG00000109674.2	Gm45470	-1.01635	-1.80651	5.96164	0.0348097	0.0902792
ENSMUSG00000074629.4	4930518I15Rik	-1.01594	-0.914761	10.9911	0.00783669	0.0302615
ENSMUSG00000110071.2	Gm45512	-1.01587	-0.625461	8.53668	0.0152944	0.04963
ENSMUSG00000106841.2	Gm42656	-1.01532	0.303357	8.23683	0.0167109	0.0528158
ENSMUSG00000079164.11	Tlr5	-1.01291	-1.06033	5.77941	0.0371191	0.0945659
ENSMUSG00000021940.11	Ptpn20	-1.01077	-1.11723	6.99663	0.0245683	0.0702084
ENSMUSG00000108883.2	Gm44623	-1.01064	-1.40986	6.6191	0.0278124	0.0766937
ENSMUSG00000091017.2	Fam71a	-1.01056	1.09587	25.036	0.00053875	0.00430341
ENSMUSG00000041377.13	Ninj2	-1.0091	0.81361	19.4786	0.00131565	0.00824175
ENSMUSG00000053646.14	Plxnb1	-1.00876	6.863	166.521	1.51037e-07	1.50151e-05
ENSMUSG00000014158.13	Trpv4	-1.00556	2.29716	37.7565	0.000110305	0.00135326
ENSMUSG00000075707.7	Dio3	-1.0034	1.3131	8.44823	0.0156965	0.0505425
ENSMUSG00000055676.5	Gm5069	-1.00337	1.22359	28.581	0.000328301	0.00297144
ENSMUSG00000097806.4	Gm6556	-1.00238	-0.823002	9.35787	0.0120989	0.0417966
ENSMUSG00000115856.2	Gm18095	-1.00164	-0.804406	10.3084	0.00935172	0.0345568
ENSMUSG00000097439.7	Gm16754	-1.00099	1.1063	10.2272	0.00955484	0.0351381
ENSMUSG00000001504.11	Irx2	-1.00072	2.04805	27.1644	0.000397801	0.00343235
ENSMUSG00000009281.7	Rarres2	-0.999068	2.9499	50.9061	3.20498e-05	0.000550992
ENSMUSG00000027971.17	Ndst4	-0.998866	2.69971	52.5437	2.80177e-05	0.000501467
ENSMUSG00000105366.2	Gm43719	-0.998629	-0.890744	9.44155	0.0118209	0.0410457
ENSMUSG00000065952.14	Rps23rg1	-0.998275	-0.962717	8.23826	0.0167038	0.0528077
ENSMUSG00000097615.2	Gm2061	-0.99815	0.801372	23.6415	0.000664188	0.00501417
ENSMUSG00000093720.2	Gm20635	-0.995561	-0.463262	10.0915	0.00990574	0.0360517
ENSMUSG00000091890.3	A830073O21Rik	-0.994138	0.225782	11.4629	0.0069613	0.0277656
ENSMUSG00000030004.7	Nat8	-0.99223	-1.00159	5.84132	0.0363141	0.09319
ENSMUSG00000114627.2	B230220B15Rik	-0.991893	-1.41402	6.27917	0.0311906	0.0832904
ENSMUSG00000053062.17	Jam2	-0.990274	6.14685	72.1177	7.0738e-06	0.000181733
ENSMUSG00000007030.9	Vwa7	-0.989764	2.19432	21.0734	0.00100115	0.00672534
ENSMUSG00000097010.3	Gm26709	-0.989655	2.44438	44.904	5.42549e-05	0.000796567
ENSMUSG00000107605.2	Gm44117	-0.988615	-1.7675	5.70057	0.0381763	0.0964398
ENSMUSG00000017453.5	Pipox	-0.987566	1.72442	20.5648	0.00109049	0.00716752
ENSMUSG00000027309.19	Dnaaf9	-0.986851	6.98922	43.6917	6.07718e-05	0.000861734
ENSMUSG00000025934.16	Gsta3	-0.986134	1.42196	17.9807	0.0017255	0.0100199
ENSMUSG00000115124.2	Gm49201	-0.98584	0.47844	11.9298	0.00620874	0.0256135
ENSMUSG00000102863.2	Gm37639	-0.985631	-0.99204	6.88594	0.0254693	0.0720849
ENSMUSG00000097184.3	4632428C04Rik	-0.984779	0.575948	18.9891	0.0014352	0.00872533
ENSMUSG00000066258.14	Trim12a	-0.984181	1.78036	27.9135	0.000359057	0.00317596
ENSMUSG00000031139.17	Mcf2	-0.983991	0.837549	24.0246	0.000626515	0.00480512
ENSMUSG00000114851.2	Gm46409	-0.98307	-0.807612	8.98918	0.0134221	0.0450461
ENSMUSG00000022622.6	Acr	-0.982697	-0.110087	14.5605	0.00341283	0.0164283
ENSMUSG00000043013.11	Onecut1	-0.982403	-0.895845	7.73285	0.0194692	0.0592563
ENSMUSG00000023046.7	Igfbp6	-0.981379	0.492914	16.3065	0.00238093	0.0126238
ENSMUSG00000029219.11	Slc10a4	-0.979982	1.48308	16.7885	0.00216542	0.0117363
ENSMUSG00000026114.15	Cnga3	-0.974894	-0.348602	10.3284	0.00930253	0.0344527
ENSMUSG00000032387.16	Rbpms2	-0.974021	5.05345	34.3184	0.000161483	0.00177728
ENSMUSG00000078868.4	Gm14412	-0.971359	0.0288278	8.98986	0.0134195	0.0450461
ENSMUSG00000031170.15	Slc38a5	-0.971328	1.1082	30.0633	0.000270606	0.00259158
ENSMUSG00000030337.17	Vamp1	-0.969029	5.76035	128.309	5.13467e-07	3.12038e-05
ENSMUSG00000089736.3	Tgfbr3l	-0.965513	3.57489	12.3239	0.00564893	0.0238691
ENSMUSG00000102753.2	Gm37056	-0.965198	-1.72366	6.61453	0.0278547	0.0767809
ENSMUSG00000023052.9	Npff	-0.964057	-0.631809	12.0307	0.00605923	0.0251582
ENSMUSG00000078866.11	Zfp970	-0.963717	2.94912	38.1871	0.000105374	0.00130944
ENSMUSG00000009628.15	Tex15	-0.963337	1.13293	20.7342	0.00105971	0.00701059
ENSMUSG00000025127.16	Gcgr	-0.962967	-0.0188506	7.1879	0.0231012	0.0671594
ENSMUSG00000024421.17	Lama3	-0.962889	2.48744	17.9632	0.00173113	0.0100399
ENSMUSG00000020067.9	Mypn	-0.96216	-0.371785	11.2041	0.007426	0.029085
ENSMUSG00000097440.3	Gm6277	-0.962083	1.39774	23.5525	0.000673327	0.00506435
ENSMUSG00000021721.6	Htr1a	-0.9619	1.95116	33.5512	0.000176548	0.00189292
ENSMUSG00000106291.2	1110003F10Rik	-0.961165	-1.22823	7.58944	0.0203531	0.0612839
ENSMUSG00000038403.11	Hjv	-0.958028	-0.409938	9.52528	0.0115505	0.0404058
ENSMUSG00000010064.16	Slc38a3	-0.957237	8.42686	74.9894	5.94778e-06	0.00015976
ENSMUSG00000061510.4	Gm10101	-0.956583	-1.08542	6.43716	0.0295616	0.0802047
ENSMUSG00000087334.2	AW495222	-0.955967	-0.773955	8.39853	0.0159281	0.0510526
ENSMUSG00000102374.2	Gm38387	-0.954139	-0.83096	6.016	0.034155	0.08915
ENSMUSG00000049152.12	Ugt3a2	-0.953562	-1.34857	8.25046	0.0166432	0.0526693
ENSMUSG00000032537.16	Ephb1	-0.952621	5.85108	82.1338	3.95972e-06	0.000121733
ENSMUSG00000111664.2	Gm48865	-0.949833	-0.228749	9.4402	0.0118253	0.0410532
ENSMUSG00000049511.6	Htr1b	-0.948423	3.40362	35.0356	0.000148775	0.0016665
ENSMUSG00000092090.3	Gm3294	-0.94816	1.19359	10.489	0.008919	0.0334043
ENSMUSG00000111374.2	Gm50490	-0.947864	1.06337	20.2643	0.00114779	0.00745576
ENSMUSG00000015452.15	Ager	-0.945872	2.2447	11.529	0.00684832	0.0274353
ENSMUSG00000047414.7	Flrt2	-0.945709	5.28344	81.8509	4.02154e-06	0.000122808
ENSMUSG00000105556.2	Gm43080	-0.944578	0.976695	11.8978	0.00625712	0.0257434
ENSMUSG00000022528.9	Hes1	-0.944492	6.36643	40.7116	8.12479e-05	0.00108008
ENSMUSG00000071847.14	Apcdd1	-0.942999	4.54388	97.1898	1.8482e-06	7.31759e-05
ENSMUSG00000097885.8	5031434O11Rik	-0.942016	2.52431	14.8636	0.00319981	0.0156709
ENSMUSG00000105945.2	Gm43570	-0.941001	0.361336	11.2599	0.00732268	0.0288119
ENSMUSG00000056300.15	Zfp981	-0.938275	-0.599943	7.65316	0.0199545	0.0604518
ENSMUSG00000032667.18	Pon2	-0.937567	6.19742	36.4585	0.000126942	0.00149039
ENSMUSG00000116766.2	Gm49702	-0.936956	-0.549581	8.25497	0.0166208	0.0526394
ENSMUSG00000107089.2	Gm43443	-0.935684	-1.06108	7.14005	0.023458	0.0679376
ENSMUSG00000100009.7	Gm7967	-0.935369	-0.679679	9.22037	0.012573	0.0429399
ENSMUSG00000001014.7	Icam4	-0.934669	-1.10039	6.18456	0.0322186	0.0852854
ENSMUSG00000053846.6	Lipg	-0.934146	3.88232	31.7523	0.000219043	0.00223074
ENSMUSG00000010362.10	Rdm1	-0.9333	2.27139	34.8311	0.000152271	0.00169528
ENSMUSG00000031965.16	Tbx20	-0.932841	1.56988	15.3773	0.00287423	0.0144996
ENSMUSG00000079465.9	Col4a3	-0.932831	0.141417	14.8063	0.00323879	0.0157942
ENSMUSG00000068617.6	Efcab1	-0.931207	0.584688	11.103	0.00761764	0.029605
ENSMUSG00000054320.17	Lrrc36	-0.930509	-0.762406	7.71044	0.0196042	0.0595878
ENSMUSG00000041144.13	Dnah7b	-0.928957	4.1991	11.7927	0.00641903	0.0262033
ENSMUSG00000050288.7	Fzd2	-0.927457	0.350677	11.6829	0.00659371	0.0266487
ENSMUSG00000035403.11	Crb2	-0.926328	4.41727	81.5417	4.09047e-06	0.00012376
ENSMUSG00000035923.5	Myf6	-0.925198	1.22735	7.16604	0.0232634	0.0675558
ENSMUSG00000036466.18	Megf11	-0.924753	4.6445	37.2108	0.000116959	0.00140921
ENSMUSG00000058400.14	Qrfpr	-0.924062	4.44772	49.621	3.57091e-05	0.000592731
ENSMUSG00000103857.2	Gm37249	-0.923943	-0.0710735	6.49492	0.0289921	0.0789877
ENSMUSG00000035105.6	Egln3	-0.923853	2.52373	25.9349	0.000472898	0.00389494
ENSMUSG00000106978.2	N4bp2os	-0.923565	1.72111	19.3729	0.00134042	0.00834549
ENSMUSG00000040260.9	Daam2	-0.923053	3.47938	50.7112	3.25747e-05	0.000555697
ENSMUSG00000034413.15	Neurl1b	-0.920113	0.544173	16.0837	0.00248928	0.0130097
ENSMUSG00000027840.6	Wnt2b	-0.919353	2.38983	21.404	0.000947788	0.00648838
ENSMUSG00000103138.2	Gm2238	-0.919215	-1.28931	7.33573	0.0220399	0.0650247
ENSMUSG00000084792.2	1700056N10Rik	-0.918649	0.190762	12.9821	0.0048435	0.0212718
ENSMUSG00000097536.3	2610037D02Rik	-0.918459	1.16755	8.18557	0.0169688	0.0533596
ENSMUSG00000097050.2	Gm9918	-0.91754	0.0970731	12.7041	0.00516558	0.022322
ENSMUSG00000041193.16	Pla2g5	-0.917193	5.5329	34.106	0.000165494	0.0018127
ENSMUSG00000033308.17	Dpyd	-0.917116	2.88097	21.0112	0.00101159	0.00677609
ENSMUSG00000035275.15	Raver2	-0.914936	5.38575	88.6541	2.80612e-06	9.54079e-05
ENSMUSG00000046807.11	Lrrc75b	-0.914572	6.01242	98.9052	1.70634e-06	6.9361e-05
ENSMUSG00000095304.10	Plac9a	-0.9142	4.29344	68.4847	8.88848e-06	0.000215882
ENSMUSG00000047507.13	Baiap3	-0.914113	5.686	45.4719	5.14923e-05	0.000769523
ENSMUSG00000054383.3	Pnma1	-0.914052	-0.849379	9.62138	0.0112493	0.0396097
ENSMUSG00000029410.12	Ppef2	-0.911339	1.58961	14.6516	0.00334703	0.0161797
ENSMUSG00000110249.2	9330121K16Rik	-0.911166	0.309784	15.5685	0.00276336	0.0140924
ENSMUSG00000004366.5	Sst	-0.910892	3.3177	12.9535	0.00487552	0.0213612
ENSMUSG00000097604.2	Gm17322	-0.91083	-0.469928	12.0508	0.00603008	0.025063
ENSMUSG00000055137.8	Sugct	-0.909786	1.43177	22.2109	0.000831239	0.00590716
ENSMUSG00000043673.12	Kcns3	-0.909224	0.201601	11.7773	0.00644334	0.0262454
ENSMUSG00000097684.2	Gm26645	-0.908199	-1.11629	5.88724	0.0357307	0.0919896
ENSMUSG00000081187.2	3110067C02Rik	-0.905977	-1.21603	7.60397	0.0202614	0.0611092
ENSMUSG00000038156.17	Spon1	-0.905685	8.56105	82.6989	3.8396e-06	0.000118839
ENSMUSG00000107182.2	Gm43268	-0.904386	2.60073	44.7379	5.50965e-05	0.00080626
ENSMUSG00000030270.12	Cpne9	-0.904093	3.67184	40.1601	8.5898e-05	0.00112655
ENSMUSG00000033826.11	Dnah8	-0.903472	-0.613093	11.7093	0.00655129	0.0265477
ENSMUSG00000024186.16	Rgs11	-0.902867	5.11632	6.18677	0.0321942	0.0852673
ENSMUSG00000079484.13	Phyhd1	-0.902558	0.227056	8.03079	0.0177772	0.0552557
ENSMUSG00000075528.14	Aarsd1	-0.902244	-1.18311	7.22854	0.0228033	0.066558
ENSMUSG00000006204.8	Cdcp3	-0.901245	0.444287	9.03203	0.0132596	0.0445854
ENSMUSG00000086914.2	Gm16124	-0.901097	0.0723753	15.0785	0.00305846	0.0152025
ENSMUSG00000029032.13	Arhgef16	-0.900236	2.86194	44.9504	5.40222e-05	0.000794992
ENSMUSG00000031216.14	Stard8	-0.899814	2.55466	35.5166	0.000140923	0.00160308
ENSMUSG00000020836.16	Coro6	-0.899692	2.17323	16.219	0.0024228	0.0127678
ENSMUSG00000047361.17	Gm973	-0.899635	1.98107	25.7709	0.000484158	0.00396074
ENSMUSG00000101337.7	Dnah7c	-0.898764	1.63029	9.12128	0.0129287	0.0437949
ENSMUSG00000008489.19	Elavl2	-0.898028	4.97263	31.1543	0.000235824	0.00234951
ENSMUSG00000009214.10	Mymk	-0.897824	-1.01145	6.1547	0.0325517	0.0859711
ENSMUSG00000048502.15	Duxbl1	-0.896744	2.85302	29.3898	0.000295166	0.00276739
ENSMUSG00000045625.6	Pigz	-0.896328	2.15843	27.962	0.000356711	0.0031651
ENSMUSG00000035274.14	Tpbg	-0.894635	4.31167	71.2972	7.44146e-06	0.000189054
ENSMUSG00000116398.2	Gm5216	-0.892082	-0.317071	9.09873	0.0130114	0.043969
ENSMUSG00000086524.4	Pabpc1l2a	-0.891697	-0.651746	8.4955	0.0154801	0.0500484
ENSMUSG00000104951.2	Gm43413	-0.891519	-1.38091	6.83336	0.0259113	0.0729409
ENSMUSG00000107023.3	Gm42715	-0.889596	-0.219803	10.1366	0.00978739	0.035749
ENSMUSG00000098132.2	Rassf10	-0.889223	1.6269	23.9356	0.000635026	0.00485411
ENSMUSG00000024992.14	Pde6c	-0.888518	2.64414	21.0567	0.00100395	0.00673915
ENSMUSG00000118458.2	Gm10599	-0.887591	-0.221349	9.33997	0.0121594	0.0419439
ENSMUSG00000115148.2	Gm49125	-0.88712	-0.146968	6.78396	0.0263353	0.0738378
ENSMUSG00000048617.17	Rtbdn	-0.886709	2.7782	12.3749	0.00558099	0.0236533
ENSMUSG00000087445.2	Gm14286	-0.885451	0.316622	13.3347	0.00446919	0.0200765
ENSMUSG00000049313.9	Sorl1	-0.88527	7.67118	106.062	1.23905e-06	5.72342e-05
ENSMUSG00000026579.9	F5	-0.885231	0.367108	11.0112	0.00779684	0.0301284
ENSMUSG00000098374.2	Gm28043	-0.884947	0.287255	8.4677	0.0156069	0.050323
ENSMUSG00000041479.15	Syt15	-0.883582	5.33854	36.2792	0.00012947	0.00150558
ENSMUSG00000040164.4	Kcns1	-0.883418	0.122754	7.85241	0.0187677	0.0576003
ENSMUSG00000101609.3	Kcnq1ot1	-0.883393	3.69322	22.0203	0.000857142	0.00603497
ENSMUSG00000050447.16	Lypd6	-0.878824	5.14843	44.9287	5.41311e-05	0.000795953
ENSMUSG00000112922.2	Gm47572	-0.878154	0.909851	11.3675	0.00712842	0.028291
ENSMUSG00000032719.5	Sbspon	-0.878027	5.08326	63.1032	1.27244e-05	0.000280089
ENSMUSG00000026365.16	Cfh	-0.876405	3.60916	40.288	8.4792e-05	0.00111745
ENSMUSG00000010592.10	Dazl	-0.875629	-0.902657	7.2245	0.0228327	0.0666012
ENSMUSG00000026609.16	Ush2a	-0.874814	2.25243	17.923	0.00174414	0.0100866
ENSMUSG00000024175.3	Tekt4	-0.87227	-1.39695	6.24637	0.0315424	0.0840327
ENSMUSG00000032322.15	Pstpip1	-0.871223	-0.683965	8.05037	0.0176724	0.0549953
ENSMUSG00000086095.3	Gm15328	-0.871034	0.100675	9.31101	0.012258	0.042189
ENSMUSG00000118401.2	Gpr52	-0.869613	0.78149	11.9817	0.00613135	0.0253686
ENSMUSG00000036578.8	Fxyd7	-0.867577	3.44647	43.8849	5.96728e-05	0.000853428
ENSMUSG00000030825.20	Hsd17b14	-0.867237	-1.27265	6.56012	0.0283652	0.0778128
ENSMUSG00000036095.12	Dgkb	-0.865467	4.97391	65.8266	1.05775e-05	0.000244608
ENSMUSG00000091243.3	Vgll3	-0.864389	1.83406	20.9638	0.00101964	0.00681458
ENSMUSG00000086709.2	Gm16263	-0.862088	-0.826209	7.8568	0.0187425	0.0575423
ENSMUSG00000097557.3	C130060C02Rik	-0.861873	-0.167623	9.62527	0.0112373	0.0395751
ENSMUSG00000079467.9	Gm14966	-0.861697	-0.336122	10.1085	0.00986101	0.0359604
ENSMUSG00000021303.15	Gng4	-0.860633	5.57408	33.791	0.000171665	0.00185381
ENSMUSG00000110997.2	2610028D06Rik	-0.859727	0.073173	7.55961	0.0205431	0.0616934
ENSMUSG00000078954.10	Arhgap8	-0.859264	-1.40036	5.93382	0.0351506	0.0909184
ENSMUSG00000110397.3	Gm45540	-0.859104	1.98435	21.9761	0.000863286	0.00606189
ENSMUSG00000052726.17	Kcnt2	-0.858842	0.674365	17.7297	0.00180841	0.0103665
ENSMUSG00000112332.2	4930466K18Rik	-0.85836	1.40641	19.2099	0.00137973	0.00851485
ENSMUSG00000107000.2	Gm43481	-0.857953	2.15447	17.568	0.0018644	0.0105846
ENSMUSG00000108255.2	Gm16499	-0.85793	0.413132	6.69615	0.0271097	0.0753748
ENSMUSG00000029570.6	Lfng	-0.857409	4.57211	59.2494	1.67316e-05	0.000346607
ENSMUSG00000057818.9	1600029O15Rik	-0.854931	-0.117815	11.1586	0.00751156	0.0293532
ENSMUSG00000032340.9	Neo1	-0.854872	7.83272	76.9867	5.29042e-06	0.00014797
ENSMUSG00000052430.16	Bmpr1b	-0.854382	4.28266	31.9813	0.000212997	0.00218884
ENSMUSG00000041670.20	Rims1	-0.853708	6.76357	66.7589	9.9445e-06	0.000232913
ENSMUSG00000116272.2	Gm49540	-0.852561	-1.14451	6.50957	0.0288497	0.0786818
ENSMUSG00000021466.13	Ptch1	-0.851794	7.44555	90.5414	2.5508e-06	8.97544e-05
ENSMUSG00000093536.8	Smim17	-0.851748	3.47007	28.7067	0.000322868	0.00294412
ENSMUSG00000086602.2	Gm15609	-0.851463	-0.851794	7.06128	0.0240601	0.0691666
ENSMUSG00000084880.2	Tomm6os	-0.851421	1.54646	9.48366	0.011684	0.0406782
ENSMUSG00000100213.2	Gm28151	-0.851239	1.11002	13.8891	0.0039487	0.0182814
ENSMUSG00000001604.15	Tcea3	-0.850933	-1.10548	7.1286	0.0235443	0.0680896
ENSMUSG00000087373.8	Gm15892	-0.850689	0.0411831	8.38423	0.0159956	0.0512149
ENSMUSG00000027858.14	Tspan2	-0.850425	3.62341	18.687	0.00151554	0.00910418
ENSMUSG00000107171.2	Gm42572	-0.850018	-1.00389	5.90715	0.0354813	0.0915345
ENSMUSG00000117478.2	BC051408	-0.849705	0.0508049	7.58696	0.0203689	0.0613211
ENSMUSG00000087013.8	2610027K06Rik	-0.848668	1.49172	16.3222	0.00237351	0.0125917
ENSMUSG00000030772.7	Dkk3	-0.845498	11.4726	32.3808	0.000202926	0.00211265
ENSMUSG00000004892.14	Bcan	-0.845148	3.8638	24.1965	0.000610444	0.00471946
ENSMUSG00000029088.17	Kcnip4	-0.844919	5.70945	36.7814	0.000122536	0.00145541
ENSMUSG00000068394.5	Cep152	-0.844711	3.55117	53.0901	2.681e-05	0.000486999
ENSMUSG00000085049.2	Parvaos	-0.84332	0.469044	11.3357	0.0071852	0.028415
ENSMUSG00000097886.3	Gsg1l2	-0.841991	2.76763	30.6623	0.0002508	0.00245843
ENSMUSG00000097342.2	Gm26618	-0.84191	-0.759969	5.80717	0.0367555	0.0939536
ENSMUSG00000103477.2	5930409G06Rik	-0.841309	0.700015	7.97622	0.0180733	0.0559763
ENSMUSG00000074575.5	Kcng1	-0.838901	-0.447432	7.15185	0.0233694	0.0677329
ENSMUSG00000036570.15	Fxyd1	-0.838797	5.53599	53.3881	2.61776e-05	0.000478362
ENSMUSG00000028542.18	Slc6a9	-0.837632	8.45927	20.4504	0.0011119	0.0072743
ENSMUSG00000028015.4	Ctso	-0.836378	5.42805	49.042	3.75208e-05	0.000613343
ENSMUSG00000092627.3	D130058E05Rik	-0.835437	-0.302627	7.52659	0.020756	0.062088
ENSMUSG00000035237.8	Lcat	-0.832825	1.19492	14.5592	0.00341378	0.0164285
ENSMUSG00000048349.10	Pou4f1	-0.832587	5.33908	19.4334	0.00132618	0.00828242
ENSMUSG00000044694.3	2010007H06Rik	-0.831884	-0.0540727	6.84963	0.0257736	0.0726873
ENSMUSG00000035258.16	Abi3bp	-0.831491	3.61153	34.7106	0.000154379	0.00171249
ENSMUSG00000113309.2	Gm48408	-0.830789	-0.868324	5.63843	0.0390356	0.0980419
ENSMUSG00000112358.2	Gm33869	-0.82995	1.38683	9.72271	0.010942	0.0388175
ENSMUSG00000071103.11	1700029J07Rik	-0.829162	2.36715	7.88194	0.0185991	0.0571502
ENSMUSG00000100967.2	Gm29666	-0.828355	1.29673	8.78771	0.0142192	0.0470425
ENSMUSG00000015879.9	Fam184b	-0.827797	4.56208	43.4464	6.22031e-05	0.000877946
ENSMUSG00000046109.7	AB041806	-0.827481	0.292079	12.1935	0.00582718	0.0243803
ENSMUSG00000084910.2	C630043F03Rik	-0.827273	3.00855	48.1518	4.05265e-05	0.000650272
ENSMUSG00000051279.3	Gdf6	-0.82719	1.53614	14.6244	0.0033665	0.0162523
ENSMUSG00000046516.11	Cox17	-0.827163	1.67779	18.7932	0.0014867	0.00897517
ENSMUSG00000036151.16	Tm6sf2	-0.826096	0.755642	7.96863	0.0181149	0.0560674
ENSMUSG00000025213.12	Kazald1	-0.82516	2.69198	32.4987	0.000200064	0.00208761
ENSMUSG00000022537.19	Tmem44	-0.825135	3.8876	40.9835	7.90677e-05	0.00105879
ENSMUSG00000031293.14	Rs1	-0.82443	3.70856	20.7948	0.00104895	0.00695045
ENSMUSG00000046178.4	Nxph1	-0.824269	2.80014	37.3898	0.000114725	0.00139345
ENSMUSG00000034023.17	Fancd2	-0.824132	0.946704	15.862	0.002603	0.0134655
ENSMUSG00000060988.13	Galnt13	-0.8241	6.23348	56.6581	2.02924e-05	0.000398033
ENSMUSG00000102555.2	6430511E19Rik	-0.823795	-0.0765384	5.66975	0.0385996	0.097321
ENSMUSG00000029005.5	Draxin	-0.823414	1.23669	12.8653	0.00497576	0.0216965
ENSMUSG00000039579.16	Grin3a	-0.823303	3.28771	16.5949	0.00224901	0.0120831
ENSMUSG00000053552.15	Ebf4	-0.822817	5.01578	54.2502	2.44466e-05	0.000457705
ENSMUSG00000085315.8	A430018G15Rik	-0.822254	0.643944	10.2744	0.00943613	0.0347855
ENSMUSG00000110702.2	Gm45767	-0.822072	1.95352	22.8454	0.000751558	0.00549241
ENSMUSG00000063564.14	Col23a1	-0.821798	8.09998	42.202	7.01167e-05	0.00096408
ENSMUSG00000023013.6	Aqp2	-0.821255	0.542892	12.9658	0.00486171	0.0213211
ENSMUSG00000022021.15	Diaph3	-0.821102	-0.4629	7.16181	0.0232949	0.0676103
ENSMUSG00000087700.3	Gm15283	-0.820776	-0.135065	11.0634	0.00769432	0.0298251
ENSMUSG00000022375.7	Lrrc6	-0.820761	0.0951473	8.4666	0.015612	0.0503303
ENSMUSG00000109021.2	Gm44812	-0.81958	-0.268592	6.34233	0.0305266	0.0820682
ENSMUSG00000063820.12	Arl9	-0.819158	-1.02851	6.42719	0.0296612	0.0804036
ENSMUSG00000051648.14	Kctd19	-0.818981	0.286125	11.8491	0.00633148	0.0259618
ENSMUSG00000045008.3	9030612E09Rik	-0.81762	1.12358	21.4178	0.000945631	0.00648331
ENSMUSG00000023951.19	Vegfa	-0.816767	7.41361	22.7909	0.000758038	0.00552872
ENSMUSG00000025161.17	Slc16a3	-0.81659	4.51959	41.7016	7.36369e-05	0.00100146
ENSMUSG00000085419.2	Gm11734	-0.815486	0.442012	6.85816	0.0257017	0.0725741
ENSMUSG00000027878.12	Notch2	-0.815456	5.87349	49.81	3.51405e-05	0.000588097
ENSMUSG00000029211.12	Gabra4	-0.814779	3.98966	35.0437	0.000148638	0.00166609
ENSMUSG00000021219.17	Rgs6	-0.814679	6.53817	104.959	1.29997e-06	5.87139e-05
ENSMUSG00000063260.3	Syt10	-0.813429	3.76343	43.6715	6.08881e-05	0.000862716
ENSMUSG00000116226.2	Gm49502	-0.813127	-0.174964	6.96225	0.024844	0.0708081
ENSMUSG00000028341.10	Nr4a3	-0.81312	3.87628	36.9078	0.000120862	0.00143933
ENSMUSG00000056258.10	Kcnq3	-0.812681	4.73136	44.4579	5.65507e-05	0.000820972
ENSMUSG00000106970.2	Gm43377	-0.812321	0.403177	8.6492	0.0148007	0.048553
ENSMUSG00000064225.7	Paqr9	-0.811847	5.51109	79.1697	4.66906e-06	0.000135351
ENSMUSG00000112847.2	Gm47573	-0.811744	-0.465173	6.64341	0.0275883	0.0762738
ENSMUSG00000078349.4	AW011738	-0.811731	4.06361	49.7257	3.53928e-05	0.000589622
ENSMUSG00000113527.2	Gm48079	-0.811101	-0.0862124	11.7761	0.00644513	0.0262454
ENSMUSG00000113852.2	Gm48062	-0.810977	0.84358	10.4966	0.00890132	0.0333517
ENSMUSG00000031712.11	Il15	-0.810421	2.54237	28.0336	0.000353278	0.00314002
ENSMUSG00000030589.16	Rasgrp4	-0.808733	1.47914	10.8545	0.00811471	0.0310532
ENSMUSG00000033717.7	Adra2a	-0.80868	2.40398	31.1959	0.000234609	0.0023425
ENSMUSG00000022112.15	Gpc5	-0.807591	0.797366	13.0049	0.00481825	0.0211915
ENSMUSG00000040829.15	Zmynd15	-0.806947	2.34613	23.4549	0.000683516	0.00512588
ENSMUSG00000053963.8	Stum	-0.806201	5.97676	36.6163	0.000124766	0.00147063
ENSMUSG00000118426.2	Gm2102	-0.805819	-0.883684	7.23488	0.0227573	0.0664767
ENSMUSG00000046523.6	Kctd4	-0.804843	0.958933	9.65844	0.0111357	0.0393308
ENSMUSG00000089737.2	Gm15688	-0.803972	0.00118449	9.26252	0.0124254	0.0425786
ENSMUSG00000051811.15	Cox6b2	-0.803842	2.82861	20.8713	0.00103556	0.00689069
ENSMUSG00000055541.19	Lair1	-0.803638	2.72293	18.8732	0.00146541	0.00886123
ENSMUSG00000112008.2	Gm47218	-0.80349	-0.382913	5.95667	0.0348704	0.0903724
ENSMUSG00000087296.2	Gm12130	-0.803129	-1.19984	5.72877	0.037794	0.0958234
ENSMUSG00000098488.8	Pla2g4b	-0.800447	0.237377	7.96401	0.0181404	0.0561122
ENSMUSG00000064115.14	Cadm2	-0.799716	7.14608	26.5204	0.000435191	0.00367031
ENSMUSG00000086029.8	Pax6os1	-0.7997	3.00458	40.2456	8.5156e-05	0.00112144
ENSMUSG00000051729.13	Gm5087	-0.799674	0.30228	11.7451	0.00649406	0.0263674
ENSMUSG00000059456.14	Ptk2b	-0.79922	2.44542	28.6029	0.000327346	0.00296867
ENSMUSG00000036412.6	Arsi	-0.798587	3.23376	21.9971	0.000860359	0.00604598
ENSMUSG00000071547.5	Nt5dc2	-0.798337	5.60065	43.8418	5.99161e-05	0.000854903
ENSMUSG00000016194.15	Hsd11b1	-0.798233	0.741899	14.7886	0.00325098	0.015841
ENSMUSG00000051295.9	9630028B13Rik	-0.794277	1.37652	16.5904	0.00225101	0.0120831
ENSMUSG00000021255.18	Esrrb	-0.794135	1.99051	25.8347	0.00047974	0.00393516
ENSMUSG00000036131.13	Frmd7	-0.793534	0.588815	9.1389	0.0128646	0.0436262
ENSMUSG00000106547.2	B230303O12Rik	-0.793107	2.20472	9.41585	0.0119055	0.0412609
ENSMUSG00000054763.10	Defb42	-0.793	-0.437195	7.15094	0.0233762	0.0677329
ENSMUSG00000068551.13	Zfp467	-0.792824	6.68653	82.0847	3.97037e-06	0.000121856
ENSMUSG00000103133.2	Gm37303	-0.792548	0.128445	5.62718	0.0391937	0.0982771
ENSMUSG00000110424.2	1700012D14Rik	-0.790722	1.06548	11.595	0.00673769	0.0270989
ENSMUSG00000028339.18	Col15a1	-0.790457	3.97759	11.6224	0.00669247	0.0269823
ENSMUSG00000102752.2	Gm7694	-0.790408	3.11086	31.0299	0.000239507	0.00237707
ENSMUSG00000103108.3	Rncr4	-0.789877	0.39608	9.25026	0.0124681	0.0426851
ENSMUSG00000053626.6	Tll1	-0.789821	3.64244	48.041	4.09204e-05	0.000653163
ENSMUSG00000109727.2	Gm45464	-0.788683	0.398592	9.85049	0.0105687	0.0378027
ENSMUSG00000041986.17	Elmod1	-0.788651	7.39652	62.4857	1.32817e-05	0.000289597
ENSMUSG00000074981.14	Dcdc5	-0.787754	3.54615	16.4844	0.00229849	0.0122577
ENSMUSG00000105572.2	Gm43300	-0.787167	1.06091	6.3039	0.0309285	0.0828177
ENSMUSG00000030303.16	Far2	-0.786767	2.99084	28.1216	0.000349113	0.00311511
ENSMUSG00000087651.4	1500009L16Rik	-0.786701	1.48616	19.4803	0.00131525	0.00824175
ENSMUSG00000031492.14	Chrnb3	-0.786257	6.7749	26.3448	0.000446109	0.00372783
ENSMUSG00000003657.10	Calb2	-0.78442	8.89184	30.6391	0.000251533	0.002463
ENSMUSG00000020000.8	Moxd1	-0.78402	2.69899	31.7606	0.000218819	0.00222988
ENSMUSG00000078816.11	Prkcg	-0.783848	1.7615	20.1582	0.00116888	0.00754023
ENSMUSG00000056870.10	Gulp1	-0.78293	3.32443	11.9249	0.00621622	0.0256272
ENSMUSG00000029123.9	Stk32b	-0.782839	4.80503	23.2668	0.00070369	0.00522611
ENSMUSG00000021186.10	Fbln5	-0.781268	0.184746	6.5222	0.0287277	0.0784348
ENSMUSG00000046169.11	Adamts6	-0.781066	2.0028	18.6924	0.00151405	0.0090982
ENSMUSG00000102553.2	D930036K23Rik	-0.779943	0.500022	10.2855	0.00940843	0.0347031
ENSMUSG00000117113.2	Gm49883	-0.778637	1.96327	16.8359	0.00214551	0.0116664
ENSMUSG00000074785.6	Plxnc1	-0.777438	6.02964	65.7938	1.06007e-05	0.000244833
ENSMUSG00000114995.2	Gm49284	-0.777336	2.60709	22.6859	0.000770691	0.00560536
ENSMUSG00000040016.17	Ptger3	-0.776418	0.375283	12.0435	0.00604057	0.0250952
ENSMUSG00000022025.14	Cnmd	-0.775162	2.58563	22.746	0.00076342	0.00556132
ENSMUSG00000085891.8	Gm14634	-0.774885	0.72649	11.6873	0.0065866	0.0266305
ENSMUSG00000096914.4	Galntl6	-0.774743	4.53232	60.5189	1.52631e-05	0.000324643
ENSMUSG00000053897.16	Slc39a8	-0.774459	0.55101	8.55262	0.0152233	0.0494607
ENSMUSG00000073062.4	Zxdb	-0.774281	2.46767	7.35484	0.021907	0.0647372
ENSMUSG00000030513.15	Pcsk6	-0.772556	3.00057	32.7213	0.00019479	0.00204776
ENSMUSG00000028033.17	Kcnq5	-0.771671	1.50642	16.0927	0.00248475	0.0129935
ENSMUSG00000106025.2	Gm42940	-0.769429	1.1227	6.85632	0.0257172	0.0726056
ENSMUSG00000046056.16	Sbsn	-0.768895	2.1732	14.3005	0.0036092	0.0171079
ENSMUSG00000112300.2	Gm47976	-0.768817	-0.533347	6.88526	0.025475	0.0720897
ENSMUSG00000026156.9	B3gat2	-0.768799	5.17405	20.9446	0.00102291	0.00682885
ENSMUSG00000103711.2	Tstd1	-0.768277	0.125666	5.99113	0.0344526	0.0896965
ENSMUSG00000069170.15	Adgrv1	-0.768214	6.09539	18.7126	0.00150852	0.00907392
ENSMUSG00000040690.16	Col16a1	-0.768091	2.31986	6.16315	0.032457	0.0857829
ENSMUSG00000027965.16	Olfm3	-0.765781	5.98545	28.8548	0.000316606	0.00291316
ENSMUSG00000074219.4	Gm10644	-0.765697	1.60782	18.2327	0.00164678	0.0096796
ENSMUSG00000019464.7	Ptger1	-0.765646	0.71214	15.1962	0.00298426	0.0149402
ENSMUSG00000104986.2	1600023N17Rik	-0.765253	-0.0977128	7.29581	0.0223205	0.065641
ENSMUSG00000046618.8	Olfml2a	-0.764399	2.88186	20.4654	0.00110905	0.00726086
ENSMUSG00000112433.2	Gm30122	-0.763947	-0.803217	5.79215	0.0369517	0.0942872
ENSMUSG00000003418.12	St8sia6	-0.763241	2.18468	22.2501	0.000826039	0.0058885
ENSMUSG00000032556.12	Bfsp2	-0.762093	-0.534621	6.43504	0.0295827	0.0802439
ENSMUSG00000018920.12	Cxcl16	-0.761842	5.03748	23.2516	0.00070536	0.00523638
ENSMUSG00000031111.17	Igsf1	-0.761757	0.154819	10.889	0.00804333	0.0308717
ENSMUSG00000047146.18	Tet1	-0.761653	5.2132	45.2911	5.23528e-05	0.000777935
ENSMUSG00000009734.19	Pou6f2	-0.761565	4.09958	25.7031	0.000488905	0.00399243
ENSMUSG00000044034.12	Npb	-0.760832	-0.818365	5.63063	0.0391451	0.0981957
ENSMUSG00000108806.2	Gm44729	-0.760696	-0.719012	6.38512	0.0300864	0.0811832
ENSMUSG00000112381.2	Gm8170	-0.760004	-0.189465	7.26402	0.0225471	0.0660736
ENSMUSG00000047228.10	A2ml1	-0.759783	1.04708	9.44156	0.0118209	0.0410457
ENSMUSG00000027004.4	Frzb	-0.759486	5.87728	19.3436	0.00134738	0.00838311
ENSMUSG00000050377.9	Il31ra	-0.759291	-0.650516	7.76157	0.0192978	0.0588816
ENSMUSG00000026175.13	Vil1	-0.759125	2.20299	19.9115	0.00121978	0.0078052
ENSMUSG00000037921.16	Ddx60	-0.758903	2.60378	22.8214	0.000754409	0.00550664
ENSMUSG00000026004.16	Kansl1l	-0.758608	3.90935	36.9667	0.000120092	0.00143296
ENSMUSG00000090386.11	Mir99ahg	-0.758336	2.58212	17.0857	0.00204417	0.0112933
ENSMUSG00000034829.9	Nxnl1	-0.757838	1.36415	19.1266	0.00140035	0.00858416
ENSMUSG00000044037.16	Als2cl	-0.757767	1.47057	6.768	0.026474	0.0741143
ENSMUSG00000044177.5	Wfikkn2	-0.757132	3.88369	16.2363	0.00241444	0.0127387
ENSMUSG00000100826.7	Snhg14	-0.756919	5.60183	10.1893	0.00965132	0.0354179
ENSMUSG00000020639.15	Pfn4	-0.756832	2.38698	27.5207	0.000378777	0.00330562
ENSMUSG00000055632.19	Hmcn2	-0.756392	5.69701	6.07206	0.0334957	0.0878049
ENSMUSG00000047606.5	Ankrd34c	-0.75632	4.02166	29.0855	0.000307139	0.00285477
ENSMUSG00000021301.10	Hecw1	-0.755649	5.09918	75.5517	5.75326e-06	0.000157073
ENSMUSG00000086889.2	Phf2os1	-0.755053	1.51114	7.07376	0.0239634	0.0689538
ENSMUSG00000027577.15	Chrna4	-0.754714	5.0414	39.4945	9.19423e-05	0.00118437
ENSMUSG00000024713.17	Pcsk5	-0.753721	3.08772	17.6505	0.00183557	0.0104729
ENSMUSG00000115311.2	Gm35823	-0.753488	-0.603864	7.81348	0.0189926	0.058125
ENSMUSG00000046463.6	5930403N24Rik	-0.752844	0.685799	9.29801	0.0123026	0.0422621
ENSMUSG00000056043.6	Rgs9bp	-0.752002	4.24439	19.9561	0.00121037	0.00775486
ENSMUSG00000071324.12	Armc2	-0.750011	2.65331	20.3789	0.00112552	0.007345
ENSMUSG00000032586.10	Traip	-0.749932	4.17265	8.44644	0.0157048	0.0505583
ENSMUSG00000080727.3	C920021L13Rik	-0.748618	0.0992022	8.44203	0.0157252	0.0505972
ENSMUSG00000056411.3	Gm12500	-0.747304	-0.153298	8.71035	0.0145405	0.0478132
ENSMUSG00000008307.12	1700109H08Rik	-0.746357	2.28541	9.30076	0.0122932	0.0422602
ENSMUSG00000109179.3	Gm35339	-0.745826	2.75483	5.76201	0.0373494	0.0949673
ENSMUSG00000090622.2	A930033H14Rik	-0.745798	1.73992	21.3533	0.000955746	0.00652576
ENSMUSG00000108402.2	9430064I24Rik	-0.745333	1.42822	9.49745	0.0116396	0.0406086
ENSMUSG00000024887.11	Asah2	-0.743697	3.63716	29.0938	0.000306807	0.00285314
ENSMUSG00000039629.15	Strip2	-0.743103	3.92929	50.1069	3.42693e-05	0.000576521
ENSMUSG00000050545.11	Fam228b	-0.743102	2.03445	16.9207	0.00211042	0.0115477
ENSMUSG00000000948.17	Gm38393	-0.743009	3.96943	16.8617	0.00213476	0.011639
ENSMUSG00000116604.2	Gm49745	-0.742424	0.393506	11.6193	0.00669753	0.0269963
ENSMUSG00000029361.19	Nos1	-0.742318	4.90553	15.7418	0.00266726	0.0137126
ENSMUSG00000117901.2	ENSMUSG00000117901	-0.741649	1.86362	17.6024	0.00185233	0.0105357
ENSMUSG00000036103.10	Colec12	-0.740224	1.68798	14.8525	0.00320733	0.0156994
ENSMUSG00000110105.2	Gm45844	-0.740169	0.736223	6.8348	0.0258991	0.0729273
ENSMUSG00000087563.2	Gm14205	-0.739022	-1.06697	5.82175	0.0365662	0.0935596
ENSMUSG00000020354.16	Sgcd	-0.73896	0.109401	7.30279	0.0222712	0.065538
ENSMUSG00000028444.18	Cntfr	-0.738886	7.32505	51.9238	2.94681e-05	0.000519297
ENSMUSG00000109321.2	A330076H08Rik	-0.738182	3.30101	5.9627	0.0347968	0.0902792
ENSMUSG00000066705.8	Fxyd6	-0.738099	7.05068	71.8079	7.21e-06	0.000184197
ENSMUSG00000067795.14	4930444P10Rik	-0.736967	-0.662836	5.72266	0.0378765	0.0959342
ENSMUSG00000041794.14	Myrip	-0.736688	4.70774	73.753	6.40405e-06	0.000168551
ENSMUSG00000030307.9	Slc6a11	-0.736554	9.44794	33.8875	0.000169745	0.00184272
ENSMUSG00000034732.5	Pabpc5	-0.736157	0.345885	7.15114	0.0233747	0.0677329
ENSMUSG00000105345.2	BC030343	-0.735889	0.29564	6.70793	0.0270042	0.0751976
ENSMUSG00000068854.8	H2bc21	-0.735505	4.04271	24.004	0.000628474	0.00481611
ENSMUSG00000032394.7	Igdcc3	-0.735394	1.72408	14.0188	0.0038377	0.0178954
ENSMUSG00000022505.10	Emp2	-0.734627	3.35734	29.3402	0.000297082	0.00278108
ENSMUSG00000022203.8	Efs	-0.734059	2.99603	31.8337	0.000216869	0.00221371
ENSMUSG00000046750.19	Selenov	-0.732973	0.804077	10.1001	0.00988324	0.03602
ENSMUSG00000071317.5	Bves	-0.73274	4.97423	23.4991	0.000678881	0.00510192
ENSMUSG00000062591.6	Tubb4a	-0.731372	8.33404	21.1918	0.000981638	0.00665041
ENSMUSG00000085028.3	Slc2a4rg-ps	-0.730794	3.24824	7.44553	0.0212898	0.0633328
ENSMUSG00000020105.10	Lrig3	-0.730295	3.20727	26.7683	0.000420314	0.00358099
ENSMUSG00000048899.9	Rimkla	-0.730237	5.6527	35.6974	0.000138102	0.00157983
ENSMUSG00000040258.7	Nxph4	-0.730099	4.72756	15.1516	0.00301214	0.0150459
ENSMUSG00000073460.6	Pnldc1	-0.730066	0.553994	10.3372	0.0092812	0.0344085
ENSMUSG00000098008.2	A930001A20Rik	-0.728955	1.85422	16.5477	0.00227	0.0121518
ENSMUSG00000012443.5	Kif11	-0.728236	0.576171	13.0865	0.00472885	0.0208887
ENSMUSG00000028159.15	Dapp1	-0.728153	4.22408	33.5491	0.000176592	0.00189292
ENSMUSG00000041771.15	Slc24a4	-0.728033	3.21597	15.6971	0.00269168	0.0137994
ENSMUSG00000026514.15	Cnih3	-0.727607	4.41939	35.379	0.000143117	0.00161699
ENSMUSG00000028527.19	Ak4	-0.727325	4.8654	68.6645	8.78643e-06	0.000215238
ENSMUSG00000032320.8	Rcn2	-0.727283	7.68188	55.5966	2.20099e-05	0.000423796
ENSMUSG00000038119.16	Cdon	-0.726604	7.34889	31.2173	0.000233985	0.00233755
ENSMUSG00000086155.8	9430041J12Rik	-0.726236	3.03729	12.951	0.00487836	0.0213685
ENSMUSG00000028039.12	Efna3	-0.726174	4.80159	34.5846	0.000156619	0.00173313
ENSMUSG00000087403.10	Kantr	-0.726113	4.60269	14.1714	0.00371182	0.0174586
ENSMUSG00000042340.7	Ctf1	-0.726003	1.94544	20.9558	0.001021	0.00681862
ENSMUSG00000117655.2	6720468P15Rik	-0.725801	0.776271	6.57655	0.0282098	0.0775068
ENSMUSG00000048856.10	Slc25a47	-0.725151	1.73928	19.7049	0.00126443	0.0079893
ENSMUSG00000027677.18	Ttc14	-0.724909	6.51533	7.28564	0.0223927	0.0657687
ENSMUSG00000042353.10	Frem3	-0.724382	3.7305	15.0402	0.00308313	0.0152795
ENSMUSG00000042613.10	Pbxip1	-0.723714	6.95793	42.9317	6.53389e-05	0.000911655
ENSMUSG00000020053.19	Igf1	-0.722282	4.1811	11.9999	0.00610451	0.0252919
ENSMUSG00000098087.2	Gm17750	-0.7219	1.97368	17.114	0.00203307	0.0112523
ENSMUSG00000068373.16	D430041D05Rik	-0.721797	4.34189	34.9737	0.000149824	0.00167415
ENSMUSG00000115417.2	Gm48949	-0.721091	-0.469129	7.95251	0.0182038	0.0562426
ENSMUSG00000100303.4	2600014E21Rik	-0.720994	-0.297528	6.40591	0.0298754	0.0807925
ENSMUSG00000027750.17	Postn	-0.720768	2.32141	11.1176	0.00758962	0.0295402
ENSMUSG00000097777.8	Gm16794	-0.720436	0.616807	7.12233	0.0235918	0.0681761
ENSMUSG00000106767.2	Gm42727	-0.718805	-0.246184	7.19502	0.0230487	0.0670281
ENSMUSG00000037795.15	N4bp2	-0.718093	4.74253	22.6661	0.000773108	0.0056207
ENSMUSG00000030546.15	Plin1	-0.717651	0.508793	6.67214	0.0273263	0.0757001
ENSMUSG00000043633.7	Fam221b	-0.71619	1.49358	15.3542	0.00288798	0.0145369
ENSMUSG00000008999.8	Bmp7	-0.715278	3.81506	13.5427	0.00426475	0.0194153
ENSMUSG00000030226.13	Lmo3	-0.71473	0.325939	6.94376	0.0249937	0.0711573
ENSMUSG00000104117.6	Gm20743	-0.714715	0.874066	6.96683	0.024807	0.0707655
ENSMUSG00000019872.14	Smpdl3a	-0.714106	1.27262	11.5962	0.0067358	0.0270973
ENSMUSG00000109473.2	B930025P03Rik	-0.71407	2.68911	19.3829	0.00133805	0.00834357
ENSMUSG00000097515.3	1700040D17Rik	-0.7136	0.553898	9.09926	0.0130094	0.043969
ENSMUSG00000041329.14	Atp1b2	-0.71352	10.0518	33.963	0.000168261	0.00183095
ENSMUSG00000068748.8	Ptprz1	-0.713486	6.23064	13.7166	0.00410239	0.0188481
ENSMUSG00000034917.9	Tjp3	-0.712396	1.71387	13.4972	0.00430854	0.0195514
ENSMUSG00000089659.3	Gm3470	-0.711787	-0.333526	6.53236	0.0286301	0.0782461
ENSMUSG00000023913.18	Pla2g7	-0.711543	4.3228	38.6346	0.000100526	0.00126728
ENSMUSG00000019851.9	Perp	-0.711407	1.22567	8.27179	0.0165378	0.0524408
ENSMUSG00000058488.8	Kl	-0.711165	2.45159	22.1104	0.000844782	0.00597093
ENSMUSG00000026950.19	Neb	-0.710763	1.71001	10.959	0.00790096	0.030452
ENSMUSG00000049555.11	Tmie	-0.709223	2.51973	25.4714	0.000505561	0.00409735
ENSMUSG00000053040.14	Aph1c	-0.709054	2.59799	23.4468	0.000684376	0.00512754
ENSMUSG00000089760.2	D030046N08Rik	-0.708959	0.697584	8.15281	0.0171361	0.0537287
ENSMUSG00000043924.17	Ncmap	-0.708559	1.05742	13.5718	0.00423705	0.0193229
ENSMUSG00000031142.18	Cacna1f	-0.708163	6.08034	6.12977	0.0328331	0.0864983
ENSMUSG00000035112.18	Wnk4	-0.707636	3.39469	30.0088	0.000272501	0.00260428
ENSMUSG00000067242.12	Lgi1	-0.707169	3.49291	32.9768	0.000188943	0.00200124
ENSMUSG00000049357.12	Brd8dc	-0.706955	1.1779	6.56696	0.0283004	0.0776816
ENSMUSG00000044062.8	Plekhd1os	-0.706838	-0.01521	6.77134	0.0264448	0.0740666
ENSMUSG00000030283.8	St8sia1	-0.706495	6.0149	45.8717	4.96484e-05	0.000749216
ENSMUSG00000095180.11	Rhox5	-0.706221	-0.539064	6.78592	0.0263182	0.0738137
ENSMUSG00000100005.8	B130024G19Rik	-0.705438	0.332218	8.38653	0.0159847	0.051198
ENSMUSG00000038550.11	Ciart	-0.702937	6.71256	27.5555	0.000376979	0.00329465
ENSMUSG00000030428.17	Ttyh1	-0.702253	9.07187	37.3197	0.000115594	0.00139937
ENSMUSG00000056174.9	Col8a2	-0.701694	0.132334	6.55143	0.0284478	0.0779628
ENSMUSG00000024798.16	Htr7	-0.701307	1.29568	12.632	0.00525333	0.0225837
ENSMUSG00000073530.12	Pappa2	-0.700874	4.94167	27.5966	0.000374867	0.00327776
ENSMUSG00000097466.9	D430036J16Rik	-0.698123	1.20469	9.74069	0.0108885	0.0386592
ENSMUSG00000017390.16	Aldoc	-0.697894	9.32828	29.9925	0.000273068	0.00260834
ENSMUSG00000110373.2	Gm42303	-0.697871	0.747056	7.64508	0.0200045	0.0605632
ENSMUSG00000078566.9	Bnip3	-0.697711	7.1945	53.4094	2.61332e-05	0.000478362
ENSMUSG00000109780.2	Gm45447	-0.696106	1.30022	13.5989	0.00421141	0.0192275
ENSMUSG00000102424.3	Paupar	-0.696019	1.98504	20.2275	0.00115506	0.00747909
ENSMUSG00000026614.8	Slc30a10	-0.695884	3.00923	15.5458	0.00277627	0.0141377
ENSMUSG00000108137.2	Gm44053	-0.695362	0.575286	10.7617	0.00831015	0.0315896
ENSMUSG00000037003.17	Tns2	-0.694338	5.27436	55.2621	2.25869e-05	0.000430375
ENSMUSG00000051177.17	Plcb1	-0.694124	6.03124	34.9608	0.000150044	0.00167535
ENSMUSG00000004933.18	Matk	-0.694075	4.90037	11.0929	0.00763698	0.0296594
ENSMUSG00000045613.10	Chrm2	-0.693684	4.40266	26.0273	0.000466696	0.00385931
ENSMUSG00000036790.6	Slitrk2	-0.693098	5.93011	46.1315	4.84925e-05	0.000737344
ENSMUSG00000115276.2	9930017N22Rik	-0.692247	-0.467447	5.87789	0.0358485	0.092241
ENSMUSG00000045659.19	Plekha7	-0.691439	4.94617	52.0938	2.90616e-05	0.000515611
ENSMUSG00000073758.11	Sh3d21	-0.689803	0.364771	7.12333	0.0235843	0.0681737
ENSMUSG00000030098.16	Grip2	-0.689495	6.15026	37.0979	0.000118396	0.0014192
ENSMUSG00000036422.11	Pcdh8	-0.689334	5.76803	33.818	0.000171125	0.00185111
ENSMUSG00000021319.8	Sfrp4	-0.688909	1.57858	12.572	0.00532768	0.0228443
ENSMUSG00000001942.9	Siae	-0.688893	4.08761	31.5353	0.000224961	0.00227097
ENSMUSG00000019768.17	Esr1	-0.688708	3.15684	11.3554	0.00715004	0.028346
ENSMUSG00000104814.2	Gm42979	-0.688662	1.54827	9.30949	0.0122632	0.042189
ENSMUSG00000027643.10	Ghrh	-0.68835	-0.0875905	7.30709	0.0222408	0.0654802
ENSMUSG00000043629.13	1700019D03Rik	-0.688009	3.68321	43.7678	6.03362e-05	0.000858218
ENSMUSG00000004558.16	Ndrg2	-0.687896	7.58889	38.7452	9.93698e-05	0.00125703
ENSMUSG00000063804.9	Lin28b	-0.686161	0.0357168	8.38021	0.0160146	0.0512417
ENSMUSG00000021609.7	Slc6a3	-0.686067	0.0337037	6.47684	0.0291689	0.0793511
ENSMUSG00000034471.13	Caskin2	-0.686015	5.72339	43.8474	5.98845e-05	0.000854903
ENSMUSG00000117286.2	Gm1043	-0.685952	2.84259	15.0482	0.00307791	0.015266
ENSMUSG00000003526.13	Prodh	-0.685486	4.77136	26.6759	0.000425787	0.00360964
ENSMUSG00000044364.6	Tmem74b	-0.684158	1.9438	17.5219	0.00188072	0.0106534
ENSMUSG00000116180.2	Gm49492	-0.683617	3.41684	12.6639	0.00521431	0.0224688
ENSMUSG00000020681.15	Ace	-0.682195	4.74192	29.6015	0.000287171	0.00271329
ENSMUSG00000040350.17	Trim7	-0.681232	1.59716	7.22298	0.0228438	0.0666123
ENSMUSG00000041380.14	Htr2c	-0.681145	4.06488	16.899	0.00211935	0.0115896
ENSMUSG00000042826.14	Fgf11	-0.68113	6.71444	40.3788	8.40164e-05	0.00111123
ENSMUSG00000026347.14	Tmem163	-0.680847	4.71826	16.1777	0.00244285	0.0128478
ENSMUSG00000037818.17	Abhd18	-0.680605	4.08373	11.1343	0.00755767	0.0294765
ENSMUSG00000047591.6	Mafa	-0.680542	2.21795	8.30608	0.0163701	0.0520587
ENSMUSG00000037813.14	D630003M21Rik	-0.679923	1.67747	17.4936	0.00189086	0.0106884
ENSMUSG00000097494.8	4933406C10Rik	-0.678701	-0.670746	5.72384	0.0378606	0.0959114
ENSMUSG00000111246.2	4930517E14Rik	-0.677869	0.104789	7.9438	0.0182521	0.0563488
ENSMUSG00000031849.10	Comp	-0.677764	0.694324	5.6369	0.0390571	0.0980449
ENSMUSG00000036264.10	Fstl4	-0.677722	3.73449	32.023	0.00021192	0.002179
ENSMUSG00000039358.4	Drd5	-0.677213	3.32635	16.9254	0.0021085	0.0115441
ENSMUSG00000109031.2	Gm45201	-0.676988	0.284267	7.21574	0.0228966	0.0667106
ENSMUSG00000086670.2	Gm13194	-0.675255	0.893986	6.8522	0.0257519	0.0726598
ENSMUSG00000036304.15	Zdhhc23	-0.674684	-0.673058	6.15328	0.0325677	0.0859885
ENSMUSG00000015843.11	Rxrg	-0.674633	2.93549	21.4122	0.000946508	0.00648446
ENSMUSG00000022523.11	Fgf12	-0.674547	7.0997	24.9193	0.000548082	0.00434127
ENSMUSG00000031870.17	Pgr	-0.673983	2.22396	12.9174	0.00491632	0.0214936
ENSMUSG00000059854.9	Hydin	-0.673644	1.57832	11.9699	0.00614891	0.025424
ENSMUSG00000033610.17	Pank1	-0.673352	4.43669	46.4756	4.70111e-05	0.000719939
ENSMUSG00000043913.15	Ccdc60	-0.672508	0.699806	8.49321	0.0154905	0.050053
ENSMUSG00000034981.10	Parm1	-0.670986	5.14379	35.9828	0.000133784	0.00154494
ENSMUSG00000040828.11	Catsperd	-0.670655	0.849837	8.8909	0.013804	0.0460687
ENSMUSG00000083836.2	Ldha-ps2	-0.670371	0.195379	6.84367	0.0258239	0.0727951
ENSMUSG00000011171.12	Vipr2	-0.670271	6.15721	28.9923	0.000310921	0.00287682
ENSMUSG00000035873.9	Pawr	-0.66983	4.37767	13.5902	0.00421966	0.0192532
ENSMUSG00000111390.2	Gm48796	-0.669486	1.04833	7.30876	0.022229	0.0654666
ENSMUSG00000072594.4	Gm16439	-0.669402	0.477083	9.30181	0.0122895	0.0422595
ENSMUSG00000106019.2	Gm43672	-0.669296	-0.16855	8.05931	0.0176247	0.0548658
ENSMUSG00000042010.17	Acacb	-0.669113	2.40295	21.2884	0.000966046	0.0065789
ENSMUSG00000085389.8	1700003M07Rik	-0.668949	-0.0747723	6.01288	0.0341922	0.0892089
ENSMUSG00000043531.17	Sorcs1	-0.667351	7.41411	76.8615	5.32898e-06	0.000148821
ENSMUSG00000038811.14	Gngt2	-0.66725	1.74544	12.6354	0.00524908	0.0225761
ENSMUSG00000030064.17	Frmd4b	-0.666624	5.55145	28.5583	0.000329292	0.00297808
ENSMUSG00000097610.3	A930012L18Rik	-0.666487	1.22182	10.2196	0.00957405	0.035179
ENSMUSG00000078485.5	Plekhn1	-0.665383	5.24799	9.0428	0.0132191	0.0444821
ENSMUSG00000024112.17	Cacna1h	-0.665116	7.9809	13.7148	0.00410409	0.0188481
ENSMUSG00000040136.11	Abcc8	-0.664459	4.28163	15.7691	0.00265254	0.0136484
ENSMUSG00000070291.5	Ddx43	-0.663164	0.610355	6.91428	0.0252348	0.071588
ENSMUSG00000078486.4	Perm1	-0.660833	1.04482	11.7318	0.00651523	0.0264308
ENSMUSG00000061259.12	Tmprss11d	-0.660788	2.26816	20.306	0.00113964	0.00741597
ENSMUSG00000020052.10	Ascl1	-0.660342	1.93629	11.5764	0.00676871	0.0271998
ENSMUSG00000112280.2	A830082N09Rik	-0.660166	5.17409	47.1554	4.42409e-05	0.000690418
ENSMUSG00000091476.9	Catspere2	-0.660058	1.55368	8.64468	0.0148201	0.0485549
ENSMUSG00000107451.2	Gm44421	-0.658009	1.55425	16.5206	0.00228215	0.012199
ENSMUSG00000052374.17	Actn2	-0.657453	0.976446	12.9259	0.00490663	0.0214615
ENSMUSG00000070337.5	Gpr179	-0.657031	6.89503	14.8541	0.00320624	0.0156982
ENSMUSG00000052783.17	Grk4	-0.656837	2.32155	16.5855	0.00225319	0.0120831
ENSMUSG00000071234.4	Syndig1l	-0.656341	3.46201	12.2415	0.00576077	0.024191
ENSMUSG00000058152.9	Chsy3	-0.655882	0.543212	6.94951	0.0249471	0.0710575
ENSMUSG00000006494.12	Pdk1	-0.655588	5.83065	62.5451	1.32268e-05	0.000289061
ENSMUSG00000070407.6	Hs3st3b1	-0.655468	0.73821	5.89854	0.035589	0.091728
ENSMUSG00000041117.9	Ccdc8	-0.655459	3.30113	23.2013	0.000710885	0.00526317
ENSMUSG00000110185.3	Igip	-0.655175	5.2461	31.095	0.000237571	0.00236177
ENSMUSG00000103901.2	Gm37499	-0.654989	1.49443	9.11106	0.0129661	0.043861
ENSMUSG00000041592.17	Sdk2	-0.654897	5.99319	51.0519	3.16637e-05	0.00054568
ENSMUSG00000026679.4	Enkur	-0.654453	-0.266265	5.84343	0.036287	0.0931596
ENSMUSG00000085272.8	Sbk3	-0.654277	1.68161	14.2695	0.00363353	0.0171921
ENSMUSG00000025787.7	Tgm4	-0.652749	0.759997	7.69444	0.0197013	0.0598234
ENSMUSG00000015342.7	Xk	-0.652205	3.04566	19.3035	0.00135699	0.0084257
ENSMUSG00000028957.13	Per3	-0.651855	7.03796	28.3211	0.000339887	0.00305214
ENSMUSG00000028841.15	Cnksr1	-0.6516	2.42222	15.9682	0.00254774	0.0132471
ENSMUSG00000041120.7	Nbl1	-0.65122	6.69114	38.8545	9.82425e-05	0.00124709
ENSMUSG00000058420.9	Syt17	-0.651099	1.3418	14.0761	0.00378982	0.0177253
ENSMUSG00000066438.7	Plekhd1	-0.650947	5.87707	56.7052	2.022e-05	0.000397276
ENSMUSG00000114220.2	Gm10353	-0.649824	0.0736061	8.87543	0.0138653	0.0462058
ENSMUSG00000027938.12	Creb3l4	-0.649304	1.2657	11.4722	0.00694535	0.0277329
ENSMUSG00000057132.17	Rpgrip1	-0.649079	2.56814	8.30478	0.0163764	0.0520681
ENSMUSG00000048939.14	Atp13a5	-0.648535	-0.052782	6.64261	0.0275957	0.0762738
ENSMUSG00000032174.6	Icam5	-0.647961	3.64138	19.799	0.00124386	0.00791398
ENSMUSG00000025386.3	Pde6g	-0.645482	3.58694	14.9525	0.00314043	0.0154957
ENSMUSG00000035948.14	Acss3	-0.645224	2.88274	8.58595	0.0150758	0.0490994
ENSMUSG00000050914.17	Ankrd37	-0.645163	3.66557	18.1943	0.00165851	0.00971732
ENSMUSG00000041556.9	Fbxo2	-0.644681	5.24417	34.5686	0.000156907	0.00173422
ENSMUSG00000106099.2	Gm42664	-0.644185	2.75047	13.5196	0.00428686	0.0194675
ENSMUSG00000053310.12	Nrgn	-0.643605	4.18609	16.1661	0.00244852	0.0128702
ENSMUSG00000034648.10	Lrrn1	-0.642011	4.99369	22.3531	0.000812536	0.00582402
ENSMUSG00000031586.18	Rbpms	-0.641735	5.27496	14.2189	0.00367369	0.0173411
ENSMUSG00000020799.17	Tekt1	-0.641692	1.38341	13.5216	0.00428499	0.0194639
ENSMUSG00000097055.3	Gm4419	-0.640191	1.14542	12.915	0.00491905	0.0215004
ENSMUSG00000112117.3	Rmst	-0.640146	2.79438	6.03854	0.033888	0.0886041
ENSMUSG00000029778.13	Adcyap1r1	-0.639851	4.73186	29.0556	0.000308348	0.00285911
ENSMUSG00000062563.16	Cys1	-0.639629	4.54327	39.0954	9.58123e-05	0.00122132
ENSMUSG00000050222.12	Il17d	-0.638932	3.16371	13.1955	0.00461266	0.0205341
ENSMUSG00000028758.13	Kif17	-0.638497	2.92337	21.2098	0.000978709	0.00664041
ENSMUSG00000102533.2	Gm37226	-0.638237	1.03229	7.53556	0.0206979	0.0619871
ENSMUSG00000029838.12	Ptn	-0.638157	6.88245	30.3399	0.000261236	0.00252299
ENSMUSG00000039194.17	Rlbp1	-0.637906	9.35061	12.6178	0.00527073	0.0226325
ENSMUSG00000030752.9	Kdm8	-0.637495	2.76591	14.5306	0.00343468	0.0165031
ENSMUSG00000100600.7	A230077H06Rik	-0.636822	2.84999	21.1791	0.0009837	0.00665945
ENSMUSG00000020635.9	Fkbp1b	-0.636373	2.46753	10.6895	0.00846645	0.0320439
ENSMUSG00000045034.13	Ankrd34b	-0.635296	1.54323	9.64053	0.0111904	0.039448
ENSMUSG00000058297.17	Spock2	-0.634131	9.73569	16.2713	0.00239764	0.0126808
ENSMUSG00000073154.11	9330158H04Rik	-0.633906	1.32978	10.2119	0.00959358	0.0352381
ENSMUSG00000062184.12	Hs6st2	-0.633493	4.37481	18.6415	0.00152811	0.00914964
ENSMUSG00000031112.11	Stk26	-0.633206	0.625387	6.22048	0.0318235	0.0844964
ENSMUSG00000097587.3	4930578M01Rik	-0.633157	3.04831	14.7849	0.00325356	0.0158493
ENSMUSG00000113621.2	2900060N12Rik	-0.632814	0.67786	8.14119	0.0171959	0.0538613
ENSMUSG00000112163.2	Gm8188	-0.632162	0.242167	5.57536	0.0399321	0.0996504
ENSMUSG00000055489.9	Ano5	-0.631755	0.142452	6.23464	0.0316695	0.0842492
ENSMUSG00000001128.8	Cfp	-0.631681	3.70752	7.02267	0.024362	0.0697496
ENSMUSG00000056145.6	AI504432	-0.631656	4.48039	19.7638	0.0012515	0.00794879
ENSMUSG00000036298.11	Slc2a13	-0.631146	6.61993	19.9937	0.00120253	0.00771815
ENSMUSG00000024049.16	Myom1	-0.630374	2.32021	21.3604	0.000954619	0.0065205
ENSMUSG00000019320.15	Noxo1	-0.630032	1.35707	6.30238	0.0309445	0.082824
ENSMUSG00000028399.19	Ptprd	-0.6296	7.87101	33.9687	0.00016815	0.00183083
ENSMUSG00000052981.7	Ube2ql1	-0.62905	6.28896	18.4664	0.00157763	0.00937558
ENSMUSG00000009633.4	G0s2	-0.628806	1.80464	11.6815	0.00659607	0.0266524
ENSMUSG00000075590.5	Nrbp2	-0.627011	6.86009	7.24448	0.0226878	0.0663159
ENSMUSG00000032564.17	Cpne4	-0.626159	4.81723	18.5956	0.0015409	0.00920177
ENSMUSG00000097006.8	9530082P21Rik	-0.626138	1.2075	11.421	0.00703419	0.028002
ENSMUSG00000097601.3	Gm26660	-0.624455	1.345	13.657	0.00415724	0.0190444
ENSMUSG00000104546.2	Gm43858	-0.623997	1.34775	6.4088	0.0298462	0.0807374
ENSMUSG00000030638.14	Sh3gl3	-0.623457	3.09215	20.9921	0.00101483	0.00678978
ENSMUSG00000034488.15	Edil3	-0.6234	7.18942	26.7283	0.000422673	0.00359134
ENSMUSG00000070570.6	Slc17a7	-0.623263	7.5761	20.1634	0.00116784	0.0075378
ENSMUSG00000021259.6	Cyp46a1	-0.623127	4.97038	39.2444	9.43451e-05	0.00120804
ENSMUSG00000075270.12	Pde11a	-0.622913	2.27493	14.237	0.00365927	0.017287
ENSMUSG00000113642.2	Gm49329	-0.621278	0.542298	8.36383	0.0160923	0.0514334
ENSMUSG00000030075.11	Cntn3	-0.620866	2.01712	13.6717	0.00414358	0.0189961
ENSMUSG00000027716.14	Trpc3	-0.620504	4.46291	38.3797	0.000103253	0.0012901
ENSMUSG00000112964.2	E430024I08Rik	-0.618939	3.05001	6.29891	0.0309812	0.0828764
ENSMUSG00000022206.8	Npr3	-0.617936	3.6166	19.2581	0.00136795	0.00846213
ENSMUSG00000035431.5	Sstr1	-0.617915	1.94513	15.9346	0.00256509	0.0133169
ENSMUSG00000032511.18	Scn5a	-0.617823	4.52988	30.4242	0.000258457	0.00250209
ENSMUSG00000043463.7	Rab9b	-0.617647	3.36431	18.5045	0.0015667	0.0093212
ENSMUSG00000034579.18	Pla2g3	-0.617423	1.11696	10.3085	0.00935151	0.0345568
ENSMUSG00000090223.3	Pcp4	-0.617404	3.92067	15.8248	0.00262268	0.0135413
ENSMUSG00000105449.2	Gm43379	-0.617112	0.97738	9.43071	0.0118565	0.0411223
ENSMUSG00000040957.16	Cables1	-0.61697	3.56058	27.2337	0.000394016	0.0034045
ENSMUSG00000056972.7	Magel2	-0.616517	2.24506	13.9556	0.0038913	0.0180668
ENSMUSG00000084866.3	A930006K02Rik	-0.615974	0.26308	6.49515	0.0289898	0.0789877
ENSMUSG00000033597.10	Caskin1	-0.615792	8.20001	36.1324	0.000131585	0.00152629
ENSMUSG00000102302.2	Gm38190	-0.615334	1.3276	8.21645	0.0168129	0.0530104
ENSMUSG00000085067.3	Gm15631	-0.615194	2.17611	16.507	0.00228827	0.0122246
ENSMUSG00000036292.15	Gramd1c	-0.614581	0.0537259	7.51644	0.0208219	0.0622444
ENSMUSG00000112276.2	5033421B08Rik	-0.614458	0.439143	6.15427	0.0325566	0.0859715
ENSMUSG00000049148.9	Plcxd3	-0.614372	2.76618	24.5124	0.000582196	0.00454719
ENSMUSG00000020907.2	Rcvrn	-0.614338	3.02377	14.8041	0.00324034	0.0157975
ENSMUSG00000040430.19	Pitpnc1	-0.614234	6.28792	53.2929	2.63777e-05	0.000481057
ENSMUSG00000033249.11	Hsf4	-0.613999	4.27302	16.933	0.00210543	0.0115399
ENSMUSG00000051098.7	Mblac2	-0.613758	4.11995	25.9314	0.000473133	0.00389494
ENSMUSG00000092083.5	Kcnb2	-0.613619	4.73146	26.5599	0.000432775	0.00365452
ENSMUSG00000113216.2	Gm40841	-0.613515	3.4717	6.45164	0.0294175	0.0798731
ENSMUSG00000118239.2	Gm50107	-0.613252	2.20973	16.93	0.00210665	0.0115404
ENSMUSG00000049946.8	BC030500	-0.612953	3.64227	14.9215	0.00316098	0.0155641
ENSMUSG00000055430.5	Nap1l5	-0.611682	8.9224	32.941	0.00018975	0.00200747
ENSMUSG00000021662.12	Arhgef28	-0.611569	3.79359	26.2109	0.000454655	0.00378369
ENSMUSG00000105176.2	Gm43668	-0.611462	0.632464	8.50082	0.0154559	0.0500122
ENSMUSG00000073434.13	Wdr90	-0.610426	4.41516	8.34611	0.0161769	0.051606
ENSMUSG00000026576.13	Atp1b1	-0.609934	9.79215	16.6372	0.00223041	0.0120067
ENSMUSG00000072437.5	Nanos1	-0.609734	3.88264	28.8679	0.000316062	0.00291147
ENSMUSG00000048647.10	Exd1	-0.609355	0.700668	6.76396	0.0265092	0.0741788
ENSMUSG00000114045.2	Gm34220	-0.609292	1.86354	16.334	0.00236795	0.0125659
ENSMUSG00000097265.2	Gm26803	-0.609228	0.52395	8.48554	0.0155254	0.0501196
ENSMUSG00000000308.15	Ckmt1	-0.609079	5.16965	21.0006	0.00101338	0.00678504
ENSMUSG00000031302.17	Nlgn3	-0.608787	4.41139	21.4223	0.000944924	0.00648089
ENSMUSG00000043003.15	Rasef	-0.608629	1.25976	10.3078	0.00935331	0.0345568
ENSMUSG00000023017.11	Asic1	-0.608549	5.51641	32.9201	0.000190222	0.0020113
ENSMUSG00000106944.2	Gm43843	-0.608055	1.50378	10.7492	0.00833701	0.0316786
ENSMUSG00000086539.9	Gm16759	-0.608051	-0.309256	5.64397	0.0389581	0.0979145
ENSMUSG00000017561.17	Crlf3	-0.607932	5.17237	22.2858	0.000821324	0.00586648
ENSMUSG00000110218.2	Tincr	-0.607657	2.39486	5.90876	0.0354613	0.0915021
ENSMUSG00000045968.8	Teddm2	-0.607088	1.27302	10.5748	0.00872169	0.0328333
ENSMUSG00000032291.9	Crabp1	-0.606905	4.36475	39.2462	9.43273e-05	0.00120804
ENSMUSG00000094595.2	Fsbp	-0.605511	0.541672	6.66441	0.0273965	0.0758493
ENSMUSG00000045589.8	Frrs1l	-0.605479	6.74499	33.5862	0.000175825	0.00188854
ENSMUSG00000103183.2	Gm37090	-0.605247	2.83429	6.40387	0.0298961	0.0808365
ENSMUSG00000037370.14	Enpp1	-0.604778	2.27575	21.0797	0.00100011	0.00672079
ENSMUSG00000029685.16	Asb15	-0.604258	1.42806	5.94784	0.0349783	0.0905729
ENSMUSG00000019990.16	Pde7b	-0.603868	4.68584	21.6899	0.000904372	0.00628525
ENSMUSG00000038168.6	P3h2	-0.603707	4.67782	30.3179	0.000261967	0.00252737
ENSMUSG00000090093.9	Gm14399	-0.603449	1.6445	5.6517	0.0388502	0.0977417
ENSMUSG00000108621.2	Gm33989	-0.603228	5.08982	36.6656	0.000124095	0.00146751
ENSMUSG00000018906.15	P4ha2	-0.603176	5.07658	12.3124	0.00566442	0.0239011
ENSMUSG00000006342.16	Susd2	-0.603132	4.46952	14.7031	0.00331052	0.0160456
ENSMUSG00000034160.14	Ogt	-0.603086	8.09894	9.30993	0.0122617	0.042189
ENSMUSG00000021852.15	Slc35f4	-0.602722	2.3961	15.6392	0.00272365	0.0139359
ENSMUSG00000049721.15	Gal3st1	-0.602623	0.231513	6.33209	0.030633	0.0822698
ENSMUSG00000018595.7	Glra4	-0.60234	2.77652	14.4644	0.00348387	0.0166585
ENSMUSG00000029695.14	Aass	-0.602296	2.5851	12.5928	0.00530172	0.0227543
ENSMUSG00000061080.12	Lsamp	-0.601689	8.62892	29.4369	0.000293364	0.00275756
ENSMUSG00000045103.20	Dmd	-0.601408	5.05432	24.1137	0.000618125	0.00476675
ENSMUSG00000081137.4	BC022960	-0.601327	2.1845	6.93611	0.025056	0.0712791
ENSMUSG00000118219.2	Gm29695	-0.601212	1.67047	15.624	0.00273215	0.0139599
ENSMUSG00000026437.12	Cdk18	-0.600391	5.7252	21.108	0.000995402	0.00670641
ENSMUSG00000093910.3	Zfp853	-0.600194	2.71831	21.7448	0.000896313	0.00624347
ENSMUSG00000054939.7	Zfp174	-0.599729	2.43489	12.2519	0.00574643	0.0241585
ENSMUSG00000084408.2	Gm11870	-0.599722	0.480119	6.31104	0.0308534	0.0826795
ENSMUSG00000030209.15	Grin2b	-0.599182	5.67164	19.193	0.00138387	0.00853174
ENSMUSG00000024511.16	Rab27b	-0.598999	5.47665	30.9969	0.000240496	0.00238308
ENSMUSG00000061414.9	Cracr2a	-0.598485	1.61577	6.42021	0.0297313	0.08051
ENSMUSG00000031342.18	Gpm6b	-0.598029	8.51903	19.5902	0.00129009	0.00811497
ENSMUSG00000020447.6	Npc1l1	-0.597877	0.520144	7.28928	0.0223669	0.0657296
ENSMUSG00000022494.16	Shisa9	-0.597866	6.56479	30.3408	0.000261205	0.00252299
ENSMUSG00000097820.4	E530011L22Rik	-0.597286	3.33462	25.5383	0.000500686	0.00406504
ENSMUSG00000032902.2	Slc16a1	-0.59721	6.38391	18.9895	0.00143512	0.00872533
ENSMUSG00000035131.15	Brinp3	-0.597073	2.97567	21.1382	0.000990403	0.00668617
ENSMUSG00000107756.2	Gm44164	-0.596984	0.257714	6.11514	0.0329995	0.0868777
ENSMUSG00000025207.17	Sema4g	-0.596555	7.01296	21.5843	0.000920118	0.00636806
ENSMUSG00000003476.17	Crhr2	-0.595952	3.48273	11.0038	0.00781143	0.0301703
ENSMUSG00000012819.17	Cdh23	-0.595723	2.08813	16.6895	0.0022077	0.0119125
ENSMUSG00000033595.8	Lgi3	-0.595537	4.4971	20.8225	0.00104408	0.00693472
ENSMUSG00000097322.9	A530083I20Rik	-0.595048	1.10728	6.82972	0.0259423	0.0730134
ENSMUSG00000045284.10	Dcaf12l1	-0.595009	5.19207	17.1723	0.0020104	0.0111708
ENSMUSG00000066842.19	Hmcn1	-0.595002	3.8536	7.01061	0.0244573	0.0699786
ENSMUSG00000024076.11	Vit	-0.594508	3.73005	20.0043	0.00120033	0.00770669
ENSMUSG00000020277.11	Pfkl	-0.594445	8.31258	45.2284	5.26553e-05	0.000781794
ENSMUSG00000007594.11	Hapln4	-0.594361	4.08197	17.6124	0.00184883	0.0105223
ENSMUSG00000097354.8	2310001H17Rik	-0.594252	1.66237	8.94874	0.0135776	0.045446
ENSMUSG00000075316.12	Scn9a	-0.593524	3.43328	21.5063	0.000931971	0.0064137
ENSMUSG00000042810.15	Krba1	-0.593452	7.0422	37.0164	0.000119446	0.00142711
ENSMUSG00000042804.14	Gpr153	-0.593211	7.65357	23.828	0.000645512	0.00490557
ENSMUSG00000117003.2	Gm49937	-0.593144	0.435686	8.17049	0.0170455	0.0535641
ENSMUSG00000016520.8	Lnx2	-0.592856	4.46041	25.0184	0.000540147	0.00431269
ENSMUSG00000110419.2	AW046200	-0.592843	1.21371	8.9956	0.0133976	0.0449915
ENSMUSG00000074872.4	Ctxn2	-0.592606	0.582998	8.19335	0.0169293	0.0532721
ENSMUSG00000018339.13	Gpx3	-0.592303	3.60879	7.68711	0.019746	0.0598851
ENSMUSG00000023868.18	Pde10a	-0.592109	6.21944	23.1057	0.000721551	0.00533493
ENSMUSG00000104204.2	Gm37397	-0.59167	0.874962	7.43724	0.0213453	0.063467
ENSMUSG00000035033.16	Tbr1	-0.591597	2.90803	9.72928	0.0109224	0.0387569
ENSMUSG00000031613.10	Hpgd	-0.590925	4.53907	20.6498	0.00107492	0.00708812
ENSMUSG00000061702.11	Tmem91	-0.590897	2.91012	14.5972	0.0033861	0.0163383
ENSMUSG00000084941.2	Gm11944	-0.590205	0.895418	6.1609	0.0324823	0.0858249
ENSMUSG00000031517.9	Gpm6a	-0.589643	9.58527	15.3973	0.00286237	0.0144557
ENSMUSG00000004698.12	Hdac9	-0.589166	5.59037	41.5794	7.45286e-05	0.00101133
ENSMUSG00000068205.15	Macrod2	-0.589065	4.34328	31.218	0.000233964	0.00233755
ENSMUSG00000032796.9	Lama1	-0.588193	5.19491	28.6937	0.000323427	0.00294685
ENSMUSG00000106791.2	4930553P18Rik	-0.586443	0.522419	6.86562	0.025639	0.0724531
ENSMUSG00000046049.8	Rp1l1	-0.586308	2.3671	13.108	0.00470569	0.0208065
ENSMUSG00000063765.13	Chadl	-0.586222	5.58586	21.9979	0.000860241	0.00604598
ENSMUSG00000001444.3	Tbx21	-0.586014	0.818094	5.72152	0.0378919	0.0959465
ENSMUSG00000049097.10	Ankrd34a	-0.585615	5.53531	16.5219	0.00228155	0.012199
