# Supplementary material for: Various Forms of Programmed Cell Death Are Concurrently Activated in the Population of Retinal Ganglion Cells after Ischemia and Reperfusion
Source: Int J Mol Sci. 2023 Jun 8;24(12):9892. doi: 10.3390/ijms24129892 (PMC10298358; doi:10.3390/ijms24129892)
Supplement: Supplementary file 1 [file ijms-24-09892-s001.zip › Supplementary Data/Supplementary Data S2.xlsx]

## Sheet: title page 
Title: Various forms of programmed cell death are concurrently activated in the population of retinal ganglion cells after ischemia and reperfusion
Galina Dvoriantchikova1, Emily Adis1, Karin Lypka1, Dmitry Ivanov1,2*
1Bascom Palmer Eye Institute, Department of Ophthalmology, University of Miami Miller School of Medicine, Miami, FL, USA
2Department of Microbiology and Immunology, University of Miami Miller School of Medicine, Miami, FL, USA
*corresponding author
Correspondence: Dr. D. Ivanov, Bascom Palmer Eye Institute, Department of Ophthalmology, University of Miami Miller School of Medicine, 1638 NW 10th Ave, Miami, FL 33136, USA, E-mail: divanov@med.miami.edu.

## Sheet: iron metabolism
Symbol	Term	logFC	logCPM	F	PValue	FDR
Nubp1	cytosolic iron-sulfur cluster protein assembly pathway	0.82468	4.32054	29.0816	0.000307297	0.00285479
Nubp2	cytosolic iron-sulfur cluster protein assembly pathway	0.599492	5.10323	36.381	0.000128027	0.00149928
Ciao2a	cytosolic iron-sulfur cluster protein assembly pathway	0.317086	4.52433	5.59537	0.0396449	0.0990826
Ciao2b	cytosolic iron-sulfur cluster protein assembly pathway	0.254939	3.96259	6.60206	0.0279707	0.0770387
Ciao3	cytosolic iron-sulfur cluster protein assembly pathway	0.0975281	4.68426	1.24169	0.291276	0.428013
Ndor1	cytosolic iron-sulfur cluster protein assembly pathway	0.0784927	3.11207	0.265192	0.617795	0.727763
Ciao1	cytosolic iron-sulfur cluster protein assembly pathway	-0.0398238	5.36322	0.26212	0.619811	0.729012
Mms19	cytosolic iron-sulfur cluster protein assembly pathway	-0.120422	6.08921	1.05948	0.32765	0.465215
Ciapin1	cytosolic iron-sulfur cluster protein assembly pathway	-0.204734	6.47028	4.48792	0.0602493	0.134827
Steap1	does not independently exhibit Fe3+ or Cu2+ reductase activity	0.780853	0.853997	12.7327	0.00513125	0.0222103
Steap4	exhibit Fe3+ and Cu2+ reductase activity, allowing them to reduce extracellular iron and copper	1.93561	2.50487	51.7268	2.99476e-05	0.000525722
Steap2	exhibit Fe3+ and Cu2+ reductase activity, allowing them to reduce extracellular iron and copper	-0.345582	6.24729	20.1038	0.00117989	0.00759416
Tspo	heme biosynthetic pathway	1.89045	3.39749	116.363	8.08188e-07	4.28503e-05
Hmbs	heme biosynthetic pathway	1.22163	4.24469	88.9714	2.76113e-06	9.40532e-05
Alad	heme biosynthetic pathway	0.519657	4.39038	18.6719	0.00151969	0.00911903
Urod	heme biosynthetic pathway	0.272908	5.19688	12.323	0.00565018	0.0238691
Alas1	heme biosynthetic pathway	0.209991	5.43914	7.0526	0.0241276	0.0692954
Slc25a38	heme biosynthetic pathway	0.17093	5.01441	3.91265	0.0761952	0.160794
Fech	heme biosynthetic pathway	0.0614639	5.57578	0.507133	0.492704	0.620558
Cpox	heme biosynthetic pathway	-0.0601787	4.32195	0.460072	0.513019	0.639639
Uros	heme biosynthetic pathway	-0.0674669	4.0668	0.330385	0.578166	0.694043
Ppox	heme biosynthetic pathway	-0.477721	5.38257	4.09277	0.0706924	0.152324
Cp	iron efflux pathway	0.183075	9.26995	1.22408	0.294532	0.431418
Hamp	iron efflux pathway	-0.314501	-1.51781	0.527348	0.484417	0.613342
Slc40a1	iron efflux pathway	-0.318745	2.40984	3.12847	0.107449	0.207306
Heph	iron efflux pathway	-1.25471	4.56343	63.8688	1.20718e-05	0.000269693
Ncoa4	iron homeostasis pathway	0.440174	5.63198	18.4438	0.00158416	0.00940519
Aco1	iron homeostasis pathway	0.330087	5.82753	12.4222	0.00551886	0.0234334
Pcbp1	iron homeostasis pathway	0.321615	7.85998	11.8398	0.00634586	0.0259974
Pcbp4	iron homeostasis pathway	0.166614	7.59125	2.69284	0.131914	0.240479
Fbxl5	iron homeostasis pathway	0.113235	7.12451	2.21048	0.167989	0.286352
Pcbp2	iron homeostasis pathway	0.0369583	8.44012	0.128661	0.727301	0.813489
Ireb2	iron homeostasis pathway	-0.157985	5.77123	2.56462	0.140442	0.251672
Pcbp3	iron homeostasis pathway	-0.172462	9.06426	2.87999	0.120618	0.22539
Ftl1	iron storage pathway	1.66162	8.54907	162.333	1.70356e-07	1.5883e-05
Fth1	iron storage pathway	0.483846	8.86526	17.091	0.00204211	0.011288
Pcbp1	iron storage pathway	0.321615	7.85998	11.8398	0.00634586	0.0259974
Pcbp2	iron storage pathway	0.0369583	8.44012	0.128661	0.727301	0.813489
Steap3	iron uptake pathway	1.23798	6.08998	164.715	1.59024e-07	1.54916e-05
Trf	iron uptake pathway	0.816992	7.63231	37.7292	0.000110627	0.00135514
Slc39a14	iron uptake pathway	0.583419	5.63814	28.9485	0.000312719	0.00289048
Cybrd1	iron uptake pathway	0.479221	1.20411	6.34483	0.0305006	0.0820344
Slc25a37	iron uptake pathway	0.202902	4.24569	1.56564	0.239394	0.370662
Slc25a28	iron uptake pathway	0.148666	5.16108	1.93823	0.194121	0.318978
Prnp	iron uptake pathway	0.135166	8.8406	1.5941	0.235463	0.366186
Slc11a2	iron uptake pathway	-0.0935184	6.0694	1.56969	0.238828	0.369911
Slc39a8	iron uptake pathway	-0.774459	0.55101	8.55262	0.0152233	0.0494607
Tfrc	iron uptake pathway	-1.01801	7.67024	74.7987	6.01557e-06	0.000160539
Gfer	mitochondrial iron-sulfur cluster export pathway	0.535099	4.06724	27.0349	0.000404998	0.00348294
Abcb7	mitochondrial iron-sulfur cluster export pathway	-0.265046	5.77622	6.50015	0.0289412	0.0788726
Hspa9	mitochondrial iron-sulfur cluster protein biogenesis pathway	0.893805	8.24243	74.9491	5.96204e-06	0.000159909
Bola3	mitochondrial iron-sulfur cluster protein biogenesis pathway	0.596874	4.20232	22.0539	0.0008525	0.00600922
Glrx5	mitochondrial iron-sulfur cluster protein biogenesis pathway	0.587229	4.81629	35.3178	0.000144107	0.00162415
Hscb	mitochondrial iron-sulfur cluster protein biogenesis pathway	0.473555	2.78387	14.6674	0.00333579	0.0161338
Nfu1	mitochondrial iron-sulfur cluster protein biogenesis pathway	0.426224	5.27217	27.267	0.00039221	0.00339371
Iscu	mitochondrial iron-sulfur cluster protein biogenesis pathway	0.40848	5.21139	19.2613	0.00136718	0.00846213
Nfs1	mitochondrial iron-sulfur cluster protein biogenesis pathway	0.362701	4.83835	14.7394	0.00328511	0.015969
Nubpl	mitochondrial iron-sulfur cluster protein biogenesis pathway	0.345985	2.82826	7.04982	0.0241492	0.0693357
Iba57	mitochondrial iron-sulfur cluster protein biogenesis pathway	0.283193	2.98433	3.83641	0.0786845	0.164717
Isca2	mitochondrial iron-sulfur cluster protein biogenesis pathway	0.269021	4.83037	7.25557	0.0226078	0.0661773
Fdx1	mitochondrial iron-sulfur cluster protein biogenesis pathway	0.193129	3.9598	3.89657	0.0767119	0.161623
Lyrm4	mitochondrial iron-sulfur cluster protein biogenesis pathway	0.120688	4.02199	1.32315	0.27686	0.412135
Isca1	mitochondrial iron-sulfur cluster protein biogenesis pathway	0.0280218	6.44593	0.132493	0.723458	0.810575
Fdxr	mitochondrial iron-sulfur cluster protein biogenesis pathway	-0.243617	4.08457	2.38288	0.153782	0.269339
Fdx2	mitochondrial iron-sulfur cluster protein biogenesis pathway	-0.453863	-1.64936	0.924621	0.358996	0.496692
