# Supplementary material for: Various Forms of Programmed Cell Death Are Concurrently Activated in the Population of Retinal Ganglion Cells after Ischemia and Reperfusion
Source: Int J Mol Sci. 2023 Jun 8;24(12):9892. doi: 10.3390/ijms24129892 (PMC10298358; doi:10.3390/ijms24129892)
Supplement: Supplementary file 1 [file ijms-24-09892-s001.zip › Supplementary Data/Supplementary Data S3.xlsx]

## Sheet: title page 
Title: Various forms of programmed cell death are concurrently activated in the population of retinal ganglion cells after ischemia and reperfusion
Galina Dvoriantchikova1, Emily Adis1, Karin Lypka1, Dmitry Ivanov1,2*
1Bascom Palmer Eye Institute, Department of Ophthalmology, University of Miami Miller School of Medicine, Miami, FL, USA
2Department of Microbiology and Immunology, University of Miami Miller School of Medicine, Miami, FL, USA
*corresponding author
Correspondence: Dr. D. Ivanov, Bascom Palmer Eye Institute, Department of Ophthalmology, University of Miami Miller School of Medicine, 1638 NW 10th Ave, Miami, FL 33136, USA, E-mail: divanov@med.miami.edu.

## Sheet: PCD genes
gene	comment	logFC	logCPM	F	PValue	FDR
Tnfrsf1a	TNF-dependent activation of apoptosis, necroptosis	2.27695	5.95334	260.279	1.78902e-08	5.81766e-06
Tradd	TNF-dependent activation of apoptosis, necroptosis	0.402773	2.82067	10.4566	0.00899477	0.0336084
Traf2	TNF-dependent activation of apoptosis, necroptosis	0.375346	4.08921	13.9491	0.00389685	0.0180871
Tnfsf10	TRAIL-dependent activation of apoptosis, necroptosis	0.382575	-1.42274	1.0847	0.322237	0.459922
Tnfrsf10b	TRAIL-dependent activation of apoptosis, necroptosis	1.93808	1.90987	56.3462	2.07797e-05	0.000405659
Fas	FAS-dependent activation of apoptosis, necroptosis	1.9164	1.64848	51.1706	3.13535e-05	0.00054259
Fadd	TNF/TRAIL/FAS-dependent activation of apoptosis, necroptosis	0.950822	2.72879	38.0587	0.000106816	0.00132197
Daxx	FAS-dependent activation of apoptosis	0.271014	4.94159	10.4843	0.00892985	0.0334312
Tlr3	TLR/TRIF-dependent activation of necroptosis, pyroptosis	-0.489187	3.43185	7.91317	0.0184229	0.0567326
Tlr4	TLR/TRIF-dependent activation of necroptosis, pyroptosis	1.16343	0.0888975	17.8944	0.00175349	0.0101224
Ticam1	TLR/TRIF-dependent activation of necroptosis, pyroptosis	1.56263	2.97444	133.388	4.28439e-07	2.78897e-05
Ifnar1	type I IFN-dependent activation of necroptosis, pyroptosis	0.113865	5.90057	2.02411	0.185335	0.30811
Ifnar2	type I IFN-dependent activation of necroptosis, pyroptosis	0.414165	3.70551	13.5613	0.00424698	0.0193585
Irf9	type I IFN-dependent activation of necroptosis, pyroptosis	1.29441	5.13707	200.163	6.30241e-08	9.52454e-06
Eif2ak2	type I IFN-dependent activation of necroptosis, pyroptosis	1.03211	3.58297	25.2791	0.000519906	0.00418211
Zbp1	type I IFN-dependent activation of necroptosis, pyroptosis	1.84828	-0.348824	26.4201	0.000441386	0.00369851
Bcl2l11	pro-apoptotic	0.617524	3.58747	22.4422	0.000801069	0.00577618
Bid	pro-apoptotic	0.697124	3.52606	36.1411	0.000131459	0.00152579
Bbc3	pro-apoptotic	0.50745	3.75772	13.5629	0.00424551	0.0193566
Bad	pro-apoptotic	0.437613	4.51129	25.199	0.000526026	0.00422391
Pmaip1	pro-apoptotic	0.394747	-0.870784	1.26568	0.286923	0.423395
Hrk	pro-apoptotic	2.98524	1.84208	190.928	7.89324e-08	1.04727e-05
Bcl2l13	pro-apoptotic	0.211704	6.26035	7.42407	0.0214339	0.0636993
Bmf	pro-apoptotic	-0.136517	2.39399	0.911968	0.362165	0.49967
Bax	pro-apoptotic	0.508534	4.43794	13.4765	0.00432858	0.0196132
Bak1	pro-apoptotic	0.640429	4.37043	34.7322	0.000153998	0.00171034
Bok	pro-apoptotic	-0.324131	3.57654	5.79205	0.0369531	0.0942872
Diablo	pro-apoptotic	-0.209015	2.67004	1.38732	0.266198	0.400403
Apaf1	pro-apoptotic	-0.0160345	4.39429	0.0262596	0.874504	0.91858
Cycs	pro-apoptotic	0.336329	5.46415	9.25555	0.0124496	0.0426538
Bnip3	pro-apoptotic	-0.697711	7.1945	53.4094	2.61332e-05	0.000478362
Bnip3l	pro-apoptotic	-0.385882	7.31185	20.9754	0.00101766	0.00680626
Casp8	pro-apoptotic	2.53201	2.37049	103.557	1.38267e-06	6.11788e-05
Casp9	pro-apoptotic	-0.0364777	5.39583	0.167654	0.69086	0.784545
Casp12	pro-apoptotic	2.60154	-1.44981	39.2006	9.47733e-05	0.00121146
Casp6	pro-apoptotic	0.405967	2.03833	4.06705	0.0714474	0.153538
Casp2	pro-apoptotic	-0.102881	4.10923	0.925796	0.358704	0.496513
Casp3	pro-apoptotic	0.487455	4.175	15.4287	0.00284391	0.014384
Casp7	pro-apoptotic	0.286924	1.97669	2.36459	0.155213	0.270964
Capn1	pro-apoptotic	0.0160068	4.23676	0.0209451	0.887811	0.927832
Capn2	pro-apoptotic	0.819152	6.54361	42.1488	7.04814e-05	0.000966537
Ddit3	pro-apoptotic	0.836276	6.17705	64.6967	1.14109e-05	0.000258326
Ecel1	anti-apoptotic	3.7342	4.19485	558.982	4.33216e-10	9.53677e-07
Mcl1	anti-apoptotic	1.06977	7.45383	51.6176	3.02176e-05	0.000529952
Bcl2	anti-apoptotic	-0.141793	3.55171	1.4915	0.250066	0.382331
Bcl2l1	anti-apoptotic	0.481951	7.19383	28.6748	0.000324235	0.0029507
Bcl2l2	anti-apoptotic	-0.192558	6.89308	5.20229	0.0457844	0.110327
Xiap	anti-apoptotic	-0.315371	7.12917	10.5147	0.00885924	0.0332368
Cflar	anti-apoptotic	0.153329	4.95216	2.29128	0.161127	0.278235
Ripk1	necroptosis	0.827039	3.9544	28.6486	0.000325367	0.00295659
Ripk3	necroptosis	2.77318	-1.60293	12.1244	0.00592439	0.0246854
Mlkl	necroptosis	2.14749	-1.25014	24.8141	0.000556666	0.00439281
Pycard	pyroptosis	0.673018	0.437522	7.5547	0.0205746	0.0617678
Nek7	pyroptosis	0.0217747	4.9421	0.0459238	0.834632	0.891821
Casp1	pyroptosis	2.10964	-1.46655	19.1415	0.00139662	0.00856709
Casp6	pyroptosis	0.405967	2.03833	4.06705	0.0714474	0.153538
Gsdma	pyroptosis	2.01499	0.300744	39.1335	9.54344e-05	0.00121735
Gsdmd	pyroptosis	0.245791	0.742671	0.741697	0.409344	0.544998
Gsdme	pyroptosis	0.248808	3.91606	6.46033	0.0293315	0.0796751
Aim2	pyroptosis	-0.310559	2.63195	4.81809	0.0529536	0.12286
Dhx9	pyroptosis	0.245796	7.76371	7.22045	0.0228622	0.0666448
Naip1	pyroptosis	-0.0786323	-1.35302	0.0468635	0.832977	0.89073
Acsl1	oxytosis/ferroptosis	0.149337	5.29325	2.60548	0.137649	0.248018
Acsl3	oxytosis/ferroptosis	-1.1423	8.97856	111.389	9.88864e-07	4.90198e-05
Acsl4	oxytosis/ferroptosis	-0.306687	6.00265	8.84641	0.0139812	0.0465043
Acsl5	oxytosis/ferroptosis	0.874908	5.78168	71.9937	7.12796e-06	0.000182356
Acsl6	oxytosis/ferroptosis	-0.142137	7.51991	2.78975	0.125904	0.232418
Aloxe3	oxytosis/ferroptosis	0.541562	3.40622	11.9128	0.00623434	0.0256612
Atg5	oxytosis/ferroptosis	0.100913	4.37835	1.15556	0.307705	0.445684
Atg7	oxytosis/ferroptosis	0.0724782	5.18174	0.517298	0.488506	0.616896
Cp	oxytosis/ferroptosis	0.183075	9.26995	1.22408	0.294532	0.431418
Fth1	oxytosis/ferroptosis	0.483846	8.86526	17.091	0.00204211	0.011288
Ftl1	oxytosis/ferroptosis	1.66162	8.54907	162.333	1.70356e-07	1.5883e-05
Gclc	oxytosis/ferroptosis	-0.0418356	6.00346	0.241734	0.633596	0.740166
Gclm	oxytosis/ferroptosis	-0.176538	5.68317	1.91205	0.196908	0.322457
Gpx1	oxytosis/ferroptosis	1.03127	5.58952	119.59	7.12037e-07	3.95884e-05
Gpx4	oxytosis/ferroptosis	0.699122	7.98783	64.6556	1.14426e-05	0.000258621
Gss	oxytosis/ferroptosis	0.648695	3.99664	40.957	7.92767e-05	0.00106081
Hmox1	oxytosis/ferroptosis	3.24666	5.53401	422.525	1.70464e-09	1.7323e-06
Lpcat3	oxytosis/ferroptosis	0.745453	4.17961	28.4406	0.0003345	0.00301412
Por	oxytosis/ferroptosis	0.467209	7.39042	19.0904	0.00140942	0.00862825
Map1lc3a	oxytosis/ferroptosis	-0.0266563	7.04751	0.0516589	0.824793	0.884468
Map1lc3b	oxytosis/ferroptosis	0.145181	7.7067	3.28623	0.100024	0.19663
Ncoa4	oxytosis/ferroptosis	0.440174	5.63198	18.4438	0.00158416	0.00940519
Pcbp1	oxytosis/ferroptosis	0.321615	7.85998	11.8398	0.00634586	0.0259974
Pcbp2	oxytosis/ferroptosis	0.0369583	8.44012	0.128661	0.727301	0.813489
Prnp	oxytosis/ferroptosis	0.135166	8.8406	1.5941	0.235463	0.366186
Sat1	oxytosis/ferroptosis	0.5846	6.99769	7.04024	0.024224	0.0694742
Sat2	oxytosis/ferroptosis	-0.0876922	4.13596	0.698344	0.422908	0.55806
Slc11a2	oxytosis/ferroptosis	-0.0935184	6.0694	1.56969	0.238828	0.369911
Slc39a14	oxytosis/ferroptosis	0.583419	5.63814	28.9485	0.000312719	0.00289048
Slc39a8	oxytosis/ferroptosis	-0.774459	0.55101	8.55262	0.0152233	0.0494607
Slc3a2	oxytosis/ferroptosis	0.473004	7.80502	22.1956	0.000833284	0.0059171
Slc40a1	oxytosis/ferroptosis	-0.318745	2.40984	3.12847	0.107449	0.207306
Slc7a11	oxytosis/ferroptosis	-0.0818722	3.6509	0.252442	0.626268	0.733821
Steap3	oxytosis/ferroptosis	1.23798	6.08998	164.715	1.59024e-07	1.54916e-05
Tfrc	oxytosis/ferroptosis	-1.01801	7.67024	74.7987	6.01557e-06	0.000160539
Trf	oxytosis/ferroptosis	0.816992	7.63231	37.7292	0.000110627	0.00135514
Trp53	oxytosis/ferroptosis	1.02397	5.23415	99.3919	1.6685e-06	6.90041e-05
Vdac2	oxytosis/ferroptosis	0.353681	7.69224	15.8953	0.00258553	0.0134017
Vdac3	oxytosis/ferroptosis	0.167318	7.02232	3.84148	0.0785159	0.164458
Aifm1	parthanatos	0.128163	4.81959	2.09833	0.178158	0.298923
Parp1	parthanatos	0.466977	6.20685	27.4173	0.000384185	0.00334643
Mif	parthanatos	0.203268	7.74117	5.52265	0.0407008	0.1011
